# Supplementary material for: Genetic and comparative mapping of Lupinus luteus L. highlight syntenic regions with major orthologous genes controlling anthracnose resistance and flowering time
Source: Sci Rep. 2020 Nov 5;10:19174. doi: 10.1038/s41598-020-76197-w (PMC7645761; doi:10.1038/s41598-020-76197-w)
Supplement: Supplementary file 5 — Supplementary Table S1. [file 41598_2020_76197_MOESM5_ESM.xlsx]

## Sheet: lupinusedited_reducedHeader
Genetic and comparative mapping of Lupinus luteus L. highlight syntenic regions with major orthologous genes controlling anthracnose resistance and flowering time
Nicole Lichtin1, Haroldo Salvo-Garrido1, Bradley Till1, Peter DS Caligari 1, Annally Rupayan1, Fernando Westermeyer1 and Marcos Olivos 1
Author affiliations:
1 CGNA (Agriaquaculture Nutritional Genomic Center), Las Heras 350, Temuco, Chile
*Corresponding author: Salvo-Garrido Haroldo; haroldo.salvo@cgna.cl
Supplementary Table S1. VCF file of nextRAD SNP markers
##fileformat=VCFv4.2
##BBMapVersion=37.66
##ploidy=2
##rarity=0.05000
##minallelefraction=0.05000
##reads=123622872
##pairedReads=0
##properlyPairedReads=0
##properPairRate=0.0000
##readLengthAvg=136.10
##totalQualityAvg=39.7733
##mapqAvg=42.83
##reference=ref_lupparents.fasta
#CHROM	POS	ID	REF	ALT	QUAL	FILTER	INFO	FORMAT	AluProt-CGNA_s	C98_s	F2_1_s	F2_7_s	F2_8_s	F2_9_s	F2_11_s	F2_12_s	F2_15_s	F2_16_s	F2_18_s	F2_20_s	F2_22_s	F2_23_s	F2_26_s	F2_28_s	F2_29_s	F2_30_s	F2_31_s	F2_36_s	F2_37_s	F2_39_s	F2_40_s	F2_46_s	F2_47_s	F2_49_s	F2_50_s	F2_55_s	F2_56_s	F2_57_s	F2_58_s	F2_61_s	F2_64_s	F2_65_s	F2_66_s	F2_67_s	F2_68_s	F2_70_s	F2_71_s	F2_72_s	F2_73_s
122_62	58	.	C	G	53.69	PASS	.	GT:DP:AD:AF:RAF:SB:SC:PF	0/0:613:2:0.0033:0.0033:0.9980:6.57:FAIL	1/1:893:891:0.9978:0.9978:0.9800:53.46:PASS	0/0:293:1:0.0034:0.0034:1.0000:6.27:FAIL	0/0:67:2:0.0299:0.0299:0.9980:9.40:FAIL	1/1:200:199:0.9950:0.9950:0.9800:52.57:PASS	0/0:52:0:0.0000:0.0000:1.0000:0.00:FAIL	1/1:96:95:0.9896:0.9896:0.9800:51.38:PASS	1/1:79:78:0.9873:0.9873:0.9800:51.00:PASS	0/0:49:0:0.0000:0.0000:1.0000:0.00:FAIL	0/1:80:44:0.5500:0.5500:0.9800:49.32:PASS	0/1:42:7:0.1667:0.1667:0.9875:34.75:42	0/1:55:25:0.4545:0.4545:0.9800:46.03:PASS	1/1:21:21:1.0000:1.0000:0.9800:45.99:PASS	0/0:51:1:0.0196:0.0196:1.0000:8.22:FAIL	1/1:20:19:0.9500:0.9500:0.9801:45.34:PASS	1/1:17:16:0.9412:0.9412:0.9804:44.42:PASS	0/1:54:29:0.5370:0.5370:0.9800:47.58:PASS	0/0:39:0:0.0000:0.0000:1.0000:0.00:FAIL	0/1:34:17:0.5000:0.5000:0.9802:44.66:PASS	0/0:17:1:0.0588:0.0588:1.0000:21.95:FAIL	0/1:75:43:0.5733:0.5733:0.9800:49.18:PASS	1/1:54:54:1.0000:1.0000:0.9800:50.01:PASS	0/1:17:10:0.5882:0.5882:0.9844:41.28:PASS	0/1:50:24:0.4800:0.4800:0.9800:46.72:PASS	0/1:75:31:0.4133:0.4133:0.9800:45.65:PASS	1/1:31:30:0.9677:0.9677:0.9800:47.78:PASS	0/1:23:10:0.4348:0.4348:0.9844:40.71:PASS	0/1:17:8:0.4706:0.4706:0.9875:39.68:PASS	1/1:35:35:1.0000:1.0000:0.9800:48.32:PASS	0/0:26:1:0.0385:0.0385:1.0000:21.91:FAIL	1/1:31:31:1.0000:1.0000:0.9800:47.90:PASS	0/1:41:25:0.6098:0.6098:0.9800:46.92:PASS	0/1:68:44:0.6471:0.6471:0.9800:49.26:PASS	0/0:49:0:0.0000:0.0000:1.0000:0.00:FAIL	0/0:40:1:0.0250:0.0250:1.0000:8.70:FAIL	0/0:25:2:0.0800:0.0800:0.9980:13.64:FAIL	0/1:44:30:0.6818:0.6818:0.9800:47.81:PASS	0/1:41:32:0.7805:0.7805:0.9800:47.99:PASS	0/1:68:22:0.3235:0.3235:0.9800:42.15:PASS	0/1:76:41:0.5395:0.5395:0.9800:48.99:PASS	0/1:105:54:0.5143:0.5143:0.9800:50.03:PASS
145_62	28	.	A	G	41.81	PASS	.	GT:DP:AD:AF:RAF:SB:SC:PF	1/1:447:445:0.9955:0.9955:0.9800:40.57:PASS	0/0:412:0:0.0000:0.0000:1.0000:0.00:FAIL	0/1:90:42:0.4667:0.4667:0.9800:38.55:PASS	0/1:44:30:0.6818:0.6818:0.9800:38.68:PASS	1/1:112:109:0.9732:0.9732:0.9800:40.01:PASS	0/0:62:0:0.0000:0.0000:1.0000:0.00:FAIL	1/1:42:39:0.9286:0.9286:0.9800:41.15:PASS	0/0:46:1:0.0217:0.0217:1.0000:8.20:FAIL	0/0:88:0:0.0000:0.0000:1.0000:0.00:FAIL	0/0:54:1:0.0185:0.0185:1.0000:7.91:FAIL	0/1:56:17:0.3036:0.3036:0.9802:34.82:PASS	1/1:89:89:1.0000:1.0000:0.9800:39.87:PASS	0/0:55:0:0.0000:0.0000:1.0000:0.00:FAIL	0/1:38:27:0.7105:0.7105:0.9800:38.64:PASS	0/1:35:23:0.6571:0.6571:0.9800:38.28:PASS	1/1:52:50:0.9615:0.9615:0.9800:40.43:PASS	1/1:60:59:0.9833:0.9833:0.9800:39.40:PASS	0/1:67:29:0.4328:0.4328:0.9800:37.70:PASS	0/0:46:2:0.0435:0.0435:0.9980:24.54:FAIL	0/1:21:7:0.3333:0.3333:0.9875:32.39:PASS	0/1:60:21:0.3500:0.3500:0.9800:35.98:PASS	0/1:40:20:0.5000:0.5000:0.9801:37.34:PASS	1/1:25:24:0.9600:0.9600:0.9800:38.85:PASS	0/1:29:5:0.1724:0.1724:0.9980:30.18:29	0/1:63:14:0.2222:0.2222:0.9808:34.11:PASS	0/1:55:9:0.1636:0.1636:0.9844:32.03:55	0/0:49:0:0.0000:0.0000:1.0000:0.00:FAIL	1/1:31:30:0.9677:0.9677:0.9800:39.12:PASS	0/0:36:0:0.0000:0.0000:1.0000:0.00:FAIL	0/1:46:21:0.4565:0.4565:0.9800:37.40:PASS	1/1:14:13:0.9286:0.9286:0.9814:38.49:PASS	0/1:48:15:0.3125:0.3125:0.9804:34.69:PASS	1/1:61:60:0.9836:0.9836:0.9800:40.11:PASS	0/0:17:0:0.0000:0.0000:1.0000:0.00:FAIL	0/1:40:18:0.4500:0.4500:0.9801:37.09:PASS	0/0:55:1:0.0182:0.0182:1.0000:8.03:FAIL	0/1:113:58:0.5133:0.5133:0.9800:39.35:PASS	0/1:58:18:0.3103:0.3103:0.9801:37.50:PASS	1/1:103:103:1.0000:1.0000:0.9800:40.26:PASS	0/0:66:1:0.0152:0.0152:1.0000:7.58:FAIL	0/0:108:0:0.0000:0.0000:1.0000:0.00:FAIL
343_43	85	.	C	T	53.9	PASS	.	GT:DP:AD:AF:RAF:SB:SC:PF	1/1:395:395:1.0000:1.0000:0.9800:53.30:PASS	0/0:321:3:0.0093:0.0093:0.9980:7.57:FAIL	0/1:125:21:0.1680:0.1680:0.9800:39.11:125	0/1:104:83:0.7981:0.7981:0.9800:51.35:PASS	1/1:181:180:0.9945:0.9945:0.9800:52.67:PASS	0/0:40:0:0.0000:0.0000:1.0000:0.00:FAIL	1/1:100:100:1.0000:1.0000:0.9800:51.79:PASS	0/1:137:50:0.3650:0.3650:0.9800:45.66:PASS	1/1:79:79:1.0000:1.0000:0.9800:51.09:PASS	0/0:24:1:0.0417:0.0417:1.0000:21.61:FAIL	1/1:25:24:0.9600:0.9600:0.9800:46.81:PASS	1/1:62:62:1.0000:1.0000:0.9800:50.59:PASS	0/0:55:1:0.0182:0.0182:1.0000:8.09:FAIL	0/1:22:10:0.4545:0.4545:0.9844:41.18:PASS	0/1:21:9:0.4286:0.4286:0.9844:39.99:PASS	1/1:27:27:1.0000:1.0000:0.9800:47.35:PASS	1/1:21:21:1.0000:1.0000:0.9800:45.98:PASS	0/1:19:3:0.1579:0.1579:0.9980:29.73:19	0/1:46:23:0.5000:0.5000:0.9800:46.56:PASS	0/0:18:0:0.0000:0.0000:1.0000:0.00:FAIL	0/1:36:18:0.5000:0.5000:0.9801:45.23:PASS	0/0:95:0:0.0000:0.0000:1.0000:0.00:FAIL	0/0:13:0:0.0000:0.0000:1.0000:0.00:FAIL	./.:9:4:0.4444:0.4444:0.9980:34.26:PASS	0/1:107:66:0.6168:0.6168:0.9800:50.74:PASS	0/1:22:5:0.2273:0.2273:0.9980:33.58:PASS	./.:7:0:0.0000:0.0000:1.0000:0.00:FAIL	1/1:37:37:1.0000:1.0000:0.9800:48.79:PASS	0/0:18:1:0.0556:0.0556:1.0000:21.95:FAIL	0/1:29:17:0.5862:0.5862:0.9802:44.70:PASS	1/1:24:24:1.0000:1.0000:0.9800:46.80:PASS	1/1:21:20:0.9524:0.9524:0.9801:45.82:PASS	1/1:44:44:1.0000:1.0000:0.9800:49.49:PASS	0/1:35:23:0.6571:0.6571:0.9800:46.64:PASS	0/0:48:0:0.0000:0.0000:1.0000:0.00:FAIL	0/1:46:9:0.1957:0.1957:0.9844:36.41:46	0/0:42:0:0.0000:0.0000:1.0000:0.00:FAIL	1/1:29:29:1.0000:1.0000:0.9800:47.72:PASS	0/1:27:16:0.5926:0.5926:0.9804:44.58:PASS	0/1:92:57:0.6196:0.6196:0.9800:50.30:PASS	0/0:80:0:0.0000:0.0000:1.0000:0.00:FAIL
344_84	44	.	A	T	52.39	PASS	.	GT:DP:AD:AF:RAF:SB:SC:PF	1/1:503:499:0.9920:0.9920:0.9800:52.10:PASS	0/0:615:1:0.0016:0.0016:1.0000:5.94:FAIL	1/1:74:73:0.9865:0.9865:0.9800:49.79:PASS	0/1:87:58:0.6667:0.6667:0.9800:49.30:PASS	0/1:264:105:0.3977:0.3977:0.9800:46.98:PASS	0/0:38:0:0.0000:0.0000:1.0000:0.00:FAIL	1/1:122:122:1.0000:1.0000:0.9800:50.77:PASS	0/0:40:0:0.0000:0.0000:1.0000:0.00:FAIL	1/1:59:56:0.9492:0.9492:0.9800:49.19:PASS	1/1:51:49:0.9608:0.9608:0.9800:48.75:PASS	1/1:40:38:0.9500:0.9500:0.9800:47.98:PASS	0/0:65:2:0.0308:0.0308:0.9980:9.46:FAIL	0/1:72:34:0.4722:0.4722:0.9800:47.21:PASS	0/1:45:14:0.3111:0.3111:0.9808:39.77:PASS	0/0:28:0:0.0000:0.0000:1.0000:0.00:FAIL	1/1:28:27:0.9643:0.9643:0.9800:46.72:PASS	0/1:33:23:0.6970:0.6970:0.9800:45.93:PASS	0/1:29:17:0.5862:0.5862:0.9802:44.22:PASS	0/1:37:9:0.2432:0.2432:0.9844:36.69:PASS	1/1:45:45:1.0000:1.0000:0.9800:48.47:PASS	0/1:45:34:0.7556:0.7556:0.9800:47.69:PASS	0/1:55:42:0.7636:0.7636:0.9800:48.32:PASS	0/1:23:5:0.2174:0.2174:0.9980:33.26:PASS	1/1:13:13:1.0000:1.0000:0.9814:42.74:PASS	0/1:42:21:0.5000:0.5000:0.9800:45.30:PASS	1/1:56:56:1.0000:1.0000:0.9800:49.07:PASS	0/1:41:12:0.2927:0.2927:0.9814:38.80:PASS	0/1:20:3:0.1500:0.1500:0.9980:29.51:20	0/1:13:5:0.3846:0.3846:0.9980:34.69:PASS	0/1:30:11:0.3667:0.3667:0.9825:39.62:PASS	0/1:43:18:0.4186:0.4186:0.9801:43.09:PASS	0/1:45:9:0.2000:0.2000:0.9844:36.17:PASS	0/1:47:20:0.4255:0.4255:0.9801:43.67:PASS	0/1:27:6:0.2222:0.2222:0.9925:34.33:PASS	0/1:88:53:0.6023:0.6023:0.9800:48.94:PASS	0/0:45:0:0.0000:0.0000:1.0000:0.00:FAIL	0/0:112:0:0.0000:0.0000:1.0000:0.00:FAIL	1/1:41:38:0.9268:0.9268:0.9800:47.95:PASS	0/1:84:47:0.5595:0.5595:0.9800:48.57:PASS	0/0:141:0:0.0000:0.0000:1.0000:0.00:FAIL	0/1:146:103:0.7055:0.7055:0.9800:50.54:PASS
352_26	50	.	A	C	51.46	PASS	.	GT:DP:AD:AF:RAF:SB:SC:PF	0/1:28:20:0.7143:0.7143:0.9801:45.52:PASS	0/0:225:0:0.0000:0.0000:1.0000:0.00:FAIL	1/1:124:123:0.9919:0.9919:0.9800:51.46:PASS	0/0:32:1:0.0313:0.0313:1.0000:21.84:FAIL	0/0:170:0:0.0000:0.0000:1.0000:0.00:FAIL	1/1:40:40:1.0000:1.0000:0.9800:48.68:PASS	0/1:15:4:0.2667:0.2667:0.9980:32.50:PASS	0/0:120:0:0.0000:0.0000:1.0000:0.00:FAIL	0/0:47:0:0.0000:0.0000:1.0000:0.00:FAIL	0/0:38:0:0.0000:0.0000:1.0000:0.00:FAIL	0/1:83:13:0.1566:0.1566:0.9814:37.23:83	0/1:44:10:0.2273:0.2273:0.9844:37.15:PASS	0/0:58:1:0.0172:0.0172:1.0000:7.99:FAIL	0/0:60:0:0.0000:0.0000:1.0000:0.00:FAIL	0/0:34:0:0.0000:0.0000:1.0000:0.00:FAIL	./.:7:0:0.0000:0.0000:1.0000:0.00:FAIL	0/0:22:0:0.0000:0.0000:1.0000:0.00:FAIL	0/1:36:11:0.3056:0.3056:0.9825:38.78:PASS	./.:5:5:1.0000:1.0000:0.9980:35.94:PASS	./.:6:6:1.0000:1.0000:0.9925:37.40:PASS	0/1:14:2:0.1429:0.1429:0.9980:26.28:14	0/0:21:0:0.0000:0.0000:1.0000:0.00:FAIL	0/0:27:2:0.0741:0.0741:0.9980:26.49:PASS	0/0:46:0:0.0000:0.0000:1.0000:0.00:FAIL	0/0:114:0:0.0000:0.0000:1.0000:0.00:FAIL	0/1:38:10:0.2632:0.2632:0.9844:37.68:PASS	0/0:63:0:0.0000:0.0000:1.0000:0.00:FAIL	0/1:25:5:0.2000:0.2000:0.9980:33.18:PASS	0/0:45:1:0.0222:0.0222:1.0000:8.40:FAIL	0/1:13:2:0.1538:0.1538:0.9980:27.00:13	1/1:25:24:0.9600:0.9600:0.9800:46.41:PASS	0/1:11:5:0.4545:0.4545:0.9980:36.00:PASS	0/1:33:14:0.4242:0.4242:0.9808:42.25:PASS	1/1:22:20:0.9091:0.9091:0.9801:45.47:PASS	1/1:52:51:0.9808:0.9808:0.9800:49.44:PASS	./.:8:0:0.0000:0.0000:1.0000:0.00:FAIL	0/0:70:0:0.0000:0.0000:1.0000:0.00:FAIL	0/0:68:0:0.0000:0.0000:1.0000:0.00:FAIL	0/0:46:1:0.0217:0.0217:1.0000:8.41:FAIL	0/0:141:0:0.0000:0.0000:1.0000:0.00:FAIL	1/1:27:27:1.0000:1.0000:0.9800:46.92:PASS
441_48	63	.	G	A	53.89	PASS	.	GT:DP:AD:AF:RAF:SB:SC:PF	0/1:947:568:0.5998:0.5998:0.9800:53.41:PASS	1/1:1228:1227:0.9992:0.9992:0.9800:53.72:PASS	0/1:45:22:0.4889:0.4889:0.9800:46.31:PASS	1/1:129:128:0.9922:0.9922:0.9800:52.13:PASS	1/1:210:210:1.0000:1.0000:0.9800:52.78:PASS	1/1:134:134:1.0000:1.0000:0.9800:52.22:PASS	1/1:142:134:0.9437:0.9437:0.9800:52.24:PASS	0/1:75:65:0.8667:0.8667:0.9800:50.58:75	1/1:218:218:1.0000:1.0000:0.9800:52.83:PASS	1/1:103:102:0.9903:0.9903:0.9800:51.73:PASS	0/1:142:102:0.7183:0.7183:0.9800:51.69:PASS	0/1:154:131:0.8506:0.8506:0.9800:52.19:154	1/1:102:98:0.9608:0.9608:0.9800:51.64:PASS	0/1:87:73:0.8391:0.8391:0.9800:50.95:87	1/1:81:75:0.9259:0.9259:0.9800:51.06:PASS	0/1:76:36:0.4737:0.4737:0.9800:48.22:PASS	1/1:132:132:1.0000:1.0000:0.9800:52.17:PASS	0/1:38:32:0.8421:0.8421:0.9800:48.15:38	0/1:161:141:0.8758:0.8758:0.9800:52.21:161	1/1:59:59:1.0000:1.0000:0.9800:50.35:PASS	1/1:154:142:0.9221:0.9221:0.9800:52.28:PASS	0/1:34:11:0.3235:0.3235:0.9825:39.23:PASS	0/1:66:56:0.8485:0.8485:0.9800:50.11:66	0/1:29:24:0.8276:0.8276:0.9800:46.80:29	0/1:271:243:0.8967:0.8967:0.9800:52.96:271	1/1:88:88:1.0000:1.0000:0.9800:51.32:PASS	0/1:54:31:0.5741:0.5741:0.9800:47.90:PASS	0/1:94:75:0.7979:0.7979:0.9800:50.95:PASS	1/1:108:108:1.0000:1.0000:0.9800:51.73:PASS	1/1:95:90:0.9474:0.9474:0.9800:51.48:PASS	1/1:109:102:0.9358:0.9358:0.9800:51.72:PASS	1/1:74:74:1.0000:1.0000:0.9800:51.05:PASS	0/1:104:84:0.8077:0.8077:0.9800:51.30:104	1/1:76:76:1.0000:1.0000:0.9800:50.99:PASS	1/1:104:94:0.9038:0.9038:0.9800:51.58:PASS	1/1:48:48:1.0000:1.0000:0.9800:49.69:PASS	1/1:247:247:1.0000:1.0000:0.9800:52.92:PASS	1/1:170:170:1.0000:1.0000:0.9800:52.41:PASS	0/1:140:119:0.8500:0.8500:0.9800:51.98:140	1/1:192:192:1.0000:1.0000:0.9800:52.61:PASS	1/1:155:140:0.9032:0.9032:0.9800:52.24:PASS
595_20	99	.	A	G	45.94	PASS	.	GT:DP:AD:AF:RAF:SB:SC:PF	1/1:137:136:0.9927:0.9927:0.9800:45.28:PASS	0/0:127:0:0.0000:0.0000:1.0000:0.00:FAIL	1/1:69:69:1.0000:1.0000:0.9800:44.69:PASS	0/1:41:10:0.2439:0.2439:0.9844:33.36:PASS	0/1:41:11:0.2683:0.2683:0.9825:36.05:PASS	0/0:29:0:0.0000:0.0000:1.0000:0.00:FAIL	0/0:25:0:0.0000:0.0000:1.0000:0.00:FAIL	0/1:42:18:0.4286:0.4286:0.9801:40.27:PASS	0/1:76:41:0.5395:0.5395:0.9800:43.53:PASS	1/1:34:32:0.9412:0.9412:0.9800:43.12:PASS	1/1:22:22:1.0000:1.0000:0.9800:41.80:PASS	1/1:11:11:1.0000:1.0000:0.9825:38.91:PASS	0/0:10:0:0.0000:0.0000:1.0000:0.00:FAIL	0/0:50:0:0.0000:0.0000:1.0000:0.00:FAIL	0/1:14:11:0.7857:0.7857:0.9825:38.79:PASS	./.:6:0:0.0000:0.0000:1.0000:0.00:FAIL	0/0:32:3:0.0938:0.0938:0.9980:28.23:PASS	./.:9:9:1.0000:1.0000:0.9844:37.82:PASS	1/1:57:56:0.9825:0.9825:0.9800:44.18:PASS	0/1:14:9:0.6429:0.6429:0.9844:37.48:PASS	0/0:24:0:0.0000:0.0000:1.0000:0.00:FAIL	0/0:41:0:0.0000:0.0000:1.0000:0.00:FAIL	1/1:24:24:1.0000:1.0000:0.9800:42.06:PASS	0/0:44:0:0.0000:0.0000:1.0000:0.00:FAIL	1/1:54:54:1.0000:1.0000:0.9800:44.22:PASS	0/0:23:0:0.0000:0.0000:1.0000:0.00:FAIL	./.:2:2:1.0000:1.0000:0.9980:27.65:PASS	0/1:18:10:0.5556:0.5556:0.9844:38.42:PASS	0/1:15:6:0.4000:0.4000:0.9925:34.79:PASS	0/0:22:1:0.0455:0.0455:1.0000:21.45:FAIL	0/1:24:16:0.6667:0.6667:0.9804:40.59:PASS	0/1:26:17:0.6538:0.6538:0.9802:40.92:PASS	0/0:33:0:0.0000:0.0000:1.0000:0.00:FAIL	1/1:17:17:1.0000:1.0000:0.9802:40.85:PASS	./.:1:0:0.0000:0.0000:1.0000:0.00:FAIL	./.:5:1:0.2000:0.2000:1.0000:22.14:FAIL	0/0:78:0:0.0000:0.0000:1.0000:0.00:FAIL	0/0:60:0:0.0000:0.0000:1.0000:0.00:FAIL	./.:6:2:0.3333:0.3333:0.9980:26.97:PASS	0/1:25:11:0.4400:0.4400:0.9825:38.44:PASS	1/1:23:23:1.0000:1.0000:0.9800:42.04:PASS
743_30	113	.	G	T	49.87	PASS	.	GT:DP:AD:AF:RAF:SB:SC:PF	1/1:74:70:0.9459:0.9459:0.9800:46.64:PASS	0/0:251:0:0.0000:0.0000:1.0000:0.00:FAIL	0/1:66:26:0.3939:0.3939:0.9800:42.95:PASS	0/1:54:44:0.8148:0.8148:0.9800:47.43:54	0/1:47:5:0.1064:0.1064:0.9980:31.90:47	0/0:21:0:0.0000:0.0000:1.0000:0.00:FAIL	1/1:85:84:0.9882:0.9882:0.9800:48.99:PASS	1/1:20:19:0.9500:0.9500:0.9801:44.02:PASS	0/0:44:2:0.0455:0.0455:0.9980:26.12:FAIL	0/0:99:0:0.0000:0.0000:1.0000:0.00:FAIL	0/0:130:0:0.0000:0.0000:1.0000:0.00:FAIL	0/0:68:0:0.0000:0.0000:1.0000:0.00:FAIL	1/1:33:33:1.0000:1.0000:0.9800:46.34:PASS	1/1:41:41:1.0000:1.0000:0.9800:46.90:PASS	./.:5:0:0.0000:0.0000:1.0000:0.00:FAIL	0/1:40:18:0.4500:0.4500:0.9801:42.26:PASS	0/1:30:5:0.1667:0.1667:0.9980:32.49:30	0/1:10:7:0.7000:0.7000:0.9875:37.85:PASS	1/1:30:30:1.0000:1.0000:0.9800:46.11:PASS	0/0:19:0:0.0000:0.0000:1.0000:0.00:FAIL	0/0:55:2:0.0364:0.0364:0.9980:26.00:FAIL	0/1:39:8:0.2051:0.2051:0.9875:35.29:PASS	0/0:42:1:0.0238:0.0238:1.0000:8.57:FAIL	./.:2:1:0.5000:0.5000:1.0000:23.12:FAIL	0/1:26:8:0.3077:0.3077:0.9875:35.60:PASS	0/1:39:18:0.4615:0.4615:0.9801:42.79:PASS	0/0:33:3:0.0909:0.0909:0.9980:28.91:PASS	1/1:18:17:0.9444:0.9444:0.9802:43.17:PASS	0/0:56:0:0.0000:0.0000:1.0000:0.00:FAIL	0/0:34:0:0.0000:0.0000:1.0000:0.00:FAIL	1/1:18:17:0.9444:0.9444:0.9802:42.94:PASS	1/1:30:27:0.9000:0.9000:0.9800:45.68:PASS	1/1:102:101:0.9902:0.9902:0.9800:49.02:PASS	0/0:18:1:0.0556:0.0556:1.0000:21.84:FAIL	0/0:90:1:0.0111:0.0111:1.0000:7.32:FAIL	./.:4:2:0.5000:0.5000:0.9980:27.59:PASS	0/0:98:0:0.0000:0.0000:1.0000:0.00:FAIL	0/1:47:28:0.5957:0.5957:0.9800:45.67:PASS	1/1:56:56:1.0000:1.0000:0.9800:47.89:PASS	0/0:18:0:0.0000:0.0000:1.0000:0.00:FAIL	./.:8:0:0.0000:0.0000:1.0000:0.00:FAIL
809_68	61	.	C	A	51.97	PASS	.	GT:DP:AD:AF:RAF:SB:SC:PF	1/1:27:26:0.9630:0.9630:0.9800:47.10:PASS	0/0:487:0:0.0000:0.0000:1.0000:0.00:FAIL	1/1:33:33:1.0000:1.0000:0.9800:48.21:PASS	0/1:44:16:0.3636:0.3636:0.9804:41.79:PASS	0/0:127:0:0.0000:0.0000:1.0000:0.00:FAIL	./.:0:0:0.0000:0.0000:1.0000:0.00:FAIL	0/0:91:9:0.0989:0.0989:0.9844:35.13:PASS	0/0:59:0:0.0000:0.0000:1.0000:0.00:FAIL	0/1:24:16:0.6667:0.6667:0.9804:44.50:PASS	./.:3:0:0.0000:0.0000:1.0000:0.00:FAIL	0/1:34:12:0.3529:0.3529:0.9814:40.26:PASS	1/1:35:35:1.0000:1.0000:0.9800:48.52:PASS	0/0:29:0:0.0000:0.0000:1.0000:0.00:FAIL	0/0:19:0:0.0000:0.0000:1.0000:0.00:FAIL	0/0:14:0:0.0000:0.0000:1.0000:0.00:FAIL	./.:8:0:0.0000:0.0000:1.0000:0.00:FAIL	1/1:10:8:0.8000:0.8000:0.9875:39.78:PASS	0/1:27:17:0.6296:0.6296:0.9802:44.76:PASS	1/1:30:30:1.0000:1.0000:0.9800:47.84:PASS	1/1:10:10:1.0000:1.0000:0.9844:41.35:PASS	0/1:15:10:0.6667:0.6667:0.9844:41.25:PASS	1/1:20:20:1.0000:1.0000:0.9801:45.80:PASS	0/0:25:0:0.0000:0.0000:1.0000:0.00:FAIL	0/0:13:0:0.0000:0.0000:1.0000:0.00:FAIL	0/0:55:1:0.0182:0.0182:1.0000:8.09:FAIL	0/1:22:5:0.2273:0.2273:0.9980:33.56:PASS	0/0:12:0:0.0000:0.0000:1.0000:0.00:FAIL	0/1:13:4:0.3077:0.3077:0.9980:32.92:PASS	0/1:19:5:0.2632:0.2632:0.9980:33.95:PASS	0/0:24:2:0.0833:0.0833:0.9980:26.59:PASS	1/1:34:34:1.0000:1.0000:0.9800:48.36:PASS	./.:6:0:0.0000:0.0000:1.0000:0.00:FAIL	1/1:33:30:0.9091:0.9091:0.9800:47.80:PASS	./.:7:7:1.0000:1.0000:0.9875:38.73:PASS	1/1:24:24:1.0000:1.0000:0.9800:46.75:PASS	0/1:18:8:0.4444:0.4444:0.9875:39.49:PASS	0/0:63:0:0.0000:0.0000:1.0000:0.00:FAIL	0/0:57:0:0.0000:0.0000:1.0000:0.00:FAIL	0/0:36:3:0.0833:0.0833:0.9980:29.16:PASS	0/0:38:0:0.0000:0.0000:1.0000:0.00:FAIL	1/1:15:14:0.9333:0.9333:0.9808:43.47:PASS
1492_28	46	.	T	C	52.66	PASS	.	GT:DP:AD:AF:RAF:SB:SC:PF	0/0:188:0:0.0000:0.0000:1.0000:0.00:FAIL	1/1:296:296:1.0000:1.0000:0.9800:51.96:PASS	0/1:120:78:0.6500:0.6500:0.9800:50.21:PASS	./.:9:9:1.0000:1.0000:0.9844:40.35:PASS	1/1:63:63:1.0000:1.0000:0.9800:49.70:PASS	1/1:13:13:1.0000:1.0000:0.9814:42.75:PASS	0/0:40:0:0.0000:0.0000:1.0000:0.00:FAIL	0/0:47:0:0.0000:0.0000:1.0000:0.00:FAIL	0/1:62:17:0.2742:0.2742:0.9802:39.97:PASS	0/0:38:0:0.0000:0.0000:1.0000:0.00:FAIL	0/1:53:13:0.2453:0.2453:0.9814:38.43:PASS	0/1:65:19:0.2923:0.2923:0.9801:40.65:PASS	0/0:88:2:0.0227:0.0227:0.9980:8.80:FAIL	0/0:63:1:0.0159:0.0159:1.0000:7.84:FAIL	0/0:102:0:0.0000:0.0000:1.0000:0.00:FAIL	0/1:55:24:0.4364:0.4364:0.9800:44.82:PASS	1/1:35:34:0.9714:0.9714:0.9800:47.58:PASS	0/1:24:10:0.4167:0.4167:0.9844:40.05:PASS	0/0:36:0:0.0000:0.0000:1.0000:0.00:FAIL	0/0:41:0:0.0000:0.0000:1.0000:0.00:FAIL	0/0:70:0:0.0000:0.0000:1.0000:0.00:FAIL	1/1:70:67:0.9571:0.9571:0.9800:49.85:PASS	./.:9:1:0.1111:0.1111:1.0000:22.19:FAIL	0/1:10:6:0.6000:0.6000:0.9925:37.23:PASS	1/1:70:68:0.9714:0.9714:0.9800:49.89:PASS	0/0:35:0:0.0000:0.0000:1.0000:0.00:FAIL	0/1:39:23:0.5897:0.5897:0.9800:45.93:PASS	1/1:20:20:1.0000:1.0000:0.9801:45.22:PASS	0/1:61:10:0.1639:0.1639:0.9844:36.26:61	1/1:45:45:1.0000:1.0000:0.9800:48.68:PASS	0/0:30:0:0.0000:0.0000:1.0000:0.00:FAIL	0/1:31:9:0.2903:0.2903:0.9844:37.44:PASS	0/1:19:8:0.4211:0.4211:0.9875:38.74:PASS	1/1:42:42:1.0000:1.0000:0.9800:48.42:PASS	./.:8:0:0.0000:0.0000:1.0000:0.00:FAIL	0/1:15:2:0.1333:0.1333:0.9980:26.72:15	1/1:26:26:1.0000:1.0000:0.9800:46.52:PASS	1/1:44:44:1.0000:1.0000:0.9800:48.73:PASS	1/1:59:57:0.9661:0.9661:0.9800:49.41:PASS	0/1:59:34:0.5763:0.5763:0.9800:47.67:PASS	0/1:47:7:0.1489:0.1489:0.9875:34.34:47
1495_38	124	.	A	G	40.9	PASS	.	GT:DP:AD:AF:RAF:SB:SC:PF	1/1:489:489:1.0000:1.0000:0.9800:40.17:PASS	0/0:206:0:0.0000:0.0000:1.0000:0.00:FAIL	0/1:54:37:0.6852:0.6852:0.9800:38.60:PASS	0/0:66:1:0.0152:0.0152:1.0000:7.59:FAIL	1/1:30:30:1.0000:1.0000:0.9800:38.17:PASS	1/1:70:69:0.9857:0.9857:0.9800:39.35:PASS	0/0:23:0:0.0000:0.0000:1.0000:0.00:FAIL	1/1:21:21:1.0000:1.0000:0.9800:37.49:PASS	0/1:98:39:0.3980:0.3980:0.9800:37.45:PASS	0/1:20:17:0.8500:0.8500:0.9802:36.93:20	0/0:25:0:0.0000:0.0000:1.0000:0.00:FAIL	0/0:137:1:0.0073:0.0073:1.0000:6.68:FAIL	0/1:39:16:0.4103:0.4103:0.9804:35.97:PASS	0/1:37:9:0.2432:0.2432:0.9844:32.53:PASS	0/0:15:0:0.0000:0.0000:1.0000:0.00:FAIL	./.:8:6:0.7500:0.7500:0.9925:32.87:PASS	1/1:47:47:1.0000:1.0000:0.9800:38.93:PASS	0/1:25:15:0.6000:0.6000:0.9804:36.57:PASS	./.:9:0:0.0000:0.0000:1.0000:0.00:FAIL	./.:4:1:0.2500:0.2500:1.0000:21.55:FAIL	./.:1:0:0.0000:0.0000:1.0000:0.00:FAIL	0/1:41:27:0.6585:0.6585:0.9800:38.04:PASS	1/1:13:13:1.0000:1.0000:0.9814:36.10:PASS	0/0:26:0:0.0000:0.0000:1.0000:0.00:FAIL	1/1:58:58:1.0000:1.0000:0.9800:39.19:PASS	0/1:50:16:0.3200:0.3200:0.9804:34.92:PASS	0/0:58:5:0.0862:0.0862:0.9980:29.14:PASS	1/1:23:23:1.0000:1.0000:0.9800:37.67:PASS	1/1:25:24:0.9600:0.9600:0.9800:37.70:PASS	0/1:20:12:0.6000:0.6000:0.9814:35.83:PASS	0/1:12:6:0.5000:0.5000:0.9925:32.87:PASS	0/0:14:0:0.0000:0.0000:1.0000:0.00:FAIL	0/1:42:34:0.8095:0.8095:0.9800:38.47:42	0/1:53:46:0.8679:0.8679:0.9800:38.93:53	./.:3:3:1.0000:1.0000:0.9980:28.97:PASS	0/1:16:5:0.3125:0.3125:0.9980:30.83:PASS	0/1:47:9:0.1915:0.1915:0.9844:32.07:47	0/0:50:0:0.0000:0.0000:1.0000:0.00:FAIL	0/1:61:9:0.1475:0.1475:0.9844:31.69:61	1/1:106:106:1.0000:1.0000:0.9800:39.69:PASS	0/1:67:59:0.8806:0.8806:0.9800:39.20:67
1542_44	120	.	C	T	42.15	PASS	.	GT:DP:AD:AF:RAF:SB:SC:PF	0/0:505:1:0.0020:0.0020:1.0000:5.69:FAIL	1/1:552:549:0.9946:0.9946:0.9800:42.01:PASS	0/0:15:0:0.0000:0.0000:1.0000:0.00:FAIL	0/1:54:22:0.4074:0.4074:0.9800:37.83:PASS	0/1:118:96:0.8136:0.8136:0.9800:41.45:118	0/1:103:88:0.8544:0.8544:0.9800:41.40:103	./.:8:0:0.0000:0.0000:1.0000:0.00:FAIL	1/1:124:123:0.9919:0.9919:0.9800:41.67:PASS	0/0:96:3:0.0313:0.0313:0.9980:9.45:FAIL	0/0:46:1:0.0217:0.0217:1.0000:8.24:FAIL	0/0:20:0:0.0000:0.0000:1.0000:0.00:FAIL	1/1:130:130:1.0000:1.0000:0.9800:41.68:PASS	0/1:38:29:0.7632:0.7632:0.9800:39.81:PASS	0/1:21:5:0.2381:0.2381:0.9980:30.96:PASS	1/1:24:23:0.9583:0.9583:0.9800:39.09:PASS	0/0:11:1:0.0909:0.0909:1.0000:21.23:FAIL	0/1:26:12:0.4615:0.4615:0.9814:36.78:PASS	0/1:53:33:0.6226:0.6226:0.9800:39.83:PASS	0/1:35:26:0.7429:0.7429:0.9800:39.35:PASS	0/0:22:0:0.0000:0.0000:1.0000:0.00:FAIL	0/1:64:12:0.1875:0.1875:0.9814:33.80:64	0/1:26:16:0.6154:0.6154:0.9804:37.99:PASS	0/1:13:3:0.2308:0.2308:0.9980:28.28:PASS	0/0:33:0:0.0000:0.0000:1.0000:0.00:FAIL	0/1:59:16:0.2712:0.2712:0.9804:35.41:PASS	0/0:17:0:0.0000:0.0000:1.0000:0.00:FAIL	0/1:33:13:0.3939:0.3939:0.9814:36.35:PASS	0/1:23:16:0.6957:0.6957:0.9804:37.11:PASS	0/0:39:2:0.0513:0.0513:0.9980:24.99:PASS	0/1:24:14:0.5833:0.5833:0.9808:37.70:PASS	./.:5:0:0.0000:0.0000:1.0000:0.00:FAIL	0/1:45:39:0.8667:0.8667:0.9800:40.36:45	0/0:26:0:0.0000:0.0000:1.0000:0.00:FAIL	0/1:35:7:0.2000:0.2000:0.9875:31.97:PASS	0/1:37:9:0.2432:0.2432:0.9844:33.44:PASS	./.:1:1:1.0000:1.0000:1.0000:22.25:FAIL	1/1:68:68:1.0000:1.0000:0.9800:41.10:PASS	0/0:26:1:0.0385:0.0385:1.0000:20.97:FAIL	1/1:38:38:1.0000:1.0000:0.9800:40.30:PASS	1/1:68:68:1.0000:1.0000:0.9800:40.98:PASS	0/1:37:25:0.6757:0.6757:0.9800:39.47:PASS
1704_68	55	.	G	C	53.52	PASS	.	GT:DP:AD:AF:RAF:SB:SC:PF	1/1:156:156:1.0000:1.0000:0.9800:52.15:PASS	0/0:488:0:0.0000:0.0000:1.0000:0.00:FAIL	1/1:79:79:1.0000:1.0000:0.9800:50.90:PASS	0/0:22:1:0.0455:0.0455:1.0000:21.93:FAIL	1/1:57:57:1.0000:1.0000:0.9800:50.08:PASS	0/1:185:129:0.6973:0.6973:0.9800:51.90:PASS	1/1:56:56:1.0000:1.0000:0.9800:49.97:PASS	0/1:40:15:0.3750:0.3750:0.9804:41.67:PASS	0/1:82:27:0.3293:0.3293:0.9800:42.97:PASS	1/1:25:24:0.9600:0.9600:0.9800:46.61:PASS	0/1:27:6:0.2222:0.2222:0.9925:34.50:PASS	0/1:40:23:0.5750:0.5750:0.9800:46.38:PASS	1/1:22:22:1.0000:1.0000:0.9800:46.17:PASS	0/0:32:3:0.0938:0.0938:0.9980:29.21:PASS	0/0:15:1:0.0667:0.0667:1.0000:21.98:FAIL	0/1:12:3:0.2500:0.2500:0.9980:30.43:PASS	0/0:16:0:0.0000:0.0000:1.0000:0.00:FAIL	0/0:20:0:0.0000:0.0000:1.0000:0.00:FAIL	0/1:27:12:0.4444:0.4444:0.9814:41.78:PASS	./.:5:2:0.4000:0.4000:0.9980:28.60:PASS	0/1:23:15:0.6522:0.6522:0.9804:43.95:PASS	1/1:16:15:0.9375:0.9375:0.9804:43.84:PASS	./.:2:0:0.0000:0.0000:1.0000:0.00:FAIL	0/1:31:6:0.1935:0.1935:0.9925:34.21:31	0/0:89:1:0.0112:0.0112:1.0000:7.35:FAIL	0/0:30:1:0.0333:0.0333:1.0000:21.83:FAIL	1/1:21:21:1.0000:1.0000:0.9800:45.82:PASS	0/0:19:0:0.0000:0.0000:1.0000:0.00:FAIL	1/1:19:19:1.0000:1.0000:0.9801:45.36:PASS	0/1:30:12:0.4000:0.4000:0.9814:41.03:PASS	0/1:10:2:0.2000:0.2000:0.9980:27.28:PASS	0/1:24:17:0.7083:0.7083:0.9802:44.67:PASS	1/1:25:25:1.0000:1.0000:0.9800:46.77:PASS	0/0:14:1:0.0714:0.0714:1.0000:22.05:FAIL	0/1:53:46:0.8679:0.8679:0.9800:49.34:53	1/1:26:26:1.0000:1.0000:0.9800:47.00:PASS	1/1:53:53:1.0000:1.0000:0.9800:49.83:PASS	0/1:24:10:0.4167:0.4167:0.9844:40.24:PASS	1/1:59:58:0.9831:0.9831:0.9800:50.05:PASS	0/1:38:19:0.5000:0.5000:0.9801:45.37:PASS	1/1:62:62:1.0000:1.0000:0.9800:50.32:PASS
1714_46	96	.	G	C	53.51	PASS	.	GT:DP:AD:AF:RAF:SB:SC:PF	1/1:446:445:0.9978:0.9978:0.9800:52.97:PASS	0/0:334:1:0.0030:0.0030:1.0000:6.19:FAIL	0/1:118:55:0.4661:0.4661:0.9800:49.11:PASS	0/1:38:16:0.4211:0.4211:0.9804:42.99:PASS	1/1:102:102:1.0000:1.0000:0.9800:51.42:PASS	1/1:72:72:1.0000:1.0000:0.9800:50.75:PASS	1/1:49:48:0.9796:0.9796:0.9800:49.51:PASS	0/1:28:12:0.4286:0.4286:0.9814:41.66:PASS	0/1:62:30:0.4839:0.4839:0.9800:47.72:PASS	0/1:53:45:0.8491:0.8491:0.9800:49.33:53	0/0:19:0:0.0000:0.0000:1.0000:0.00:FAIL	0/1:84:42:0.5000:0.5000:0.9800:49.03:PASS	0/1:22:16:0.7273:0.7273:0.9804:44.39:PASS	0/1:25:8:0.3200:0.3200:0.9875:37.38:PASS	0/1:12:8:0.6667:0.6667:0.9875:39.66:PASS	0/1:18:7:0.3889:0.3889:0.9875:37.51:PASS	0/0:10:0:0.0000:0.0000:1.0000:0.00:FAIL	1/1:21:21:1.0000:1.0000:0.9800:45.80:PASS	0/1:14:7:0.5000:0.5000:0.9875:38.63:PASS	0/0:17:0:0.0000:0.0000:1.0000:0.00:FAIL	0/1:33:5:0.1515:0.1515:0.9980:32.75:33	0/1:48:11:0.2292:0.2292:0.9825:37.73:PASS	0/1:11:9:0.8182:0.8182:0.9844:40.40:11	0/0:20:0:0.0000:0.0000:1.0000:0.00:FAIL	0/1:44:29:0.6591:0.6591:0.9800:47.56:PASS	./.:9:2:0.2222:0.2222:0.9980:27.46:PASS	1/1:20:20:1.0000:1.0000:0.9801:45.62:PASS	0/1:10:2:0.2000:0.2000:0.9980:27.31:PASS	0/1:13:6:0.4615:0.4615:0.9925:37.21:PASS	0/1:20:10:0.5000:0.5000:0.9844:41.22:PASS	./.:6:5:0.8333:0.8333:0.9980:36.04:PASS	1/1:41:41:1.0000:1.0000:0.9800:48.97:PASS	0/1:37:13:0.3514:0.3514:0.9814:40.43:PASS	./.:7:7:1.0000:1.0000:0.9875:38.68:PASS	0/0:20:0:0.0000:0.0000:1.0000:0.00:FAIL	0/1:22:18:0.8182:0.8182:0.9801:45.08:22	1/1:66:66:1.0000:1.0000:0.9800:50.50:PASS	0/1:22:12:0.5455:0.5455:0.9814:42.40:PASS	./.:9:8:0.8889:0.8889:0.9875:39.66:PASS	1/1:46:45:0.9783:0.9783:0.9800:49.26:PASS	0/1:62:29:0.4677:0.4677:0.9800:47.09:PASS
1777_72	67	.	T	C	42.89	PASS	.	GT:DP:AD:AF:RAF:SB:SC:PF	1/1:70:67:0.9571:0.9571:0.9800:42.20:PASS	0/0:438:0:0.0000:0.0000:1.0000:0.00:FAIL	./.:4:4:1.0000:1.0000:0.9980:31.84:PASS	0/1:18:12:0.6667:0.6667:0.9814:37.80:PASS	1/1:143:142:0.9930:0.9930:0.9800:42.86:PASS	1/1:59:59:1.0000:1.0000:0.9800:42.03:PASS	0/1:110:66:0.6000:0.6000:0.9800:42.17:PASS	0/1:63:46:0.7302:0.7302:0.9800:41.65:PASS	0/0:75:0:0.0000:0.0000:1.0000:0.00:FAIL	0/0:40:0:0.0000:0.0000:1.0000:0.00:FAIL	0/1:59:13:0.2203:0.2203:0.9814:34.88:PASS	0/0:44:0:0.0000:0.0000:1.0000:0.00:FAIL	./.:4:4:1.0000:1.0000:0.9980:31.83:PASS	0/0:21:0:0.0000:0.0000:1.0000:0.00:FAIL	0/1:47:15:0.3191:0.3191:0.9804:36.47:PASS	0/1:12:5:0.4167:0.4167:0.9980:32.95:PASS	0/1:41:11:0.2683:0.2683:0.9825:34.91:PASS	0/1:62:35:0.5645:0.5645:0.9800:41.14:PASS	1/1:46:46:1.0000:1.0000:0.9800:41.67:PASS	1/1:12:12:1.0000:1.0000:0.9814:37.76:PASS	1/1:23:23:1.0000:1.0000:0.9800:40.10:PASS	./.:9:3:0.3333:0.3333:0.9980:29.30:PASS	0/0:55:0:0.0000:0.0000:1.0000:0.00:FAIL	0/0:23:0:0.0000:0.0000:1.0000:0.00:FAIL	0/1:87:22:0.2529:0.2529:0.9800:36.60:PASS	0/1:18:9:0.5000:0.5000:0.9844:36.47:PASS	0/1:44:12:0.2727:0.2727:0.9814:35.25:PASS	1/1:40:40:1.0000:1.0000:0.9800:41.34:PASS	0/0:19:0:0.0000:0.0000:1.0000:0.00:FAIL	0/1:38:26:0.6842:0.6842:0.9800:40.45:PASS	0/0:20:0:0.0000:0.0000:1.0000:0.00:FAIL	0/1:53:10:0.1887:0.1887:0.9844:33.73:53	0/0:56:0:0.0000:0.0000:1.0000:0.00:FAIL	1/1:57:55:0.9649:0.9649:0.9800:41.95:PASS	0/1:19:5:0.2632:0.2632:0.9980:31.45:PASS	0/1:45:21:0.4667:0.4667:0.9800:39.65:PASS	1/1:46:45:0.9783:0.9783:0.9800:41.62:PASS	0/1:91:31:0.3407:0.3407:0.9800:38.43:PASS	0/0:42:0:0.0000:0.0000:1.0000:0.00:FAIL	1/1:107:107:1.0000:1.0000:0.9800:42.65:PASS	0/1:106:71:0.6698:0.6698:0.9800:42.27:PASS
1799_41	102	.	G	A	52.57	PASS	.	GT:DP:AD:AF:RAF:SB:SC:PF	0/0:327:1:0.0031:0.0031:1.0000:6.20:FAIL	1/1:407:404:0.9926:0.9926:0.9800:52.44:PASS	0/1:160:45:0.2813:0.2813:0.9800:42.89:PASS	1/1:32:30:0.9375:0.9375:0.9800:47.37:PASS	1/1:153:153:1.0000:1.0000:0.9800:51.74:PASS	0/0:41:2:0.0488:0.0488:0.9980:26.32:FAIL	0/1:19:5:0.2632:0.2632:0.9980:32.15:PASS	0/1:13:6:0.4615:0.4615:0.9925:37.38:PASS	1/1:11:11:1.0000:1.0000:0.9825:41.48:PASS	0/1:81:19:0.2346:0.2346:0.9801:39.65:PASS	0/1:29:11:0.3793:0.3793:0.9825:40.07:PASS	./.:5:5:1.0000:1.0000:0.9980:35.50:PASS	0/0:18:0:0.0000:0.0000:1.0000:0.00:FAIL	0/0:16:0:0.0000:0.0000:1.0000:0.00:FAIL	1/1:18:18:1.0000:1.0000:0.9801:44.69:PASS	0/0:15:0:0.0000:0.0000:1.0000:0.00:FAIL	0/1:21:7:0.3333:0.3333:0.9875:36.65:PASS	./.:7:7:1.0000:1.0000:0.9875:38.56:PASS	0/0:28:0:0.0000:0.0000:1.0000:0.00:FAIL	./.:7:7:1.0000:1.0000:0.9875:38.34:PASS	0/0:27:0:0.0000:0.0000:1.0000:0.00:FAIL	0/1:15:5:0.3333:0.3333:0.9980:34.47:PASS	1/1:27:27:1.0000:1.0000:0.9800:46.85:PASS	1/1:22:22:1.0000:1.0000:0.9800:45.97:PASS	0/0:48:0:0.0000:0.0000:1.0000:0.00:FAIL	0/1:25:9:0.3600:0.3600:0.9844:38.62:PASS	0/1:28:9:0.3214:0.3214:0.9844:37.73:PASS	./.:5:3:0.6000:0.6000:0.9980:31.71:PASS	0/1:13:5:0.3846:0.3846:0.9980:35.21:PASS	0/1:20:5:0.2500:0.2500:0.9980:33.62:PASS	0/1:27:17:0.6296:0.6296:0.9802:44.54:PASS	1/1:21:21:1.0000:1.0000:0.9800:45.66:PASS	0/0:21:0:0.0000:0.0000:1.0000:0.00:FAIL	1/1:13:13:1.0000:1.0000:0.9814:42.91:PASS	./.:6:3:0.5000:0.5000:0.9980:31.82:PASS	0/0:11:0:0.0000:0.0000:1.0000:0.00:FAIL	0/0:83:0:0.0000:0.0000:1.0000:0.00:FAIL	0/0:28:0:0.0000:0.0000:1.0000:0.00:FAIL	1/1:41:40:0.9756:0.9756:0.9800:48.58:PASS	0/1:33:18:0.5455:0.5455:0.9801:44.76:PASS	0/0:41:0:0.0000:0.0000:1.0000:0.00:FAIL
1825_85	39	.	G	A	50.72	PASS	.	GT:DP:AD:AF:RAF:SB:SC:PF	0/0:791:0:0.0000:0.0000:1.0000:0.00:FAIL	1/1:484:484:1.0000:1.0000:0.9800:50.72:PASS	0/0:97:0:0.0000:0.0000:1.0000:0.00:FAIL	0/1:54:19:0.3519:0.3519:0.9801:41.45:PASS	0/1:81:10:0.1235:0.1235:0.9844:35.31:81	./.:4:4:1.0000:1.0000:0.9980:33.79:PASS	1/1:222:220:0.9910:0.9910:0.9800:50.25:PASS	0/1:68:60:0.8824:0.8824:0.9800:48.40:68	0/1:68:36:0.5294:0.5294:0.9800:46.85:PASS	0/1:177:27:0.1525:0.1525:0.9800:38.68:177	0/0:149:0:0.0000:0.0000:1.0000:0.00:FAIL	0/1:76:33:0.4342:0.4342:0.9800:45.08:PASS	0/1:84:56:0.6667:0.6667:0.9800:48.21:PASS	1/1:60:60:1.0000:1.0000:0.9800:48.32:PASS	0/1:26:21:0.8077:0.8077:0.9800:44.51:26	1/1:28:28:1.0000:1.0000:0.9800:45.95:PASS	0/1:53:27:0.5094:0.5094:0.9800:45.97:PASS	0/0:15:0:0.0000:0.0000:1.0000:0.00:FAIL	0/0:69:0:0.0000:0.0000:1.0000:0.00:FAIL	0/1:50:20:0.4000:0.4000:0.9801:42.49:PASS	1/1:40:40:1.0000:1.0000:0.9800:47.19:PASS	1/1:46:45:0.9783:0.9783:0.9800:47.70:PASS	0/0:25:0:0.0000:0.0000:1.0000:0.00:FAIL	./.:4:4:1.0000:1.0000:0.9980:33.77:PASS	0/0:137:0:0.0000:0.0000:1.0000:0.00:FAIL	1/1:41:41:1.0000:1.0000:0.9800:47.24:PASS	0/1:31:8:0.2581:0.2581:0.9875:36.18:PASS	0/1:23:6:0.2609:0.2609:0.9925:34.55:PASS	0/1:55:18:0.3273:0.3273:0.9801:40.67:PASS	0/1:41:5:0.1220:0.1220:0.9980:32.08:41	0/1:17:6:0.3529:0.3529:0.9925:35.71:PASS	0/1:10:7:0.7000:0.7000:0.9875:37.97:PASS	1/1:55:55:1.0000:1.0000:0.9800:48.27:PASS	0/0:54:2:0.0370:0.0370:0.9980:26.07:FAIL	1/1:15:15:1.0000:1.0000:0.9804:43.07:PASS	0/1:10:2:0.2000:0.2000:0.9980:26.86:PASS	1/1:50:50:1.0000:1.0000:0.9800:47.74:PASS	0/1:96:78:0.8125:0.8125:0.9800:49.01:96	0/1:77:27:0.3506:0.3506:0.9800:42.46:PASS	0/1:34:17:0.5000:0.5000:0.9802:43.84:PASS	0/0:97:0:0.0000:0.0000:1.0000:0.00:FAIL
1966_78	42	.	T	C	50.75	PASS	.	GT:DP:AD:AF:RAF:SB:SC:PF	0/0:688:2:0.0029:0.0029:0.9980:6.51:FAIL	1/1:143:141:0.9860:0.9860:0.9800:50.58:PASS	0/1:158:82:0.5190:0.5190:0.9800:49.65:PASS	0/1:54:41:0.7593:0.7593:0.9800:47.85:PASS	0/1:74:13:0.1757:0.1757:0.9814:37.15:74	0/1:111:33:0.2973:0.2973:0.9800:42.13:PASS	0/1:101:71:0.7030:0.7030:0.9800:49.38:PASS	1/1:31:30:0.9677:0.9677:0.9800:46.75:PASS	0/1:82:40:0.4878:0.4878:0.9800:47.75:PASS	1/1:76:76:1.0000:1.0000:0.9800:49.51:PASS	0/1:53:13:0.2453:0.2453:0.9814:38.24:PASS	1/1:101:101:1.0000:1.0000:0.9800:50.08:PASS	0/1:29:7:0.2414:0.2414:0.9875:35.29:PASS	0/1:41:22:0.5366:0.5366:0.9800:45.31:PASS	0/0:24:1:0.0417:0.0417:1.0000:21.78:FAIL	0/1:18:16:0.8889:0.8889:0.9804:43.61:18	0/1:47:27:0.5745:0.5745:0.9800:46.23:PASS	0/1:52:26:0.5000:0.5000:0.9800:46.16:PASS	./.:5:0:0.0000:0.0000:1.0000:0.00:FAIL	0/0:46:0:0.0000:0.0000:1.0000:0.00:FAIL	0/1:42:15:0.3571:0.3571:0.9804:40.78:PASS	1/1:57:56:0.9825:0.9825:0.9800:48.81:PASS	1/1:40:38:0.9500:0.9500:0.9800:47.57:PASS	0/0:12:1:0.0833:0.0833:1.0000:21.69:FAIL	0/0:65:2:0.0308:0.0308:0.9980:9.46:FAIL	1/1:13:12:0.9231:0.9231:0.9814:41.91:PASS	1/1:42:42:1.0000:1.0000:0.9800:47.98:PASS	./.:8:7:0.8750:0.8750:0.9875:38.29:PASS	0/0:20:0:0.0000:0.0000:1.0000:0.00:FAIL	0/1:45:8:0.1778:0.1778:0.9875:35.20:45	1/1:15:15:1.0000:1.0000:0.9804:43.36:PASS	0/0:49:1:0.0204:0.0204:1.0000:8.28:FAIL	0/0:41:3:0.0732:0.0732:0.9980:28.88:PASS	0/1:29:16:0.5517:0.5517:0.9804:43.58:PASS	0/0:27:0:0.0000:0.0000:1.0000:0.00:FAIL	0/1:16:8:0.5000:0.5000:0.9875:39.19:PASS	0/1:84:58:0.6905:0.6905:0.9800:48.84:PASS	0/1:57:26:0.4561:0.4561:0.9800:45.36:PASS	0/1:53:41:0.7736:0.7736:0.9800:47.87:PASS	0/0:83:0:0.0000:0.0000:1.0000:0.00:FAIL	0/0:81:0:0.0000:0.0000:1.0000:0.00:FAIL
2181_34	113	.	A	C	48.9	PASS	.	GT:DP:AD:AF:RAF:SB:SC:PF	1/1:30:30:1.0000:1.0000:0.9800:46.12:PASS	0/0:296:1:0.0034:0.0034:1.0000:6.24:FAIL	0/0:62:0:0.0000:0.0000:1.0000:0.00:FAIL	0/0:159:0:0.0000:0.0000:1.0000:0.00:FAIL	0/1:114:22:0.1930:0.1930:0.9800:38.83:114	0/1:122:47:0.3852:0.3852:0.9800:44.35:PASS	0/0:140:0:0.0000:0.0000:1.0000:0.00:FAIL	0/1:60:18:0.3000:0.3000:0.9801:40.11:PASS	0/0:54:1:0.0185:0.0185:1.0000:8.10:FAIL	0/1:34:11:0.3235:0.3235:0.9825:38.19:PASS	0/1:31:8:0.2581:0.2581:0.9875:35.99:PASS	0/1:20:5:0.2500:0.2500:0.9980:33.26:PASS	0/1:24:11:0.4583:0.4583:0.9825:40.58:PASS	./.:8:1:0.1250:0.1250:1.0000:22.16:FAIL	0/1:16:3:0.1875:0.1875:0.9980:29.62:16	0/0:53:0:0.0000:0.0000:1.0000:0.00:FAIL	0/0:18:0:0.0000:0.0000:1.0000:0.00:FAIL	0/0:25:0:0.0000:0.0000:1.0000:0.00:FAIL	0/0:22:0:0.0000:0.0000:1.0000:0.00:FAIL	./.:6:2:0.3333:0.3333:0.9980:27.94:PASS	0/0:50:0:0.0000:0.0000:1.0000:0.00:FAIL	0/0:53:2:0.0377:0.0377:0.9980:26.08:FAIL	./.:5:5:1.0000:1.0000:0.9980:32.51:PASS	./.:3:3:1.0000:1.0000:0.9980:31.53:PASS	0/0:41:0:0.0000:0.0000:1.0000:0.00:FAIL	./.:7:1:0.1429:0.1429:1.0000:10.50:FAIL	1/1:17:17:1.0000:1.0000:0.9802:43.45:PASS	0/1:22:9:0.4091:0.4091:0.9844:38.53:PASS	0/0:20:0:0.0000:0.0000:1.0000:0.00:FAIL	1/1:19:19:1.0000:1.0000:0.9801:43.97:PASS	./.:0:0:0.0000:0.0000:1.0000:0.00:FAIL	0/0:32:3:0.0938:0.0938:0.9980:28.93:PASS	0/0:86:0:0.0000:0.0000:1.0000:0.00:FAIL	0/0:22:0:0.0000:0.0000:1.0000:0.00:FAIL	./.:3:2:0.6667:0.6667:0.9980:28.23:PASS	./.:1:1:1.0000:1.0000:1.0000:23.12:FAIL	0/1:55:25:0.4545:0.4545:0.9800:44.63:PASS	0/0:21:0:0.0000:0.0000:1.0000:0.00:FAIL	0/1:56:15:0.2679:0.2679:0.9804:38.87:PASS	1/1:31:31:1.0000:1.0000:0.9800:46.22:PASS	0/0:56:0:0.0000:0.0000:1.0000:0.00:FAIL
2259_212	68	.	T	C	48.52	PASS	.	GT:DP:AD:AF:RAF:SB:SC:PF	0/0:1630:3:0.0018:0.0018:0.9980:6.45:FAIL	1/1:1205:1199:0.9950:0.9950:0.9800:48.52:PASS	0/0:211:1:0.0047:0.0047:1.0000:6.40:FAIL	1/1:124:124:1.0000:1.0000:0.9800:47.48:PASS	0/0:268:1:0.0037:0.0037:1.0000:6.28:FAIL	0/1:211:40:0.1896:0.1896:0.9800:39.13:211	0/0:225:0:0.0000:0.0000:1.0000:0.00:FAIL	0/1:104:72:0.6923:0.6923:0.9800:46.72:PASS	0/1:217:146:0.6728:0.6728:0.9800:47.66:PASS	0/0:145:0:0.0000:0.0000:1.0000:0.00:FAIL	1/1:152:149:0.9803:0.9803:0.9800:47.66:PASS	0/1:310:124:0.4000:0.4000:0.9800:44.84:PASS	0/0:192:1:0.0052:0.0052:1.0000:6.51:FAIL	0/1:180:83:0.4611:0.4611:0.9800:46.16:PASS	1/1:75:74:0.9867:0.9867:0.9800:46.75:PASS	0/1:71:36:0.5070:0.5070:0.9800:45.12:PASS	1/1:64:64:1.0000:1.0000:0.9800:46.52:PASS	1/1:83:82:0.9880:0.9880:0.9800:46.95:PASS	0/1:93:74:0.7957:0.7957:0.9800:46.81:PASS	0/1:43:29:0.6744:0.6744:0.9800:44.42:PASS	0/1:176:68:0.3864:0.3864:0.9800:43.80:PASS	0/0:158:1:0.0063:0.0063:1.0000:6.67:FAIL	1/1:82:82:1.0000:1.0000:0.9800:46.93:PASS	0/1:69:13:0.1884:0.1884:0.9814:36.44:69	1/1:209:207:0.9904:0.9904:0.9800:47.95:PASS	1/1:93:93:1.0000:1.0000:0.9800:47.13:PASS	0/0:105:0:0.0000:0.0000:1.0000:0.00:FAIL	1/1:41:40:0.9756:0.9756:0.9800:45.40:PASS	0/0:107:1:0.0093:0.0093:1.0000:7.07:FAIL	0/1:142:68:0.4789:0.4789:0.9800:46.41:PASS	0/1:49:17:0.3469:0.3469:0.9802:39.72:PASS	0/1:86:31:0.3605:0.3605:0.9800:41.80:PASS	0/0:133:0:0.0000:0.0000:1.0000:0.00:FAIL	1/1:117:115:0.9829:0.9829:0.9800:47.38:PASS	0/1:127:40:0.3150:0.3150:0.9800:41.36:PASS	0/0:63:1:0.0159:0.0159:1.0000:7.81:FAIL	0/0:98:0:0.0000:0.0000:1.0000:0.00:FAIL	0/1:96:42:0.4375:0.4375:0.9800:44.29:PASS	0/0:131:3:0.0229:0.0229:0.9980:8.82:FAIL	0/1:170:42:0.2471:0.2471:0.9800:40.19:PASS	0/0:347:0:0.0000:0.0000:1.0000:0.00:FAIL
2363_47	31	.	G	A	44.67	PASS	.	GT:DP:AD:AF:RAF:SB:SC:PF	0/0:327:0:0.0000:0.0000:1.0000:0.00:FAIL	1/1:101:99:0.9802:0.9802:0.9800:44.67:PASS	./.:5:0:0.0000:0.0000:1.0000:0.00:FAIL	0/1:14:6:0.4286:0.4286:0.9925:34.83:PASS	0/1:151:23:0.1523:0.1523:0.9800:36.33:151	./.:2:2:1.0000:1.0000:0.9980:27.66:PASS	1/1:39:39:1.0000:1.0000:0.9800:42.98:PASS	0/1:40:12:0.3000:0.3000:0.9814:36.50:PASS	0/1:110:71:0.6455:0.6455:0.9800:44.05:PASS	0/1:53:35:0.6604:0.6604:0.9800:42.74:PASS	0/0:47:1:0.0213:0.0213:1.0000:8.28:FAIL	0/1:72:11:0.1528:0.1528:0.9825:34.42:72	0/1:55:44:0.8000:0.8000:0.9800:43.27:55	1/1:63:63:1.0000:1.0000:0.9800:43.86:PASS	0/1:19:3:0.1579:0.1579:0.9980:28.51:19	./.:5:4:0.8000:0.8000:0.9980:32.46:PASS	0/0:22:0:0.0000:0.0000:1.0000:0.00:FAIL	0/0:33:1:0.0303:0.0303:1.0000:21.31:FAIL	0/0:11:0:0.0000:0.0000:1.0000:0.00:FAIL	0/1:69:56:0.8116:0.8116:0.9800:43.70:69	1/1:70:70:1.0000:1.0000:0.9800:44.24:PASS	1/1:26:26:1.0000:1.0000:0.9800:41.81:PASS	./.:5:0:0.0000:0.0000:1.0000:0.00:FAIL	1/1:12:11:0.9167:0.9167:0.9825:38.52:PASS	0/0:34:1:0.0294:0.0294:1.0000:21.31:FAIL	1/1:34:34:1.0000:1.0000:0.9800:42.67:PASS	0/1:26:20:0.7692:0.7692:0.9801:41.18:PASS	0/1:24:9:0.3750:0.3750:0.9844:36.29:PASS	0/1:19:16:0.8421:0.8421:0.9804:40.21:19	0/0:29:1:0.0345:0.0345:1.0000:21.33:FAIL	0/1:27:15:0.5556:0.5556:0.9804:40.20:PASS	./.:1:1:1.0000:1.0000:1.0000:22.64:FAIL	./.:4:3:0.7500:0.7500:0.9980:30.91:PASS	0/0:30:0:0.0000:0.0000:1.0000:0.00:FAIL	./.:6:5:0.8333:0.8333:0.9980:33.95:PASS	./.:9:7:0.7778:0.7778:0.9875:36.04:PASS	1/1:12:11:0.9167:0.9167:0.9825:38.49:PASS	1/1:18:18:1.0000:1.0000:0.9801:40.67:PASS	0/1:57:51:0.8947:0.8947:0.9800:43.78:57	0/1:109:59:0.5413:0.5413:0.9800:43.79:PASS	0/0:111:1:0.0090:0.0090:1.0000:7.00:FAIL
2385_28	84	.	A	C	53.96	PASS	.	GT:DP:AD:AF:RAF:SB:SC:PF	1/1:104:101:0.9712:0.9712:0.9800:51.62:PASS	0/0:228:0:0.0000:0.0000:1.0000:0.00:FAIL	1/1:43:43:1.0000:1.0000:0.9800:49.44:PASS	1/1:20:19:0.9500:0.9500:0.9801:45.60:PASS	0/1:75:12:0.1600:0.1600:0.9814:37.17:75	0/1:61:43:0.7049:0.7049:0.9800:49.47:PASS	1/1:48:46:0.9583:0.9583:0.9800:49.67:PASS	1/1:32:32:1.0000:1.0000:0.9800:48.21:PASS	0/0:42:4:0.0952:0.0952:0.9980:31.00:PASS	1/1:30:27:0.9000:0.9000:0.9800:47.42:PASS	1/1:42:42:1.0000:1.0000:0.9800:49.30:PASS	1/1:17:17:1.0000:1.0000:0.9802:44.92:PASS	0/0:11:1:0.0909:0.0909:1.0000:22.17:FAIL	1/1:50:50:1.0000:1.0000:0.9800:49.92:PASS	./.:8:2:0.2500:0.2500:0.9980:27.68:PASS	1/1:31:30:0.9677:0.9677:0.9800:47.94:PASS	0/0:11:1:0.0909:0.0909:1.0000:22.17:FAIL	./.:7:7:1.0000:1.0000:0.9875:38.63:PASS	0/1:49:31:0.6327:0.6327:0.9800:48.02:PASS	./.:5:1:0.2000:0.2000:1.0000:11.99:FAIL	0/1:32:20:0.6250:0.6250:0.9801:45.91:PASS	0/0:32:1:0.0313:0.0313:1.0000:21.89:FAIL	./.:2:2:1.0000:1.0000:0.9980:28.59:PASS	0/1:23:9:0.3913:0.3913:0.9844:39.37:PASS	0/0:31:1:0.0323:0.0323:1.0000:8.20:FAIL	./.:9:9:1.0000:1.0000:0.9844:40.56:PASS	./.:6:3:0.5000:0.5000:0.9980:31.96:PASS	0/0:10:1:0.1000:0.1000:1.0000:22.21:FAIL	0/0:50:0:0.0000:0.0000:1.0000:0.00:FAIL	0/1:44:17:0.3864:0.3864:0.9802:42.67:PASS	1/1:11:11:1.0000:1.0000:0.9825:42.10:PASS	0/1:16:4:0.2500:0.2500:0.9980:31.93:PASS	0/0:11:0:0.0000:0.0000:1.0000:0.00:FAIL	1/1:16:15:0.9375:0.9375:0.9804:44.18:PASS	1/1:17:17:1.0000:1.0000:0.9802:44.92:PASS	0/1:14:4:0.2857:0.2857:0.9980:31.99:PASS	0/1:12:7:0.5833:0.5833:0.9875:38.07:PASS	1/1:49:49:1.0000:1.0000:0.9800:49.93:PASS	0/0:37:0:0.0000:0.0000:1.0000:0.00:FAIL	0/0:12:0:0.0000:0.0000:1.0000:0.00:FAIL	0/0:94:0:0.0000:0.0000:1.0000:0.00:FAIL
2388_68	123	.	A	T	42.05	PASS	.	GT:DP:AD:AF:RAF:SB:SC:PF	0/0:496:0:0.0000:0.0000:1.0000:0.00:FAIL	1/1:119:115:0.9664:0.9664:0.9800:31.87:PASS	0/1:32:5:0.1563:0.1563:0.9980:10.68:32	0/1:77:43:0.5584:0.5584:0.9800:40.53:PASS	1/1:238:236:0.9916:0.9916:0.9800:42.03:PASS	0/0:97:0:0.0000:0.0000:1.0000:0.00:FAIL	0/1:78:49:0.6282:0.6282:0.9800:36.09:PASS	0/1:126:97:0.7698:0.7698:0.9800:41.56:PASS	0/1:200:80:0.4000:0.4000:0.9800:39.81:PASS	0/1:44:14:0.3182:0.3182:0.9808:33.56:PASS	0/0:38:3:0.0789:0.0789:0.9980:27.02:PASS	1/1:51:50:0.9804:0.9804:0.9800:40.08:PASS	0/0:74:1:0.0135:0.0135:1.0000:7.46:FAIL	0/0:128:1:0.0078:0.0078:1.0000:3.63:FAIL	1/1:58:57:0.9828:0.9828:0.9800:39.44:PASS	0/0:36:0:0.0000:0.0000:1.0000:0.00:FAIL	0/1:54:31:0.5741:0.5741:0.9800:40.01:PASS	1/1:44:44:1.0000:1.0000:0.9800:40.07:PASS	0/0:50:0:0.0000:0.0000:1.0000:0.00:FAIL	1/1:34:34:1.0000:1.0000:0.9800:37.99:PASS	0/0:47:1:0.0213:0.0213:1.0000:8.21:FAIL	1/1:69:68:0.9855:0.9855:0.9800:40.62:PASS	1/1:33:33:1.0000:1.0000:0.9800:40.14:PASS	0/1:39:30:0.7692:0.7692:0.9800:39.95:PASS	0/1:32:12:0.3750:0.3750:0.9814:35.94:PASS	0/1:45:11:0.2444:0.2444:0.9825:34.16:PASS	0/1:46:8:0.1739:0.1739:0.9875:32.38:46	0/1:23:10:0.4348:0.4348:0.9844:28.18:PASS	0/1:59:19:0.3220:0.3220:0.9801:35.66:PASS	0/1:37:27:0.7297:0.7297:0.9800:39.63:PASS	0/1:37:30:0.8108:0.8108:0.9800:39.94:37	1/1:21:21:1.0000:1.0000:0.9800:38.03:PASS	0/0:45:2:0.0444:0.0444:0.9980:22.54:FAIL	1/1:22:22:1.0000:1.0000:0.9800:38.71:PASS	0/0:31:1:0.0323:0.0323:1.0000:20.95:FAIL	1/1:42:40:0.9524:0.9524:0.9800:30.75:PASS	0/0:37:1:0.0270:0.0270:1.0000:20.97:FAIL	0/0:12:1:0.0833:0.0833:1.0000:20.90:FAIL	0/1:103:60:0.5825:0.5825:0.9800:41.09:PASS	0/1:79:22:0.2785:0.2785:0.9800:35.14:PASS	0/0:95:0:0.0000:0.0000:1.0000:0.00:FAIL
2408_65	32	.	C	T	45.36	PASS	.	GT:DP:AD:AF:RAF:SB:SC:PF	0/0:529:0:0.0000:0.0000:1.0000:0.00:FAIL	1/1:30:28:0.9333:0.9333:0.9800:45.21:PASS	1/1:38:36:0.9474:0.9474:0.9800:44.14:PASS	1/1:10:10:1.0000:1.0000:0.9844:39.37:PASS	0/1:84:22:0.2619:0.2619:0.9800:38.29:PASS	0/0:38:3:0.0789:0.0789:0.9980:28.19:PASS	1/1:22:21:0.9545:0.9545:0.9800:41.97:PASS	0/1:34:5:0.1471:0.1471:0.9980:31.60:34	0/1:33:13:0.3939:0.3939:0.9814:38.66:PASS	0/1:48:27:0.5625:0.5625:0.9800:42.88:PASS	0/1:49:35:0.7143:0.7143:0.9800:44.31:PASS	0/1:40:11:0.2750:0.2750:0.9825:36.18:PASS	0/1:28:8:0.2857:0.2857:0.9875:36.11:PASS	0/1:48:8:0.1667:0.1667:0.9875:34.71:48	0/1:41:11:0.2683:0.2683:0.9825:36.22:PASS	./.:8:8:1.0000:1.0000:0.9875:37.32:PASS	0/1:18:15:0.8333:0.8333:0.9804:41.62:18	1/1:23:23:1.0000:1.0000:0.9800:42.32:PASS	0/0:37:0:0.0000:0.0000:1.0000:0.00:FAIL	0/1:65:40:0.6154:0.6154:0.9800:43.93:PASS	1/1:22:22:1.0000:1.0000:0.9800:42.55:PASS	0/1:16:6:0.3750:0.3750:0.9925:35.15:PASS	0/0:55:1:0.0182:0.0182:1.0000:8.01:FAIL	0/0:38:0:0.0000:0.0000:1.0000:0.00:FAIL	./.:8:7:0.8750:0.8750:0.9875:37.42:PASS	0/0:53:3:0.0566:0.0566:0.9980:28.04:PASS	0/0:47:0:0.0000:0.0000:1.0000:0.00:FAIL	0/1:17:5:0.2941:0.2941:0.9980:32.75:PASS	0/1:16:4:0.2500:0.2500:0.9980:31.16:PASS	0/0:39:1:0.0256:0.0256:1.0000:8.67:FAIL	0/0:54:0:0.0000:0.0000:1.0000:0.00:FAIL	0/1:18:9:0.5000:0.5000:0.9844:38.08:PASS	0/1:14:12:0.8571:0.8571:0.9814:39.57:14	1/1:30:30:1.0000:1.0000:0.9800:43.24:PASS	0/0:49:0:0.0000:0.0000:1.0000:0.00:FAIL	0/0:20:0:0.0000:0.0000:1.0000:0.00:FAIL	0/1:36:5:0.1389:0.1389:0.9980:31.53:36	0/1:25:22:0.8800:0.8800:0.9800:42.18:25	0/1:25:7:0.2800:0.2800:0.9875:34.74:PASS	0/0:78:0:0.0000:0.0000:1.0000:0.00:FAIL	1/1:22:22:1.0000:1.0000:0.9800:42.34:PASS
2598_54	74	.	C	A	52.96	PASS	.	GT:DP:AD:AF:RAF:SB:SC:PF	0/0:505:2:0.0040:0.0040:0.9980:6.69:FAIL	1/1:239:234:0.9791:0.9791:0.9800:52.96:PASS	0/1:125:77:0.6160:0.6160:0.9800:51.33:PASS	0/0:47:3:0.0638:0.0638:0.9980:29.01:PASS	1/1:79:78:0.9873:0.9873:0.9800:51.39:PASS	0/1:56:38:0.6786:0.6786:0.9800:48.98:PASS	1/1:47:47:1.0000:1.0000:0.9800:49.83:PASS	0/1:32:27:0.8438:0.8438:0.9800:47.54:32	0/1:24:13:0.5417:0.5417:0.9814:43.28:PASS	0/0:29:0:0.0000:0.0000:1.0000:0.00:FAIL	0/1:35:27:0.7714:0.7714:0.9800:47.54:PASS	0/1:29:19:0.6552:0.6552:0.9801:45.37:PASS	0/1:25:16:0.6400:0.6400:0.9804:44.53:PASS	1/1:55:55:1.0000:1.0000:0.9800:50.13:PASS	1/1:23:22:0.9565:0.9565:0.9800:46.31:PASS	1/1:17:17:1.0000:1.0000:0.9802:44.82:PASS	0/1:33:5:0.1515:0.1515:0.9980:32.80:33	0/0:30:0:0.0000:0.0000:1.0000:0.00:FAIL	0/0:35:0:0.0000:0.0000:1.0000:0.00:FAIL	0/1:34:7:0.2059:0.2059:0.9875:35.29:PASS	1/1:39:38:0.9744:0.9744:0.9800:48.94:PASS	0/1:63:17:0.2698:0.2698:0.9802:40.32:PASS	./.:7:3:0.4286:0.4286:0.9980:31.97:PASS	0/1:33:16:0.4848:0.4848:0.9804:44.59:PASS	0/1:125:51:0.4080:0.4080:0.9800:47.11:PASS	0/0:56:4:0.0714:0.0714:0.9980:30.81:PASS	0/1:27:14:0.5185:0.5185:0.9808:43.75:PASS	0/0:51:0:0.0000:0.0000:1.0000:0.00:FAIL	0/0:82:0:0.0000:0.0000:1.0000:0.00:FAIL	1/1:38:38:1.0000:1.0000:0.9800:49.04:PASS	1/1:41:40:0.9756:0.9756:0.9800:49.11:PASS	1/1:31:30:0.9677:0.9677:0.9800:48.04:PASS	0/1:31:20:0.6452:0.6452:0.9801:45.61:PASS	0/0:30:0:0.0000:0.0000:1.0000:0.00:FAIL	0/0:83:0:0.0000:0.0000:1.0000:0.00:FAIL	./.:8:1:0.1250:0.1250:1.0000:5.16:FAIL	0/1:61:26:0.4262:0.4262:0.9800:45.52:PASS	0/1:48:33:0.6875:0.6875:0.9800:48.34:PASS	0/0:101:0:0.0000:0.0000:1.0000:0.00:FAIL	1/1:60:60:1.0000:1.0000:0.9800:50.64:PASS	0/1:95:44:0.4632:0.4632:0.9800:48.70:PASS
2700_63	122	.	G	A	43.6	PASS	.	GT:DP:AD:AF:RAF:SB:SC:PF	0/0:486:0:0.0000:0.0000:1.0000:0.00:FAIL	1/1:220:220:1.0000:1.0000:0.9800:31.52:PASS	0/0:91:0:0.0000:0.0000:1.0000:0.00:FAIL	0/1:140:78:0.5571:0.5571:0.9800:42.73:PASS	1/1:23:23:1.0000:1.0000:0.9800:39.87:PASS	0/0:14:1:0.0714:0.0714:1.0000:21.31:FAIL	0/1:156:125:0.8013:0.8013:0.9800:43.16:156	1/1:111:111:1.0000:1.0000:0.9800:43.19:PASS	0/1:68:16:0.2353:0.2353:0.9804:32.45:PASS	1/1:29:29:1.0000:1.0000:0.9800:40.75:PASS	0/1:67:37:0.5522:0.5522:0.9800:38.66:PASS	1/1:50:50:1.0000:1.0000:0.9800:42.06:PASS	1/1:40:39:0.9750:0.9750:0.9800:41.09:PASS	1/1:38:37:0.9737:0.9737:0.9800:40.56:PASS	1/1:30:30:1.0000:1.0000:0.9800:41.18:PASS	0/1:38:10:0.2632:0.2632:0.9844:34.60:PASS	0/1:54:20:0.3704:0.3704:0.9801:37.97:PASS	0/1:83:44:0.5301:0.5301:0.9800:41.92:PASS	0/0:38:1:0.0263:0.0263:1.0000:8.67:FAIL	0/0:54:1:0.0185:0.0185:1.0000:7.99:FAIL	0/1:40:19:0.4750:0.4750:0.9801:38.18:PASS	0/1:61:37:0.6066:0.6066:0.9800:41.51:PASS	0/1:14:10:0.7143:0.7143:0.9844:37.23:PASS	1/1:47:46:0.9787:0.9787:0.9800:41.76:PASS	1/1:105:105:1.0000:1.0000:0.9800:42.90:PASS	0/1:35:5:0.1429:0.1429:0.9980:30.67:35	1/1:36:36:1.0000:1.0000:0.9800:41.66:PASS	0/1:13:11:0.8462:0.8462:0.9825:37.71:13	0/1:19:15:0.7895:0.7895:0.9804:38.58:PASS	0/1:64:55:0.8594:0.8594:0.9800:42.40:64	0/0:11:1:0.0909:0.0909:1.0000:21.44:FAIL	0/1:53:27:0.5094:0.5094:0.9800:40.92:PASS	0/1:76:58:0.7632:0.7632:0.9800:42.44:PASS	0/0:11:1:0.0909:0.0909:1.0000:13.28:FAIL	0/0:50:0:0.0000:0.0000:1.0000:0.00:FAIL	0/1:33:28:0.8485:0.8485:0.9800:40.90:33	1/1:87:87:1.0000:1.0000:0.9800:42.80:PASS	1/1:44:43:0.9773:0.9773:0.9800:41.71:PASS	0/1:169:71:0.4201:0.4201:0.9800:41.25:PASS	1/1:55:55:1.0000:1.0000:0.9800:42.19:PASS	0/0:92:0:0.0000:0.0000:1.0000:0.00:FAIL
2716_80	96	.	C	T	52.95	PASS	.	GT:DP:AD:AF:RAF:SB:SC:PF	1/1:337:337:1.0000:1.0000:0.9800:52.85:PASS	0/0:544:1:0.0018:0.0018:1.0000:5.99:FAIL	0/1:26:14:0.5385:0.5385:0.9808:43.55:PASS	0/1:27:21:0.7778:0.7778:0.9800:45.86:PASS	0/1:134:25:0.1866:0.1866:0.9800:39.82:134	0/1:14:7:0.5000:0.5000:0.9875:38.68:PASS	0/1:27:22:0.8148:0.8148:0.9800:46.11:27	0/0:46:0:0.0000:0.0000:1.0000:0.00:FAIL	0/1:49:19:0.3878:0.3878:0.9801:43.00:PASS	0/0:26:0:0.0000:0.0000:1.0000:0.00:FAIL	0/1:34:19:0.5588:0.5588:0.9801:45.37:PASS	0/0:30:0:0.0000:0.0000:1.0000:0.00:FAIL	0/1:18:8:0.4444:0.4444:0.9875:39.35:PASS	1/1:16:15:0.9375:0.9375:0.9804:43.90:PASS	./.:4:4:1.0000:1.0000:0.9980:34.25:PASS	./.:5:1:0.2000:0.2000:1.0000:22.66:FAIL	./.:4:1:0.2500:0.2500:1.0000:22.46:FAIL	0/1:13:5:0.3846:0.3846:0.9980:34.76:PASS	0/1:19:14:0.7368:0.7368:0.9808:43.44:PASS	1/1:28:28:1.0000:1.0000:0.9800:47.25:PASS	./.:9:9:1.0000:1.0000:0.9844:40.45:PASS	0/0:25:0:0.0000:0.0000:1.0000:0.00:FAIL	0/0:11:0:0.0000:0.0000:1.0000:0.00:FAIL	0/1:22:16:0.7273:0.7273:0.9804:44.37:PASS	1/1:25:24:0.9600:0.9600:0.9800:46.62:PASS	0/1:11:3:0.2727:0.2727:0.9980:30.56:PASS	./.:1:0:0.0000:0.0000:1.0000:0.00:FAIL	0/0:12:0:0.0000:0.0000:1.0000:0.00:FAIL	1/1:16:16:1.0000:1.0000:0.9804:44.35:PASS	0/0:29:2:0.0690:0.0690:0.9980:26.47:PASS	0/0:19:0:0.0000:0.0000:1.0000:0.00:FAIL	./.:7:7:1.0000:1.0000:0.9875:38.37:PASS	0/1:12:9:0.7500:0.7500:0.9844:40.53:PASS	0/1:30:10:0.3333:0.3333:0.9844:38.89:PASS	1/1:91:90:0.9890:0.9890:0.9800:51.27:PASS	./.:3:1:0.3333:0.3333:1.0000:23.09:FAIL	0/1:14:2:0.1429:0.1429:0.9980:23.56:14	0/1:18:16:0.8889:0.8889:0.9804:44.34:18	0/0:25:0:0.0000:0.0000:1.0000:0.00:FAIL	1/1:21:20:0.9524:0.9524:0.9801:45.62:PASS	1/1:69:69:1.0000:1.0000:0.9800:50.46:PASS
2758_24	70	.	T	C	52.51	PASS	.	GT:DP:AD:AF:RAF:SB:SC:PF	0/0:207:1:0.0048:0.0048:1.0000:6.50:FAIL	1/1:153:152:0.9935:0.9935:0.9800:52.51:PASS	0/0:39:3:0.0769:0.0769:0.9980:28.18:PASS	1/1:42:41:0.9762:0.9762:0.9800:49.32:PASS	0/0:45:0:0.0000:0.0000:1.0000:0.00:FAIL	./.:7:3:0.4286:0.4286:0.9980:31.96:PASS	1/1:16:15:0.9375:0.9375:0.9804:44.13:PASS	./.:8:0:0.0000:0.0000:1.0000:0.00:FAIL	0/1:54:43:0.7963:0.7963:0.9800:49.46:PASS	0/1:39:7:0.1795:0.1795:0.9875:34.96:39	1/1:22:22:1.0000:1.0000:0.9800:46.34:PASS	1/1:30:29:0.9667:0.9667:0.9800:47.83:PASS	0/1:41:13:0.3171:0.3171:0.9814:39.97:PASS	0/1:11:4:0.3636:0.3636:0.9980:33.54:PASS	1/1:16:16:1.0000:1.0000:0.9804:44.61:PASS	0/0:18:0:0.0000:0.0000:1.0000:0.00:FAIL	0/0:12:0:0.0000:0.0000:1.0000:0.00:FAIL	0/1:21:6:0.2857:0.2857:0.9925:35.32:PASS	1/1:55:55:1.0000:1.0000:0.9800:50.33:PASS	0/1:22:11:0.5000:0.5000:0.9825:42.05:PASS	./.:4:2:0.5000:0.5000:0.9980:9.30:FAIL	0/1:20:11:0.5500:0.5500:0.9825:41.95:PASS	0/0:19:1:0.0526:0.0526:1.0000:21.98:FAIL	0/1:27:20:0.7407:0.7407:0.9801:45.91:PASS	0/0:27:0:0.0000:0.0000:1.0000:0.00:FAIL	0/1:20:17:0.8500:0.8500:0.9802:44.94:20	0/1:21:15:0.7143:0.7143:0.9804:44.17:PASS	0/0:12:1:0.0833:0.0833:1.0000:13.61:FAIL	0/0:31:0:0.0000:0.0000:1.0000:0.00:FAIL	0/1:10:6:0.6000:0.6000:0.9925:37.60:PASS	./.:4:1:0.2500:0.2500:1.0000:22.85:FAIL	1/1:18:18:1.0000:1.0000:0.9801:45.32:PASS	./.:1:0:0.0000:0.0000:1.0000:0.00:FAIL	0/1:11:3:0.2727:0.2727:0.9980:7.32:FAIL	./.:4:0:0.0000:0.0000:1.0000:0.00:FAIL	0/1:29:13:0.4483:0.4483:0.9814:42.72:PASS	0/1:36:21:0.5833:0.5833:0.9800:45.96:PASS	1/1:19:19:1.0000:1.0000:0.9801:45.63:PASS	0/1:40:16:0.4000:0.4000:0.9804:42.73:PASS	0/0:36:0:0.0000:0.0000:1.0000:0.00:FAIL	0/1:32:11:0.3438:0.3438:0.9825:39.70:PASS
2775_120	24	.	TG	T	33.98	PASS	.	GT:DP:AD:AF:RAF:SB:SC:PF	0/0:890:2:0.0022:0.0022:0.9980:6.10:FAIL	1/1:239:239:1.0000:1.0000:0.9800:33.87:PASS	0/1:102:41:0.4020:0.4020:0.9800:32.43:PASS	0/1:96:69:0.7188:0.7188:0.9800:33.49:PASS	0/1:172:106:0.6163:0.6163:0.9800:33.67:PASS	0/1:100:15:0.1500:0.1500:0.9804:29.44:100	0/0:42:1:0.0238:0.0238:1.0000:8.13:FAIL	1/1:73:72:0.9863:0.9863:0.9800:33.50:PASS	0/1:131:55:0.4198:0.4198:0.9800:32.77:PASS	0/1:113:39:0.3451:0.3451:0.9800:31.93:PASS	1/1:41:38:0.9268:0.9268:0.9800:33.16:PASS	1/1:79:77:0.9747:0.9747:0.9800:33.55:PASS	0/1:48:15:0.3125:0.3125:0.9804:30.57:PASS	0/1:32:28:0.8750:0.8750:0.9800:32.76:32	1/1:19:19:1.0000:1.0000:0.9801:32.21:PASS	0/0:26:0:0.0000:0.0000:1.0000:0.00:FAIL	0/1:44:10:0.2273:0.2273:0.9844:29.22:PASS	1/1:40:39:0.9750:0.9750:0.9800:33.09:PASS	1/1:31:29:0.9355:0.9355:0.9800:32.79:PASS	1/1:34:34:1.0000:1.0000:0.9800:32.97:PASS	0/0:42:0:0.0000:0.0000:1.0000:0.00:FAIL	0/0:72:0:0.0000:0.0000:1.0000:0.00:FAIL	1/1:42:42:1.0000:1.0000:0.9800:33.17:PASS	1/1:27:27:1.0000:1.0000:0.9800:32.72:PASS	0/1:136:80:0.5882:0.5882:0.9800:33.56:PASS	0/0:50:0:0.0000:0.0000:1.0000:0.00:FAIL	0/1:30:6:0.2000:0.2000:0.9925:28.08:PASS	0/1:34:11:0.3235:0.3235:0.9825:30.07:PASS	0/0:21:1:0.0476:0.0476:1.0000:19.24:FAIL	0/0:20:1:0.0500:0.0500:1.0000:19.61:FAIL	0/1:24:6:0.2500:0.2500:0.9925:28.04:PASS	1/1:27:27:1.0000:1.0000:0.9800:32.72:PASS	0/1:49:13:0.2653:0.2653:0.9814:30.07:PASS	0/1:14:2:0.1429:0.1429:0.9980:23.21:14	1/1:108:108:1.0000:1.0000:0.9800:33.67:PASS	1/1:44:44:1.0000:1.0000:0.9800:33.20:PASS	0/1:75:49:0.6533:0.6533:0.9800:33.27:PASS	0/0:98:1:0.0102:0.0102:1.0000:6.86:FAIL	0/1:103:36:0.3495:0.3495:0.9800:31.90:PASS	0/1:89:33:0.3708:0.3708:0.9800:32.00:PASS	1/1:82:82:1.0000:1.0000:0.9800:33.58:PASS
3032_38	32	.	C	T	46.95	PASS	.	GT:DP:AD:AF:RAF:SB:SC:PF	1/1:138:137:0.9928:0.9928:0.9800:45.95:PASS	0/0:315:0:0.0000:0.0000:1.0000:0.00:FAIL	0/0:15:0:0.0000:0.0000:1.0000:0.00:FAIL	0/1:37:31:0.8378:0.8378:0.9800:43.27:37	1/1:43:43:1.0000:1.0000:0.9800:44.09:PASS	0/1:124:58:0.4677:0.4677:0.9800:44.23:PASS	1/1:26:26:1.0000:1.0000:0.9800:43.60:PASS	0/1:85:37:0.4353:0.4353:0.9800:42.80:PASS	0/0:97:0:0.0000:0.0000:1.0000:0.00:FAIL	0/0:75:0:0.0000:0.0000:1.0000:0.00:FAIL	0/1:22:17:0.7727:0.7727:0.9802:41.48:PASS	0/0:54:0:0.0000:0.0000:1.0000:0.00:FAIL	0/1:22:18:0.8182:0.8182:0.9801:42.21:22	1/1:56:56:1.0000:1.0000:0.9800:45.69:PASS	0/0:34:2:0.0588:0.0588:0.9980:25.48:PASS	./.:9:9:1.0000:1.0000:0.9844:38.11:PASS	0/0:51:0:0.0000:0.0000:1.0000:0.00:FAIL	1/1:27:27:1.0000:1.0000:0.9800:42.79:PASS	0/0:17:0:0.0000:0.0000:1.0000:0.00:FAIL	0/1:13:4:0.3077:0.3077:0.9980:31.16:PASS	0/1:55:10:0.1818:0.1818:0.9844:35.42:55	0/1:60:14:0.2333:0.2333:0.9808:36.61:PASS	0/1:32:22:0.6875:0.6875:0.9800:42.63:PASS	0/0:41:1:0.0244:0.0244:1.0000:8.56:FAIL	0/1:27:20:0.7407:0.7407:0.9801:41.80:PASS	1/1:13:13:1.0000:1.0000:0.9814:40.05:PASS	0/1:60:25:0.4167:0.4167:0.9800:41.77:PASS	0/1:30:23:0.7667:0.7667:0.9800:42.36:PASS	0/1:40:21:0.5250:0.5250:0.9800:41.98:PASS	0/0:74:0:0.0000:0.0000:1.0000:0.00:FAIL	0/0:13:0:0.0000:0.0000:1.0000:0.00:FAIL	1/1:27:27:1.0000:1.0000:0.9800:43.67:PASS	0/1:26:23:0.8846:0.8846:0.9800:42.26:26	./.:8:8:1.0000:1.0000:0.9875:37.43:PASS	0/1:27:15:0.5556:0.5556:0.9804:40.62:PASS	0/1:62:41:0.6613:0.6613:0.9800:43.94:PASS	0/0:104:0:0.0000:0.0000:1.0000:0.00:FAIL	0/1:39:23:0.5897:0.5897:0.9800:43.71:PASS	1/1:77:77:1.0000:1.0000:0.9800:45.12:PASS	0/1:12:7:0.5833:0.5833:0.9875:36.81:PASS	1/1:115:115:1.0000:1.0000:0.9800:46.11:PASS
3188_61	86	.	A	G	52.71	PASS	.	GT:DP:AD:AF:RAF:SB:SC:PF	0/0:619:0:0.0000:0.0000:1.0000:0.00:FAIL	1/1:197:193:0.9797:0.9797:0.9800:52.67:PASS	0/1:116:61:0.5259:0.5259:0.9800:50.48:PASS	1/1:72:72:1.0000:1.0000:0.9800:50.99:PASS	0/1:121:36:0.2975:0.2975:0.9800:43.08:PASS	0/1:70:23:0.3286:0.3286:0.9800:42.55:PASS	0/0:87:0:0.0000:0.0000:1.0000:0.00:FAIL	0/0:123:0:0.0000:0.0000:1.0000:0.00:FAIL	0/0:61:0:0.0000:0.0000:1.0000:0.00:FAIL	1/1:26:26:1.0000:1.0000:0.9800:47.24:PASS	0/1:98:52:0.5306:0.5306:0.9800:49.96:PASS	0/1:23:11:0.4783:0.4783:0.9825:42.10:PASS	1/1:19:18:0.9474:0.9474:0.9801:45.08:PASS	0/1:91:35:0.3846:0.3846:0.9800:45.29:PASS	1/1:63:61:0.9683:0.9683:0.9800:50.61:PASS	0/0:33:0:0.0000:0.0000:1.0000:0.00:FAIL	0/1:50:13:0.2600:0.2600:0.9814:38.99:PASS	0/0:10:0:0.0000:0.0000:1.0000:0.00:FAIL	0/1:81:42:0.5185:0.5185:0.9800:49.08:PASS	0/0:30:1:0.0333:0.0333:1.0000:21.89:FAIL	0/0:28:0:0.0000:0.0000:1.0000:0.00:FAIL	1/1:32:32:1.0000:1.0000:0.9800:48.04:PASS	0/1:24:16:0.6667:0.6667:0.9804:44.50:PASS	0/0:81:0:0.0000:0.0000:1.0000:0.00:FAIL	0/1:75:32:0.4267:0.4267:0.9800:46.09:PASS	1/1:14:14:1.0000:1.0000:0.9808:43.67:PASS	0/0:25:1:0.0400:0.0400:1.0000:21.92:FAIL	0/0:14:0:0.0000:0.0000:1.0000:0.00:FAIL	0/1:44:27:0.6136:0.6136:0.9800:47.31:PASS	0/0:30:0:0.0000:0.0000:1.0000:0.00:FAIL	1/1:32:31:0.9688:0.9688:0.9800:47.90:PASS	0/0:14:0:0.0000:0.0000:1.0000:0.00:FAIL	1/1:30:30:1.0000:1.0000:0.9800:47.89:PASS	0/1:18:14:0.7778:0.7778:0.9808:43.67:PASS	1/1:59:59:1.0000:1.0000:0.9800:50.32:PASS	1/1:14:13:0.9286:0.9286:0.9814:43.06:PASS	0/1:146:118:0.8082:0.8082:0.9800:52.07:146	0/1:51:24:0.4706:0.4706:0.9800:46.35:PASS	0/1:55:15:0.2727:0.2727:0.9804:39.83:PASS	0/1:46:37:0.8043:0.8043:0.9800:48.72:46	0/1:135:72:0.5333:0.5333:0.9800:51.03:PASS
3194_89	51	.	C	A	52.23	PASS	.	GT:DP:AD:AF:RAF:SB:SC:PF	0/0:660:1:0.0015:0.0015:1.0000:5.92:FAIL	1/1:176:176:1.0000:1.0000:0.9800:52.05:PASS	0/0:58:0:0.0000:0.0000:1.0000:0.00:FAIL	0/1:106:39:0.3679:0.3679:0.9800:44.82:PASS	1/1:148:148:1.0000:1.0000:0.9800:51.79:PASS	0/0:68:0:0.0000:0.0000:1.0000:0.00:FAIL	0/0:62:0:0.0000:0.0000:1.0000:0.00:FAIL	0/0:125:2:0.0160:0.0160:0.9980:8.17:FAIL	1/1:100:98:0.9800:0.9800:0.9800:51.11:PASS	0/0:32:1:0.0313:0.0313:1.0000:21.85:FAIL	0/1:38:30:0.7895:0.7895:0.9800:47.50:PASS	1/1:85:83:0.9765:0.9765:0.9800:50.81:PASS	1/1:12:11:0.9167:0.9167:0.9825:41.82:PASS	0/1:60:12:0.2000:0.2000:0.9814:37.62:PASS	1/1:18:17:0.9444:0.9444:0.9802:44.58:PASS	./.:7:7:1.0000:1.0000:0.9875:38.57:PASS	0/0:52:0:0.0000:0.0000:1.0000:0.00:FAIL	1/1:18:17:0.9444:0.9444:0.9802:44.58:PASS	0/0:59:0:0.0000:0.0000:1.0000:0.00:FAIL	1/1:20:20:1.0000:1.0000:0.9801:45.41:PASS	0/1:85:41:0.4824:0.4824:0.9800:48.72:PASS	0/0:26:2:0.0769:0.0769:0.9980:26.46:PASS	0/0:28:0:0.0000:0.0000:1.0000:0.00:FAIL	1/1:47:44:0.9362:0.9362:0.9800:48.97:PASS	0/0:55:0:0.0000:0.0000:1.0000:0.00:FAIL	0/1:50:14:0.2800:0.2800:0.9808:39.54:PASS	0/0:42:0:0.0000:0.0000:1.0000:0.00:FAIL	1/1:25:25:1.0000:1.0000:0.9800:46.80:PASS	1/1:40:39:0.9750:0.9750:0.9800:48.57:PASS	0/1:52:8:0.1538:0.1538:0.9875:34.89:52	1/1:12:11:0.9167:0.9167:0.9825:41.87:PASS	0/0:78:0:0.0000:0.0000:1.0000:0.00:FAIL	0/0:55:0:0.0000:0.0000:1.0000:0.00:FAIL	1/1:29:29:1.0000:1.0000:0.9800:47.32:PASS	0/0:28:0:0.0000:0.0000:1.0000:0.00:FAIL	0/1:27:7:0.2593:0.2593:0.9875:35.84:PASS	0/1:46:19:0.4130:0.4130:0.9801:43.52:PASS	0/1:31:25:0.8065:0.8065:0.9800:46.70:31	0/0:82:0:0.0000:0.0000:1.0000:0.00:FAIL	1/1:67:66:0.9851:0.9851:0.9800:50.23:PASS	0/0:163:0:0.0000:0.0000:1.0000:0.00:FAIL
3273_76	35	.	G	A	49.22	PASS	.	GT:DP:AD:AF:RAF:SB:SC:PF	1/1:111:110:0.9910:0.9910:0.9800:48.28:PASS	0/0:441:0:0.0000:0.0000:1.0000:0.00:FAIL	1/1:90:89:0.9889:0.9889:0.9800:47.52:PASS	0/1:35:12:0.3429:0.3429:0.9814:38.69:PASS	0/1:118:52:0.4407:0.4407:0.9800:45.18:PASS	0/1:110:47:0.4273:0.4273:0.9800:44.61:PASS	0/1:50:13:0.2600:0.2600:0.9814:37.62:PASS	0/0:166:15:0.0904:0.0904:0.9804:35.76:PASS	0/1:146:25:0.1712:0.1712:0.9800:38.19:146	0/0:68:0:0.0000:0.0000:1.0000:0.00:FAIL	1/1:86:86:1.0000:1.0000:0.9800:47.46:PASS	1/1:65:65:1.0000:1.0000:0.9800:46.94:PASS	1/1:31:31:1.0000:1.0000:0.9800:45.26:PASS	0/1:73:12:0.1644:0.1644:0.9814:36.00:73	0/1:40:27:0.6750:0.6750:0.9800:44.66:PASS	1/1:27:27:1.0000:1.0000:0.9800:44.53:PASS	0/1:69:14:0.2029:0.2029:0.9808:37.31:PASS	1/1:29:29:1.0000:1.0000:0.9800:44.76:PASS	0/1:100:47:0.4700:0.4700:0.9800:45.86:PASS	1/1:63:62:0.9841:0.9841:0.9800:46.85:PASS	1/1:31:31:1.0000:1.0000:0.9800:45.14:PASS	0/1:69:25:0.3623:0.3623:0.9800:41.73:PASS	1/1:46:45:0.9783:0.9783:0.9800:46.23:PASS	0/1:11:9:0.8182:0.8182:0.9844:39.03:11	1/1:40:40:1.0000:1.0000:0.9800:46.07:PASS	0/1:69:44:0.6377:0.6377:0.9800:46.05:PASS	0/1:31:12:0.3871:0.3871:0.9814:39.34:PASS	0/1:22:15:0.6818:0.6818:0.9804:42.46:PASS	0/0:50:0:0.0000:0.0000:1.0000:0.00:FAIL	1/1:17:16:0.9412:0.9412:0.9804:42.47:PASS	./.:8:1:0.1250:0.1250:1.0000:22.04:FAIL	1/1:97:97:1.0000:1.0000:0.9800:47.66:PASS	0/1:84:16:0.1905:0.1905:0.9804:37.37:84	0/1:56:28:0.5000:0.5000:0.9800:44.67:PASS	0/0:138:1:0.0072:0.0072:1.0000:6.81:FAIL	0/1:15:2:0.1333:0.1333:0.9980:26.46:15	1/1:63:63:1.0000:1.0000:0.9800:46.93:PASS	0/1:77:49:0.6364:0.6364:0.9800:46.33:PASS	0/0:125:2:0.0160:0.0160:0.9980:7.73:FAIL	0/0:24:0:0.0000:0.0000:1.0000:0.00:FAIL	1/1:146:146:1.0000:1.0000:0.9800:48.23:PASS
3358_67	90	.	G	C	53.66	PASS	.	GT:DP:AD:AF:RAF:SB:SC:PF	1/1:1145:1144:0.9991:0.9991:0.9800:53.66:PASS	0/0:451:3:0.0067:0.0067:0.9980:7.22:FAIL	1/1:268:266:0.9925:0.9925:0.9800:52.99:PASS	0/1:116:62:0.5345:0.5345:0.9800:50.48:PASS	0/0:167:2:0.0120:0.0120:0.9980:7.74:FAIL	1/1:220:220:1.0000:1.0000:0.9800:52.79:PASS	0/1:120:25:0.2083:0.2083:0.9800:40.28:PASS	0/0:114:0:0.0000:0.0000:1.0000:0.00:FAIL	0/1:102:55:0.5392:0.5392:0.9800:50.06:PASS	0/0:86:1:0.0116:0.0116:1.0000:5.66:FAIL	0/1:160:70:0.4375:0.4375:0.9800:48.77:PASS	0/1:142:45:0.3169:0.3169:0.9800:44.05:PASS	0/0:129:0:0.0000:0.0000:1.0000:0.00:FAIL	0/0:103:1:0.0097:0.0097:1.0000:7.17:FAIL	0/0:98:0:0.0000:0.0000:1.0000:0.00:FAIL	0/1:34:21:0.6176:0.6176:0.9800:46.06:PASS	0/1:95:45:0.4737:0.4737:0.9800:49.05:PASS	0/1:51:10:0.1961:0.1961:0.9844:36.87:51	1/1:102:102:1.0000:1.0000:0.9800:51.61:PASS	1/1:76:74:0.9737:0.9737:0.9800:50.98:PASS	0/0:74:2:0.0270:0.0270:0.9980:9.17:FAIL	0/1:92:70:0.7609:0.7609:0.9800:50.85:PASS	0/1:87:26:0.2989:0.2989:0.9800:42.25:PASS	0/0:129:0:0.0000:0.0000:1.0000:0.00:FAIL	0/0:212:3:0.0142:0.0142:0.9980:8.11:FAIL	0/1:62:26:0.4194:0.4194:0.9800:45.24:PASS	0/0:104:0:0.0000:0.0000:1.0000:0.00:FAIL	0/1:52:21:0.4038:0.4038:0.9800:43.96:PASS	0/1:91:38:0.4176:0.4176:0.9800:46.49:PASS	0/1:80:34:0.4250:0.4250:0.9800:46.38:PASS	1/1:43:43:1.0000:1.0000:0.9800:49.33:PASS	0/1:70:52:0.7429:0.7429:0.9800:49.95:PASS	0/1:88:64:0.7273:0.7273:0.9800:50.52:PASS	1/1:72:71:0.9861:0.9861:0.9800:50.88:PASS	1/1:12:11:0.9167:0.9167:0.9825:42.02:PASS	1/1:86:78:0.9070:0.9070:0.9800:51.09:PASS	0/0:88:0:0.0000:0.0000:1.0000:0.00:FAIL	0/0:95:2:0.0211:0.0211:0.9980:8.66:FAIL	0/1:202:85:0.4208:0.4208:0.9800:48.43:PASS	0/0:293:0:0.0000:0.0000:1.0000:0.00:FAIL	1/1:124:124:1.0000:1.0000:0.9800:52.06:PASS
3401_39	24	.	G	A	34.3	PASS	.	GT:DP:AD:AF:RAF:SB:SC:PF	0/0:272:0:0.0000:0.0000:1.0000:0.00:FAIL	1/1:297:295:0.9933:0.9933:0.9800:25.55:PASS	1/1:59:57:0.9661:0.9661:0.9800:25.11:PASS	1/1:114:114:1.0000:1.0000:0.9800:26.31:PASS	0/0:74:0:0.0000:0.0000:1.0000:0.00:FAIL	0/1:110:38:0.3455:0.3455:0.9800:24.02:PASS	1/1:68:67:0.9853:0.9853:0.9800:25.61:PASS	0/0:96:1:0.0104:0.0104:1.0000:6.32:FAIL	0/1:55:9:0.1636:0.1636:0.9844:29.60:55	0/0:92:7:0.0761:0.0761:0.9875:21.76:PASS	1/1:69:69:1.0000:1.0000:0.9800:25.10:PASS	1/1:61:61:1.0000:1.0000:0.9800:25.16:PASS	0/1:76:26:0.3421:0.3421:0.9800:23.85:PASS	0/1:76:56:0.7368:0.7368:0.9800:24.66:PASS	1/1:29:29:1.0000:1.0000:0.9800:26.08:PASS	0/1:16:2:0.1250:0.1250:0.9980:19.20:16	0/0:39:1:0.0256:0.0256:1.0000:8.16:FAIL	0/1:128:82:0.6406:0.6406:0.9800:25.15:PASS	1/1:51:51:1.0000:1.0000:0.9800:29.61:PASS	0/1:63:49:0.7778:0.7778:0.9800:24.62:PASS	0/1:68:37:0.5441:0.5441:0.9800:24.52:PASS	0/1:46:17:0.3696:0.3696:0.9802:23.69:PASS	0/0:108:0:0.0000:0.0000:1.0000:0.00:FAIL	0/0:18:1:0.0556:0.0556:1.0000:16.75:FAIL	0/0:141:0:0.0000:0.0000:1.0000:0.00:FAIL	0/1:60:9:0.1500:0.1500:0.9844:26.55:60	0/1:58:28:0.4828:0.4828:0.9800:24.40:PASS	0/0:69:0:0.0000:0.0000:1.0000:0.00:FAIL	0/0:49:1:0.0204:0.0204:1.0000:7.18:FAIL	0/1:49:10:0.2041:0.2041:0.9844:30.73:PASS	0/1:41:17:0.4146:0.4146:0.9802:26.04:PASS	./.:3:1:0.3333:0.3333:1.0000:17.36:FAIL	0/1:44:11:0.2500:0.2500:0.9825:24.16:PASS	0/0:10:0:0.0000:0.0000:1.0000:0.00:FAIL	0/0:68:1:0.0147:0.0147:1.0000:6.72:FAIL	0/1:26:3:0.1154:0.1154:0.9980:26.85:26	0/1:25:12:0.4800:0.4800:0.9814:23.76:PASS	0/1:17:15:0.8824:0.8824:0.9804:27.27:17	1/1:54:54:1.0000:1.0000:0.9800:27.61:PASS	0/0:166:1:0.0060:0.0060:1.0000:5.84:FAIL	0/1:125:46:0.3680:0.3680:0.9800:24.17:PASS
3455_64	124	.	G	C	39.93	PASS	.	GT:DP:AD:AF:RAF:SB:SC:PF	1/1:181:179:0.9890:0.9890:0.9800:38.81:PASS	0/0:401:0:0.0000:0.0000:1.0000:0.00:FAIL	0/1:38:12:0.3158:0.3158:0.9814:34.13:PASS	0/0:54:2:0.0370:0.0370:0.9980:24.44:FAIL	0/0:43:0:0.0000:0.0000:1.0000:0.00:FAIL	0/0:60:0:0.0000:0.0000:1.0000:0.00:FAIL	0/0:92:0:0.0000:0.0000:1.0000:0.00:FAIL	0/0:79:1:0.0127:0.0127:1.0000:7.33:FAIL	1/1:46:46:1.0000:1.0000:0.9800:38.93:PASS	0/0:80:0:0.0000:0.0000:1.0000:0.00:FAIL	0/1:51:30:0.5882:0.5882:0.9800:38.26:PASS	1/1:11:11:1.0000:1.0000:0.9825:35.49:PASS	0/1:29:7:0.2414:0.2414:0.9875:31.65:PASS	0/1:21:3:0.1429:0.1429:0.9980:26.49:21	0/1:29:8:0.2759:0.2759:0.9875:32.43:PASS	0/1:55:22:0.4000:0.4000:0.9800:36.56:PASS	0/1:27:8:0.2963:0.2963:0.9875:32.62:PASS	1/1:23:23:1.0000:1.0000:0.9800:34.88:PASS	0/1:79:58:0.7342:0.7342:0.9800:39.15:PASS	0/0:48:1:0.0208:0.0208:1.0000:7.79:FAIL	0/1:31:18:0.5806:0.5806:0.9801:37.11:PASS	1/1:91:82:0.9011:0.9011:0.9800:39.51:PASS	1/1:19:19:1.0000:1.0000:0.9801:37.23:PASS	1/1:37:37:1.0000:1.0000:0.9800:38.62:PASS	0/1:75:42:0.5600:0.5600:0.9800:38.80:PASS	0/0:65:0:0.0000:0.0000:1.0000:0.00:FAIL	0/0:71:0:0.0000:0.0000:1.0000:0.00:FAIL	1/1:18:17:0.9444:0.9444:0.9802:32.50:PASS	0/1:23:6:0.2609:0.2609:0.9925:31.20:PASS	0/1:53:27:0.5094:0.5094:0.9800:37.41:PASS	0/0:15:0:0.0000:0.0000:1.0000:0.00:FAIL	0/1:40:27:0.6750:0.6750:0.9800:38.00:PASS	1/1:16:16:1.0000:1.0000:0.9804:36.74:PASS	1/1:36:36:1.0000:1.0000:0.9800:38.41:PASS	1/1:31:31:1.0000:1.0000:0.9800:33.47:PASS	0/0:30:0:0.0000:0.0000:1.0000:0.00:FAIL	0/1:44:19:0.4318:0.4318:0.9801:36.65:PASS	1/1:13:13:1.0000:1.0000:0.9814:36.08:PASS	1/1:100:100:1.0000:1.0000:0.9800:39.65:PASS	1/1:81:81:1.0000:1.0000:0.9800:38.67:PASS	1/1:26:25:0.9615:0.9615:0.9800:37.85:PASS
3627_31	26	.	A	G	36.94	PASS	.	GT:DP:AD:AF:RAF:SB:SC:PF	1/1:717:715:0.9972:0.9972:0.9800:33.70:PASS	0/0:288:1:0.0035:0.0035:1.0000:5.93:FAIL	0/1:222:100:0.4505:0.4505:0.9800:33.43:PASS	0/0:50:2:0.0400:0.0400:0.9980:22.45:FAIL	0/1:82:67:0.8171:0.8171:0.9800:32.41:82	0/0:24:1:0.0417:0.0417:1.0000:19.32:FAIL	0/0:40:2:0.0500:0.0500:0.9980:22.49:PASS	0/0:31:0:0.0000:0.0000:1.0000:0.00:FAIL	1/1:164:163:0.9939:0.9939:0.9800:33.25:PASS	0/0:35:0:0.0000:0.0000:1.0000:0.00:FAIL	0/1:53:36:0.6792:0.6792:0.9800:32.60:PASS	1/1:129:129:1.0000:1.0000:0.9800:33.68:PASS	0/1:36:30:0.8333:0.8333:0.9800:31.84:36	0/1:56:30:0.5357:0.5357:0.9800:34.08:PASS	0/1:14:9:0.6429:0.6429:0.9844:31.15:PASS	0/1:30:22:0.7333:0.7333:0.9800:32.80:PASS	0/1:39:21:0.5385:0.5385:0.9800:31.71:PASS	1/1:45:45:1.0000:1.0000:0.9800:34.55:PASS	0/1:65:48:0.7385:0.7385:0.9800:32.36:PASS	0/0:26:0:0.0000:0.0000:1.0000:0.00:FAIL	0/1:19:17:0.8947:0.8947:0.9802:31.11:19	1/1:41:38:0.9268:0.9268:0.9800:35.83:PASS	1/1:46:46:1.0000:1.0000:0.9800:33.55:PASS	1/1:63:62:0.9841:0.9841:0.9800:35.66:PASS	0/1:96:76:0.7917:0.7917:0.9800:34.83:PASS	0/0:21:0:0.0000:0.0000:1.0000:0.00:FAIL	0/0:26:0:0.0000:0.0000:1.0000:0.00:FAIL	1/1:16:16:1.0000:1.0000:0.9804:34.43:PASS	0/1:62:47:0.7581:0.7581:0.9800:35.56:PASS	0/1:41:22:0.5366:0.5366:0.9800:33.79:PASS	0/0:33:0:0.0000:0.0000:1.0000:0.00:FAIL	0/1:67:50:0.7463:0.7463:0.9800:32.63:PASS	1/1:60:60:1.0000:1.0000:0.9800:32.93:PASS	0/1:40:29:0.7250:0.7250:0.9800:33.26:PASS	1/1:31:29:0.9355:0.9355:0.9800:33.42:PASS	1/1:19:18:0.9474:0.9474:0.9801:32.89:PASS	0/1:71:47:0.6620:0.6620:0.9800:33.74:PASS	1/1:91:91:1.0000:1.0000:0.9800:36.48:PASS	1/1:171:170:0.9942:0.9942:0.9800:34.99:PASS	1/1:162:162:1.0000:1.0000:0.9800:34.38:PASS	1/1:128:128:1.0000:1.0000:0.9800:33.62:PASS
3683_53	44	.	G	A	52.39	PASS	.	GT:DP:AD:AF:RAF:SB:SC:PF	1/1:466:463:0.9936:0.9936:0.9800:51.96:PASS	0/0:402:2:0.0050:0.0050:0.9980:6.84:FAIL	0/1:226:117:0.5177:0.5177:0.9800:50.72:PASS	0/0:138:2:0.0145:0.0145:0.9980:8.00:FAIL	0/0:65:0:0.0000:0.0000:1.0000:0.00:FAIL	./.:4:3:0.7500:0.7500:0.9980:31.74:PASS	0/0:25:0:0.0000:0.0000:1.0000:0.00:FAIL	1/1:62:62:1.0000:1.0000:0.9800:49.38:PASS	0/1:65:16:0.2462:0.2462:0.9804:39.21:PASS	0/1:49:27:0.5510:0.5510:0.9800:46.50:PASS	0/1:24:6:0.2500:0.2500:0.9925:34.67:PASS	1/1:30:30:1.0000:1.0000:0.9800:46.97:PASS	0/1:23:12:0.5217:0.5217:0.9814:42.07:PASS	0/1:22:15:0.6818:0.6818:0.9804:43.63:PASS	./.:9:1:0.1111:0.1111:1.0000:22.17:FAIL	0/1:10:7:0.7000:0.7000:0.9875:38.35:PASS	1/1:22:22:1.0000:1.0000:0.9800:45.53:PASS	0/1:33:12:0.3636:0.3636:0.9814:39.96:PASS	0/0:19:0:0.0000:0.0000:1.0000:0.00:FAIL	1/1:22:22:1.0000:1.0000:0.9800:45.55:PASS	1/1:44:44:1.0000:1.0000:0.9800:48.47:PASS	0/0:20:2:0.1000:0.1000:0.9980:26.57:PASS	./.:9:0:0.0000:0.0000:1.0000:0.00:FAIL	0/1:40:10:0.2500:0.2500:0.9844:37.30:PASS	1/1:102:102:1.0000:1.0000:0.9800:50.49:PASS	0/1:16:10:0.6250:0.6250:0.9844:40.90:PASS	1/1:35:35:1.0000:1.0000:0.9800:47.61:PASS	1/1:15:15:1.0000:1.0000:0.9804:43.49:PASS	1/1:33:33:1.0000:1.0000:0.9800:47.48:PASS	0/1:33:8:0.2424:0.2424:0.9875:36.21:PASS	0/0:21:0:0.0000:0.0000:1.0000:0.00:FAIL	1/1:41:41:1.0000:1.0000:0.9800:48.17:PASS	1/1:32:32:1.0000:1.0000:0.9800:47.23:PASS	0/1:18:2:0.1111:0.1111:0.9980:26.65:18	1/1:87:87:1.0000:1.0000:0.9800:50.16:PASS	0/0:11:0:0.0000:0.0000:1.0000:0.00:FAIL	0/0:175:0:0.0000:0.0000:1.0000:0.00:FAIL	0/0:37:0:0.0000:0.0000:1.0000:0.00:FAIL	0/1:39:18:0.4615:0.4615:0.9801:44.14:PASS	0/1:58:39:0.6724:0.6724:0.9800:48.09:PASS	0/0:62:1:0.0161:0.0161:1.0000:7.87:FAIL
3826_97	62	.	A	G	53.48	PASS	.	GT:DP:AD:AF:RAF:SB:SC:PF	0/0:690:1:0.0014:0.0014:1.0000:5.91:FAIL	1/1:589:588:0.9983:0.9983:0.9800:53.48:PASS	0/1:111:53:0.4775:0.4775:0.9800:49.71:PASS	0/1:58:31:0.5345:0.5345:0.9800:47.94:PASS	0/1:65:38:0.5846:0.5846:0.9800:48.89:PASS	0/0:35:3:0.0857:0.0857:0.9980:29.18:PASS	0/0:83:1:0.0120:0.0120:1.0000:7.40:FAIL	0/1:71:51:0.7183:0.7183:0.9800:49.84:PASS	1/1:97:97:1.0000:1.0000:0.9800:51.58:PASS	0/0:30:1:0.0333:0.0333:1.0000:21.89:FAIL	0/1:18:2:0.1111:0.1111:0.9980:26.77:18	1/1:61:59:0.9672:0.9672:0.9800:50.38:PASS	0/1:53:34:0.6415:0.6415:0.9800:48.36:PASS	0/1:19:13:0.6842:0.6842:0.9814:43.20:PASS	0/0:12:0:0.0000:0.0000:1.0000:0.00:FAIL	0/1:27:19:0.7037:0.7037:0.9801:45.52:PASS	0/0:21:1:0.0476:0.0476:1.0000:21.95:FAIL	0/1:18:6:0.3333:0.3333:0.9925:35.92:PASS	0/1:53:17:0.3208:0.3208:0.9802:41.24:PASS	./.:9:0:0.0000:0.0000:1.0000:0.00:FAIL	0/0:43:3:0.0698:0.0698:0.9980:29.06:PASS	1/1:24:24:1.0000:1.0000:0.9800:46.73:PASS	0/1:20:15:0.7500:0.7500:0.9804:44.00:PASS	0/0:40:2:0.0500:0.0500:0.9980:26.39:PASS	0/1:82:41:0.5000:0.5000:0.9800:49.17:PASS	0/1:39:15:0.3846:0.3846:0.9804:41.99:PASS	0/1:19:15:0.7895:0.7895:0.9804:44.11:PASS	0/0:10:1:0.1000:0.1000:1.0000:22.20:FAIL	1/1:11:11:1.0000:1.0000:0.9825:42.06:PASS	0/1:19:3:0.1579:0.1579:0.9980:29.68:19	1/1:25:25:1.0000:1.0000:0.9800:46.98:PASS	0/0:42:0:0.0000:0.0000:1.0000:0.00:FAIL	0/1:18:6:0.3333:0.3333:0.9925:35.92:PASS	1/1:30:30:1.0000:1.0000:0.9800:47.81:PASS	0/0:26:0:0.0000:0.0000:1.0000:0.00:FAIL	./.:6:0:0.0000:0.0000:1.0000:0.00:FAIL	0/1:111:45:0.4054:0.4054:0.9800:46.60:PASS	1/1:65:64:0.9846:0.9846:0.9800:50.55:PASS	0/0:48:0:0.0000:0.0000:1.0000:0.00:FAIL	0/0:130:0:0.0000:0.0000:1.0000:0.00:FAIL	0/0:84:0:0.0000:0.0000:1.0000:0.00:FAIL
3846_31	27	.	G	A	38.82	PASS	.	GT:DP:AD:AF:RAF:SB:SC:PF	0/1:212:143:0.6745:0.6745:0.9800:38.16:PASS	0/1:398:194:0.4874:0.4874:0.9800:37.45:PASS	0/0:34:0:0.0000:0.0000:1.0000:0.00:FAIL	0/1:76:34:0.4474:0.4474:0.9800:38.36:PASS	0/1:60:39:0.6500:0.6500:0.9800:36.42:PASS	0/1:27:16:0.5926:0.5926:0.9804:34.85:PASS	1/1:38:35:0.9211:0.9211:0.9800:36.92:PASS	0/0:83:1:0.0120:0.0120:1.0000:7.34:FAIL	0/1:47:30:0.6383:0.6383:0.9800:37.25:PASS	0/0:50:1:0.0200:0.0200:1.0000:7.97:FAIL	0/1:16:2:0.1250:0.1250:0.9980:26.44:16	0/1:74:24:0.3243:0.3243:0.9800:34.70:PASS	1/1:10:9:0.9000:0.9000:0.9844:34.34:PASS	0/0:20:0:0.0000:0.0000:1.0000:0.00:FAIL	0/1:16:14:0.8750:0.8750:0.9808:37.80:16	./.:9:9:1.0000:1.0000:0.9844:33.13:PASS	./.:3:2:0.6667:0.6667:0.9980:27.80:PASS	./.:8:4:0.5000:0.5000:0.9980:30.75:PASS	0/1:50:22:0.4400:0.4400:0.9800:35.11:PASS	./.:9:1:0.1111:0.1111:1.0000:20.61:FAIL	0/1:37:17:0.4595:0.4595:0.9802:36.73:PASS	0/1:23:3:0.1304:0.1304:0.9980:26.33:23	0/1:10:2:0.2000:0.2000:0.9980:24.70:PASS	0/1:26:18:0.6923:0.6923:0.9801:36.84:PASS	0/0:24:2:0.0833:0.0833:0.9980:24.12:PASS	0/1:28:13:0.4643:0.4643:0.9814:34.23:PASS	0/1:28:19:0.6786:0.6786:0.9801:38.49:PASS	./.:9:4:0.4444:0.4444:0.9980:32.49:PASS	0/1:41:10:0.2439:0.2439:0.9844:31.52:PASS	0/1:26:17:0.6538:0.6538:0.9802:35.01:PASS	./.:5:5:1.0000:1.0000:0.9980:30.71:PASS	0/1:18:10:0.5556:0.5556:0.9844:33.49:PASS	0/1:78:19:0.2436:0.2436:0.9801:32.91:PASS	0/1:26:3:0.1154:0.1154:0.9980:26.24:26	0/0:18:1:0.0556:0.0556:1.0000:20.39:FAIL	1/1:22:20:0.9091:0.9091:0.9801:35.36:PASS	1/1:51:50:0.9804:0.9804:0.9800:36.72:PASS	0/1:40:29:0.7250:0.7250:0.9800:36.03:PASS	0/1:42:13:0.3095:0.3095:0.9814:35.28:PASS	0/1:52:30:0.5769:0.5769:0.9800:37.36:PASS	0/1:41:29:0.7073:0.7073:0.9800:36.63:PASS
3855_70	39	.	T	C	50.83	PASS	.	GT:DP:AD:AF:RAF:SB:SC:PF	0/0:507:0:0.0000:0.0000:1.0000:0.00:FAIL	1/1:612:610:0.9967:0.9967:0.9800:50.83:PASS	0/1:105:88:0.8381:0.8381:0.9800:49.13:105	0/1:87:24:0.2759:0.2759:0.9800:40.54:PASS	0/1:134:61:0.4552:0.4552:0.9800:47.41:PASS	0/1:158:85:0.5380:0.5380:0.9800:49.11:PASS	0/1:140:34:0.2429:0.2429:0.9800:40.80:PASS	0/1:59:28:0.4746:0.4746:0.9800:45.68:PASS	0/1:32:26:0.8125:0.8125:0.9800:45.59:32	1/1:63:63:1.0000:1.0000:0.9800:48.49:PASS	1/1:23:23:1.0000:1.0000:0.9800:45.37:PASS	0/1:60:31:0.5167:0.5167:0.9800:46.47:PASS	0/1:44:36:0.8182:0.8182:0.9800:46.98:44	0/0:15:0:0.0000:0.0000:1.0000:0.00:FAIL	0/0:11:0:0.0000:0.0000:1.0000:0.00:FAIL	0/1:13:4:0.3077:0.3077:0.9980:32.73:PASS	./.:7:7:1.0000:1.0000:0.9875:37.92:PASS	0/1:27:17:0.6296:0.6296:0.9802:43.69:PASS	0/1:50:41:0.8200:0.8200:0.9800:47.27:50	1/1:13:12:0.9231:0.9231:0.9814:41.57:PASS	0/1:37:22:0.5946:0.5946:0.9800:44.98:PASS	0/1:16:6:0.3750:0.3750:0.9925:35.86:PASS	0/1:36:7:0.1944:0.1944:0.9875:34.84:36	1/1:28:28:1.0000:1.0000:0.9800:46.10:PASS	1/1:67:66:0.9851:0.9851:0.9800:48.64:PASS	1/1:25:25:1.0000:1.0000:0.9800:45.53:PASS	0/0:30:1:0.0333:0.0333:1.0000:21.82:FAIL	1/1:17:17:1.0000:1.0000:0.9802:43.84:PASS	0/1:30:11:0.3667:0.3667:0.9825:39.20:PASS	0/1:34:10:0.2941:0.2941:0.9844:37.58:PASS	0/0:10:0:0.0000:0.0000:1.0000:0.00:FAIL	0/1:16:6:0.3750:0.3750:0.9925:35.67:PASS	0/1:25:12:0.4800:0.4800:0.9814:41.57:PASS	0/1:46:15:0.3261:0.3261:0.9804:40.10:PASS	1/1:34:33:0.9706:0.9706:0.9800:46.92:PASS	0/1:12:3:0.2500:0.2500:0.9980:30.21:PASS	0/1:145:52:0.3586:0.3586:0.9800:44.13:PASS	0/1:28:19:0.6786:0.6786:0.9801:44.10:PASS	0/0:61:1:0.0164:0.0164:1.0000:7.89:FAIL	0/1:69:14:0.2029:0.2029:0.9808:37.66:PASS	0/1:72:52:0.7222:0.7222:0.9800:48.02:PASS
3868_54	73	.	T	A	52.84	PASS	.	GT:DP:AD:AF:RAF:SB:SC:PF	0/0:459:1:0.0022:0.0022:1.0000:6.05:FAIL	1/1:64:63:0.9844:0.9844:0.9800:50.72:PASS	0/0:121:3:0.0248:0.0248:0.9980:9.12:FAIL	1/1:72:72:1.0000:1.0000:0.9800:51.14:PASS	0/0:11:1:0.0909:0.0909:1.0000:22.17:FAIL	0/1:185:62:0.3351:0.3351:0.9800:45.27:PASS	1/1:14:14:1.0000:1.0000:0.9808:43.73:PASS	0/0:87:0:0.0000:0.0000:1.0000:0.00:FAIL	0/0:94:2:0.0213:0.0213:0.9980:8.68:FAIL	0/1:65:53:0.8154:0.8154:0.9800:50.27:65	1/1:20:18:0.9000:0.9000:0.9801:45.05:PASS	1/1:55:54:0.9818:0.9818:0.9800:50.30:PASS	0/1:42:6:0.1429:0.1429:0.9925:33.75:42	0/1:35:11:0.3143:0.3143:0.9825:39.20:PASS	1/1:25:25:1.0000:1.0000:0.9800:47.14:PASS	0/1:11:4:0.3636:0.3636:0.9980:33.56:PASS	0/0:65:0:0.0000:0.0000:1.0000:0.00:FAIL	0/1:16:4:0.2500:0.2500:0.9980:32.41:PASS	1/1:43:43:1.0000:1.0000:0.9800:49.48:PASS	0/0:11:0:0.0000:0.0000:1.0000:0.00:FAIL	0/1:27:16:0.5926:0.5926:0.9804:44.62:PASS	0/1:17:7:0.4118:0.4118:0.9875:37.95:PASS	0/0:17:0:0.0000:0.0000:1.0000:0.00:FAIL	./.:5:5:1.0000:1.0000:0.9980:36.15:PASS	0/0:64:0:0.0000:0.0000:1.0000:0.00:FAIL	0/0:23:2:0.0870:0.0870:0.9980:26.64:PASS	0/1:32:26:0.8125:0.8125:0.9800:47.31:32	0/1:31:6:0.1935:0.1935:0.9925:34.30:31	0/0:36:1:0.0278:0.0278:1.0000:21.88:FAIL	0/1:12:4:0.3333:0.3333:0.9980:32.74:PASS	0/1:35:12:0.3429:0.3429:0.9814:40.10:PASS	1/1:22:22:1.0000:1.0000:0.9800:46.48:PASS	0/1:25:16:0.6400:0.6400:0.9804:44.59:PASS	1/1:23:22:0.9565:0.9565:0.9800:46.40:PASS	0/0:16:0:0.0000:0.0000:1.0000:0.00:FAIL	0/1:38:13:0.3421:0.3421:0.9814:40.54:PASS	0/1:152:33:0.2171:0.2171:0.9800:41.20:PASS	1/1:44:44:1.0000:1.0000:0.9800:49.55:PASS	1/1:15:15:1.0000:1.0000:0.9804:44.06:PASS	0/0:97:1:0.0103:0.0103:1.0000:7.24:FAIL	0/1:76:11:0.1447:0.1447:0.9825:36.64:76
3910_33	92	.	T	C	51.81	PASS	.	GT:DP:AD:AF:RAF:SB:SC:PF	0/0:350:0:0.0000:0.0000:1.0000:0.00:FAIL	1/1:74:74:1.0000:1.0000:0.9800:50.84:PASS	0/0:41:1:0.0244:0.0244:1.0000:8.65:FAIL	0/0:65:5:0.0769:0.0769:0.9980:31.95:PASS	0/1:92:73:0.7935:0.7935:0.9800:50.94:PASS	0/0:18:1:0.0556:0.0556:1.0000:21.95:FAIL	0/0:12:0:0.0000:0.0000:1.0000:0.00:FAIL	./.:8:8:1.0000:1.0000:0.9875:39.67:PASS	0/0:47:0:0.0000:0.0000:1.0000:0.00:FAIL	0/0:11:0:0.0000:0.0000:1.0000:0.00:FAIL	0/0:64:0:0.0000:0.0000:1.0000:0.00:FAIL	1/1:61:61:1.0000:1.0000:0.9800:50.46:PASS	0/1:40:16:0.4000:0.4000:0.9804:42.46:PASS	0/1:32:16:0.5000:0.5000:0.9804:44.26:PASS	1/1:39:38:0.9744:0.9744:0.9800:48.79:PASS	0/0:27:0:0.0000:0.0000:1.0000:0.00:FAIL	0/1:65:24:0.3692:0.3692:0.9800:43.60:PASS	./.:5:3:0.6000:0.6000:0.9980:31.78:PASS	0/1:16:8:0.5000:0.5000:0.9875:39.63:PASS	./.:1:0:0.0000:0.0000:1.0000:0.00:FAIL	0/1:64:28:0.4375:0.4375:0.9800:46.07:PASS	./.:6:6:1.0000:1.0000:0.9925:37.53:PASS	0/1:40:23:0.5750:0.5750:0.9800:46.49:PASS	./.:9:0:0.0000:0.0000:1.0000:0.00:FAIL	0/1:20:12:0.6000:0.6000:0.9814:42.51:PASS	0/0:30:0:0.0000:0.0000:1.0000:0.00:FAIL	0/1:29:9:0.3103:0.3103:0.9844:37.97:PASS	0/1:14:7:0.5000:0.5000:0.9875:38.73:PASS	0/1:24:19:0.7917:0.7917:0.9801:45.39:PASS	0/1:16:5:0.3125:0.3125:0.9980:34.49:PASS	0/1:18:13:0.7222:0.7222:0.9814:43.13:PASS	0/0:22:2:0.0909:0.0909:0.9980:26.27:PASS	./.:1:1:1.0000:1.0000:1.0000:23.28:FAIL	0/0:46:4:0.0870:0.0870:0.9980:30.85:PASS	./.:1:1:1.0000:1.0000:1.0000:15.91:FAIL	1/1:40:40:1.0000:1.0000:0.9800:48.93:PASS	./.:8:8:1.0000:1.0000:0.9875:38.99:PASS	0/0:25:0:0.0000:0.0000:1.0000:0.00:FAIL	0/0:51:1:0.0196:0.0196:1.0000:8.22:FAIL	1/1:66:65:0.9848:0.9848:0.9800:50.58:PASS	0/1:97:62:0.6392:0.6392:0.9800:50.43:PASS
3973_37	29	.	C	T	39.76	PASS	.	GT:DP:AD:AF:RAF:SB:SC:PF	0/0:241:0:0.0000:0.0000:1.0000:0.00:FAIL	1/1:71:70:0.9859:0.9859:0.9800:38.46:PASS	0/1:105:56:0.5333:0.5333:0.9800:38.27:PASS	1/1:77:77:1.0000:1.0000:0.9800:38.65:PASS	0/1:44:28:0.6364:0.6364:0.9800:37.46:PASS	0/1:63:26:0.4127:0.4127:0.9800:36.63:PASS	1/1:125:125:1.0000:1.0000:0.9800:38.89:PASS	0/1:32:13:0.4063:0.4063:0.9814:34.70:PASS	0/0:74:2:0.0270:0.0270:0.9980:8.99:FAIL	1/1:33:32:0.9697:0.9697:0.9800:37.62:PASS	0/1:59:26:0.4407:0.4407:0.9800:36.61:PASS	0/0:44:0:0.0000:0.0000:1.0000:0.00:FAIL	0/1:24:11:0.4583:0.4583:0.9825:34.77:PASS	1/1:31:30:0.9677:0.9677:0.9800:37.49:PASS	0/1:15:3:0.2000:0.2000:0.9980:28.18:PASS	0/1:27:7:0.2593:0.2593:0.9875:31.35:PASS	0/1:32:15:0.4688:0.4688:0.9804:36.40:PASS	./.:6:0:0.0000:0.0000:1.0000:0.00:FAIL	0/1:38:32:0.8421:0.8421:0.9800:39.12:38	./.:3:3:1.0000:1.0000:0.9980:28.63:PASS	0/0:63:6:0.0952:0.0952:0.9925:30.29:PASS	./.:9:3:0.3333:0.3333:0.9980:29.30:PASS	./.:6:0:0.0000:0.0000:1.0000:0.00:FAIL	0/0:26:0:0.0000:0.0000:1.0000:0.00:FAIL	1/1:62:62:1.0000:1.0000:0.9800:39.12:PASS	1/1:11:11:1.0000:1.0000:0.9825:34.87:PASS	1/1:32:32:1.0000:1.0000:0.9800:38.51:PASS	0/0:33:2:0.0606:0.0606:0.9980:24.20:PASS	./.:9:9:1.0000:1.0000:0.9844:34.90:PASS	1/1:12:11:0.9167:0.9167:0.9825:35.29:PASS	1/1:42:42:1.0000:1.0000:0.9800:39.09:PASS	./.:7:6:0.8571:0.8571:0.9925:32.36:PASS	0/0:30:0:0.0000:0.0000:1.0000:0.00:FAIL	0/1:14:7:0.5000:0.5000:0.9875:33.08:PASS	./.:2:0:0.0000:0.0000:1.0000:0.00:FAIL	./.:3:2:0.6667:0.6667:0.9980:26.55:PASS	0/1:66:37:0.5606:0.5606:0.9800:39.03:PASS	./.:9:0:0.0000:0.0000:1.0000:0.00:FAIL	0/0:91:0:0.0000:0.0000:1.0000:0.00:FAIL	0/0:33:0:0.0000:0.0000:1.0000:0.00:FAIL	./.:6:0:0.0000:0.0000:1.0000:0.00:FAIL
4313_102	79	.	A	G	48.55	PASS	.	GT:DP:AD:AF:RAF:SB:SC:PF	1/1:1214:1212:0.9984:0.9984:0.9800:48.55:PASS	0/0:658:3:0.0046:0.0046:0.9980:6.72:FAIL	0/1:235:200:0.8511:0.8511:0.9800:47.94:235	0/0:209:2:0.0096:0.0096:0.9980:7.41:FAIL	1/1:148:148:1.0000:1.0000:0.9800:47.70:PASS	1/1:172:171:0.9942:0.9942:0.9800:47.83:PASS	1/1:55:53:0.9636:0.9636:0.9800:46.19:PASS	1/1:104:104:1.0000:1.0000:0.9800:47.30:PASS	0/1:33:14:0.4242:0.4242:0.9808:40.32:PASS	1/1:83:82:0.9880:0.9880:0.9800:46.96:PASS	1/1:91:91:1.0000:1.0000:0.9800:47.16:PASS	0/1:143:27:0.1888:0.1888:0.9800:38.45:143	0/0:46:0:0.0000:0.0000:1.0000:0.00:FAIL	0/1:35:4:0.1143:0.1143:0.9980:30.40:35	0/1:17:6:0.3529:0.3529:0.9925:34.98:PASS	0/1:44:16:0.3636:0.3636:0.9804:39.85:PASS	0/1:55:20:0.3636:0.3636:0.9801:40.66:PASS	0/0:20:1:0.0500:0.0500:1.0000:21.66:FAIL	0/1:63:15:0.2381:0.2381:0.9804:37.64:PASS	0/1:27:12:0.4444:0.4444:0.9814:40.07:PASS	0/0:87:0:0.0000:0.0000:1.0000:0.00:FAIL	0/0:110:0:0.0000:0.0000:1.0000:0.00:FAIL	0/1:24:15:0.6250:0.6250:0.9804:41.68:PASS	0/1:54:41:0.7593:0.7593:0.9800:45.54:PASS	0/1:116:36:0.3103:0.3103:0.9800:41.15:PASS	1/1:42:41:0.9762:0.9762:0.9800:45.55:PASS	0/0:56:0:0.0000:0.0000:1.0000:0.00:FAIL	0/0:29:0:0.0000:0.0000:1.0000:0.00:FAIL	0/1:28:17:0.6071:0.6071:0.9802:42.28:PASS	0/1:60:18:0.3000:0.3000:0.9801:39.22:PASS	0/0:79:0:0.0000:0.0000:1.0000:0.00:FAIL	0/0:63:0:0.0000:0.0000:1.0000:0.00:FAIL	1/1:35:35:1.0000:1.0000:0.9800:45.10:PASS	0/0:33:0:0.0000:0.0000:1.0000:0.00:FAIL	0/1:63:17:0.2698:0.2698:0.9802:38.50:PASS	0/1:39:13:0.3333:0.3333:0.9814:38.53:PASS	1/1:43:43:1.0000:1.0000:0.9800:45.62:PASS	0/1:51:21:0.4118:0.4118:0.9800:41.71:PASS	1/1:70:70:1.0000:1.0000:0.9800:46.74:PASS	0/1:111:63:0.5676:0.5676:0.9800:46.43:PASS	0/1:186:82:0.4409:0.4409:0.9800:45.59:PASS
4478_79	68	.	A	G	52.28	PASS	.	GT:DP:AD:AF:RAF:SB:SC:PF	1/1:131:129:0.9847:0.9847:0.9800:52.28:PASS	0/0:420:1:0.0024:0.0024:1.0000:6.09:FAIL	1/1:14:14:1.0000:1.0000:0.9808:43.71:PASS	0/1:25:15:0.6000:0.6000:0.9804:44.11:PASS	1/1:94:94:1.0000:1.0000:0.9800:51.70:PASS	1/1:80:79:0.9875:0.9875:0.9800:51.19:PASS	1/1:18:18:1.0000:1.0000:0.9801:45.30:PASS	0/1:22:10:0.4545:0.4545:0.9844:41.19:PASS	./.:9:0:0.0000:0.0000:1.0000:0.00:FAIL	0/1:55:27:0.4909:0.4909:0.9800:47.48:PASS	0/0:23:0:0.0000:0.0000:1.0000:0.00:FAIL	0/0:61:0:0.0000:0.0000:1.0000:0.00:FAIL	1/1:21:21:1.0000:1.0000:0.9800:46.17:PASS	0/0:31:0:0.0000:0.0000:1.0000:0.00:FAIL	0/1:16:3:0.1875:0.1875:0.9980:29.96:16	0/1:15:2:0.1333:0.1333:0.9980:26.92:15	0/1:16:6:0.3750:0.3750:0.9925:36.49:PASS	./.:7:1:0.1429:0.1429:1.0000:22.41:FAIL	1/1:14:14:1.0000:1.0000:0.9808:43.66:PASS	1/1:22:22:1.0000:1.0000:0.9800:46.37:PASS	1/1:45:45:1.0000:1.0000:0.9800:49.63:PASS	1/1:17:17:1.0000:1.0000:0.9802:44.81:PASS	0/0:18:0:0.0000:0.0000:1.0000:0.00:FAIL	0/0:44:0:0.0000:0.0000:1.0000:0.00:FAIL	0/0:17:0:0.0000:0.0000:1.0000:0.00:FAIL	0/1:38:9:0.2368:0.2368:0.9844:36.99:PASS	./.:9:7:0.7778:0.7778:0.9875:38.78:PASS	0/1:24:13:0.5417:0.5417:0.9814:43.25:PASS	0/0:22:1:0.0455:0.0455:1.0000:21.95:FAIL	0/0:16:0:0.0000:0.0000:1.0000:0.00:FAIL	./.:2:0:0.0000:0.0000:1.0000:0.00:FAIL	0/0:12:0:0.0000:0.0000:1.0000:0.00:FAIL	./.:8:0:0.0000:0.0000:1.0000:0.00:FAIL	1/1:34:34:1.0000:1.0000:0.9800:48.46:PASS	0/0:15:0:0.0000:0.0000:1.0000:0.00:FAIL	./.:4:3:0.7500:0.7500:0.9980:31.63:PASS	0/0:37:2:0.0541:0.0541:0.9980:26.42:PASS	0/1:36:13:0.3611:0.3611:0.9814:40.86:PASS	0/0:95:0:0.0000:0.0000:1.0000:0.00:FAIL	1/1:35:35:1.0000:1.0000:0.9800:48.60:PASS	0/1:70:50:0.7143:0.7143:0.9800:50.00:PASS
4528_55	85	.	T	C	52.1	PASS	.	GT:DP:AD:AF:RAF:SB:SC:PF	1/1:131:131:1.0000:1.0000:0.9800:52.10:PASS	0/0:316:0:0.0000:0.0000:1.0000:0.00:FAIL	0/1:116:101:0.8707:0.8707:0.9800:51.87:116	0/1:143:29:0.2028:0.2028:0.9800:40.62:PASS	0/0:146:10:0.0685:0.0685:0.9844:35.20:PASS	1/1:69:68:0.9855:0.9855:0.9800:50.92:PASS	1/1:97:97:1.0000:1.0000:0.9800:51.75:PASS	0/0:10:0:0.0000:0.0000:1.0000:0.00:FAIL	0/1:61:27:0.4426:0.4426:0.9800:46.18:PASS	0/0:20:2:0.1000:0.1000:0.9980:24.16:PASS	0/0:75:1:0.0133:0.0133:1.0000:7.59:FAIL	0/0:34:0:0.0000:0.0000:1.0000:0.00:FAIL	0/1:35:12:0.3429:0.3429:0.9814:40.10:PASS	0/1:43:8:0.1860:0.1860:0.9875:35.68:43	0/0:20:0:0.0000:0.0000:1.0000:0.00:FAIL	1/1:24:24:1.0000:1.0000:0.9800:46.83:PASS	0/1:30:18:0.6000:0.6000:0.9801:45.15:PASS	0/0:13:0:0.0000:0.0000:1.0000:0.00:FAIL	0/0:53:1:0.0189:0.0189:1.0000:8.16:FAIL	0/0:21:0:0.0000:0.0000:1.0000:0.00:FAIL	./.:3:1:0.3333:0.3333:1.0000:23.11:FAIL	1/1:32:32:1.0000:1.0000:0.9800:48.16:PASS	0/0:17:0:0.0000:0.0000:1.0000:0.00:FAIL	0/0:49:0:0.0000:0.0000:1.0000:0.00:FAIL	0/1:54:42:0.7778:0.7778:0.9800:49.33:PASS	0/1:35:17:0.4857:0.4857:0.9802:44.91:PASS	./.:2:0:0.0000:0.0000:1.0000:0.00:FAIL	0/1:26:11:0.4231:0.4231:0.9825:41.15:PASS	1/1:75:74:0.9867:0.9867:0.9800:51.14:PASS	0/1:17:10:0.5882:0.5882:0.9844:39.17:PASS	0/0:14:1:0.0714:0.0714:1.0000:22.07:FAIL	0/0:30:0:0.0000:0.0000:1.0000:0.00:FAIL	./.:6:6:1.0000:1.0000:0.9925:37.50:PASS	0/1:24:3:0.1250:0.1250:0.9980:29.48:24	./.:8:0:0.0000:0.0000:1.0000:0.00:FAIL	0/0:11:0:0.0000:0.0000:1.0000:0.00:FAIL	0/1:37:24:0.6486:0.6486:0.9800:46.84:PASS	1/1:15:15:1.0000:1.0000:0.9804:44.16:PASS	0/0:26:0:0.0000:0.0000:1.0000:0.00:FAIL	0/1:59:13:0.2203:0.2203:0.9814:38.28:PASS	0/0:62:0:0.0000:0.0000:1.0000:0.00:FAIL
4600_36	117	.	T	G	45.19	PASS	.	GT:DP:AD:AF:RAF:SB:SC:PF	0/0:275:3:0.0109:0.0109:0.9980:7.66:FAIL	1/1:552:550:0.9964:0.9964:0.9800:45.19:PASS	0/0:114:0:0.0000:0.0000:1.0000:0.00:FAIL	0/0:11:0:0.0000:0.0000:1.0000:0.00:FAIL	0/0:59:1:0.0169:0.0169:1.0000:7.87:FAIL	0/0:110:1:0.0091:0.0091:1.0000:7.01:FAIL	0/1:52:40:0.7692:0.7692:0.9800:42.90:PASS	1/1:41:40:0.9756:0.9756:0.9800:42.91:PASS	1/1:94:94:1.0000:1.0000:0.9800:44.25:PASS	0/1:18:15:0.8333:0.8333:0.9804:39.78:18	0/1:46:10:0.2174:0.2174:0.9844:34.78:PASS	1/1:71:71:1.0000:1.0000:0.9800:43.69:PASS	0/0:28:0:0.0000:0.0000:1.0000:0.00:FAIL	1/1:18:17:0.9444:0.9444:0.9802:40.14:PASS	0/1:49:38:0.7755:0.7755:0.9800:42.51:PASS	0/0:32:2:0.0625:0.0625:0.9980:25.56:PASS	0/1:44:24:0.5455:0.5455:0.9800:41.58:PASS	0/1:52:42:0.8077:0.8077:0.9800:43.05:52	0/0:35:0:0.0000:0.0000:1.0000:0.00:FAIL	0/0:44:1:0.0227:0.0227:1.0000:8.40:FAIL	0/0:32:0:0.0000:0.0000:1.0000:0.00:FAIL	0/1:90:28:0.3111:0.3111:0.9800:38.94:PASS	1/1:36:35:0.9722:0.9722:0.9800:42.63:PASS	1/1:21:21:1.0000:1.0000:0.9800:41.13:PASS	0/1:107:65:0.6075:0.6075:0.9800:43.80:PASS	0/1:43:14:0.3256:0.3256:0.9808:37.33:PASS	./.:7:7:1.0000:1.0000:0.9875:36.01:PASS	0/0:27:0:0.0000:0.0000:1.0000:0.00:FAIL	1/1:38:38:1.0000:1.0000:0.9800:42.82:PASS	0/1:26:3:0.1154:0.1154:0.9980:28.19:26	1/1:43:43:1.0000:1.0000:0.9800:43.02:PASS	0/0:51:5:0.0980:0.0980:0.9980:30.70:PASS	1/1:21:21:1.0000:1.0000:0.9800:41.16:PASS	./.:4:0:0.0000:0.0000:1.0000:0.00:FAIL	./.:7:0:0.0000:0.0000:1.0000:0.00:FAIL	0/1:39:34:0.8718:0.8718:0.9800:42.56:39	0/0:40:0:0.0000:0.0000:1.0000:0.00:FAIL	0/1:48:23:0.4792:0.4792:0.9800:41.45:PASS	1/1:35:35:1.0000:1.0000:0.9800:42.43:PASS	0/0:10:0:0.0000:0.0000:1.0000:0.00:FAIL	0/1:39:28:0.7179:0.7179:0.9800:42.05:PASS
4784_45	64	.	A	G	52.03	PASS	.	GT:DP:AD:AF:RAF:SB:SC:PF	0/0:416:1:0.0024:0.0024:1.0000:6.09:FAIL	1/1:87:87:1.0000:1.0000:0.9800:51.45:PASS	0/0:102:0:0.0000:0.0000:1.0000:0.00:FAIL	0/1:96:36:0.3750:0.3750:0.9800:45.12:PASS	0/1:27:8:0.2963:0.2963:0.9875:37.14:PASS	1/1:21:19:0.9048:0.9048:0.9801:45.52:PASS	1/1:30:29:0.9667:0.9667:0.9800:47.54:PASS	0/1:26:5:0.1923:0.1923:0.9980:33.22:26	0/1:79:27:0.3418:0.3418:0.9800:43.40:PASS	0/1:51:9:0.1765:0.1765:0.9844:36.07:51	0/0:36:0:0.0000:0.0000:1.0000:0.00:FAIL	0/0:35:1:0.0286:0.0286:1.0000:8.11:FAIL	0/1:22:19:0.8636:0.8636:0.9801:45.42:22	1/1:31:31:1.0000:1.0000:0.9800:48.00:PASS	0/1:27:15:0.5556:0.5556:0.9804:44.13:PASS	./.:6:6:1.0000:1.0000:0.9925:37.55:PASS	0/1:42:23:0.5476:0.5476:0.9800:46.61:PASS	0/0:20:1:0.0500:0.0500:1.0000:8.21:FAIL	0/0:56:0:0.0000:0.0000:1.0000:0.00:FAIL	0/1:46:17:0.3696:0.3696:0.9802:42.18:PASS	1/1:21:21:1.0000:1.0000:0.9800:45.93:PASS	1/1:20:20:1.0000:1.0000:0.9801:45.86:PASS	0/0:27:0:0.0000:0.0000:1.0000:0.00:FAIL	./.:9:9:1.0000:1.0000:0.9844:40.64:PASS	0/0:44:0:0.0000:0.0000:1.0000:0.00:FAIL	1/1:24:24:1.0000:1.0000:0.9800:46.78:PASS	0/1:24:18:0.7500:0.7500:0.9801:45.19:PASS	0/1:10:3:0.3000:0.3000:0.9980:30.83:PASS	0/1:51:21:0.4118:0.4118:0.9800:44.15:PASS	0/1:24:21:0.8750:0.8750:0.9800:46.09:24	0/1:20:12:0.6000:0.6000:0.9814:42.62:PASS	0/1:47:25:0.5319:0.5319:0.9800:46.93:PASS	1/1:15:15:1.0000:1.0000:0.9804:44.11:PASS	0/0:32:1:0.0313:0.0313:1.0000:21.88:FAIL	1/1:28:27:0.9643:0.9643:0.9800:47.37:PASS	./.:6:1:0.1667:0.1667:1.0000:22.52:FAIL	1/1:32:31:0.9688:0.9688:0.9800:47.98:PASS	1/1:57:57:1.0000:1.0000:0.9800:50.33:PASS	0/1:34:14:0.4118:0.4118:0.9808:42.20:PASS	0/1:48:26:0.5417:0.5417:0.9800:47.21:PASS	0/0:26:0:0.0000:0.0000:1.0000:0.00:FAIL
4869_35	40	.	C	T	50.65	PASS	.	GT:DP:AD:AF:RAF:SB:SC:PF	1/1:282:281:0.9965:0.9965:0.9800:50.65:PASS	0/0:222:0:0.0000:0.0000:1.0000:0.00:FAIL	0/1:109:63:0.5780:0.5780:0.9800:48.66:PASS	0/0:17:1:0.0588:0.0588:1.0000:21.88:FAIL	0/1:61:52:0.8525:0.8525:0.9800:48.20:61	./.:4:0:0.0000:0.0000:1.0000:0.00:FAIL	1/1:12:12:1.0000:1.0000:0.9814:41.66:PASS	1/1:29:29:1.0000:1.0000:0.9800:46.55:PASS	0/0:51:0:0.0000:0.0000:1.0000:0.00:FAIL	./.:9:5:0.5556:0.5556:0.9980:35.74:PASS	0/0:50:0:0.0000:0.0000:1.0000:0.00:FAIL	0/0:74:0:0.0000:0.0000:1.0000:0.00:FAIL	1/1:52:50:0.9615:0.9615:0.9800:47.93:PASS	./.:7:7:1.0000:1.0000:0.9875:38.02:PASS	./.:9:0:0.0000:0.0000:1.0000:0.00:FAIL	0/1:14:3:0.2143:0.2143:0.9980:29.88:PASS	./.:3:0:0.0000:0.0000:1.0000:0.00:FAIL	0/1:35:25:0.7143:0.7143:0.9800:45.52:PASS	1/1:36:35:0.9722:0.9722:0.9800:46.98:PASS	0/1:45:22:0.4889:0.4889:0.9800:45.05:PASS	0/0:15:0:0.0000:0.0000:1.0000:0.00:FAIL	./.:5:1:0.2000:0.2000:1.0000:22.53:FAIL	./.:4:0:0.0000:0.0000:1.0000:0.00:FAIL	0/1:14:6:0.4286:0.4286:0.9925:36.63:PASS	0/1:70:15:0.2143:0.2143:0.9804:38.22:PASS	0/1:28:8:0.2857:0.2857:0.9875:36.73:PASS	1/1:26:25:0.9615:0.9615:0.9800:45.60:PASS	1/1:20:20:1.0000:1.0000:0.9801:44.55:PASS	0/0:10:0:0.0000:0.0000:1.0000:0.00:FAIL	0/0:21:0:0.0000:0.0000:1.0000:0.00:FAIL	1/1:13:12:0.9231:0.9231:0.9814:41.83:PASS	0/0:10:0:0.0000:0.0000:1.0000:0.00:FAIL	1/1:22:21:0.9545:0.9545:0.9800:44.66:PASS	0/1:29:20:0.6897:0.6897:0.9801:44.38:PASS	0/0:15:0:0.0000:0.0000:1.0000:0.00:FAIL	./.:3:3:1.0000:1.0000:0.9980:31.45:PASS	0/0:87:0:0.0000:0.0000:1.0000:0.00:FAIL	0/1:50:35:0.7000:0.7000:0.9800:47.15:PASS	1/1:22:20:0.9091:0.9091:0.9801:44.62:PASS	0/0:24:0:0.0000:0.0000:1.0000:0.00:FAIL	0/0:35:1:0.0286:0.0286:1.0000:21.74:FAIL
4874_28	31	.	C	A	45.96	PASS	.	GT:DP:AD:AF:RAF:SB:SC:PF	0/0:295:4:0.0136:0.0136:0.9980:8.03:FAIL	1/1:551:550:0.9982:0.9982:0.9800:45.59:PASS	0/0:99:0:0.0000:0.0000:1.0000:0.00:FAIL	0/1:104:63:0.6058:0.6058:0.9800:44.02:PASS	1/1:103:103:1.0000:1.0000:0.9800:45.26:PASS	0/0:234:0:0.0000:0.0000:1.0000:0.00:FAIL	0/1:42:25:0.5952:0.5952:0.9800:41.79:PASS	1/1:64:64:1.0000:1.0000:0.9800:43.93:PASS	0/1:40:34:0.8500:0.8500:0.9800:42.78:40	1/1:37:37:1.0000:1.0000:0.9800:42.88:PASS	0/1:23:14:0.6087:0.6087:0.9808:39.64:PASS	0/1:68:29:0.4265:0.4265:0.9800:41.11:PASS	1/1:35:34:0.9714:0.9714:0.9800:43.30:PASS	1/1:41:40:0.9756:0.9756:0.9800:43.24:PASS	1/1:10:10:1.0000:1.0000:0.9844:38.14:PASS	0/1:12:6:0.5000:0.5000:0.9925:35.08:PASS	0/1:15:5:0.3333:0.3333:0.9980:32.82:PASS	0/1:32:12:0.3750:0.3750:0.9814:37.51:PASS	0/0:19:0:0.0000:0.0000:1.0000:0.00:FAIL	0/0:10:0:0.0000:0.0000:1.0000:0.00:FAIL	0/1:52:25:0.4808:0.4808:0.9800:42.23:PASS	0/1:42:15:0.3571:0.3571:0.9804:39.03:PASS	0/1:22:9:0.4091:0.4091:0.9844:36.70:PASS	1/1:15:15:1.0000:1.0000:0.9804:40.48:PASS	1/1:104:103:0.9904:0.9904:0.9800:44.64:PASS	0/1:19:4:0.2105:0.2105:0.9980:31.29:PASS	1/1:25:25:1.0000:1.0000:0.9800:42.07:PASS	./.:8:2:0.2500:0.2500:0.9980:26.66:PASS	0/1:32:15:0.4688:0.4688:0.9804:41.22:PASS	./.:9:3:0.3333:0.3333:0.9980:29.78:PASS	0/0:23:1:0.0435:0.0435:1.0000:21.37:FAIL	./.:7:7:1.0000:1.0000:0.9875:36.48:PASS	1/1:28:28:1.0000:1.0000:0.9800:42.17:PASS	0/0:31:0:0.0000:0.0000:1.0000:0.00:FAIL	0/0:84:1:0.0119:0.0119:1.0000:7.34:FAIL	0/0:14:1:0.0714:0.0714:1.0000:21.49:FAIL	1/1:70:70:1.0000:1.0000:0.9800:44.49:PASS	1/1:14:13:0.9286:0.9286:0.9814:39.31:PASS	1/1:41:37:0.9024:0.9024:0.9800:42.95:PASS	1/1:63:63:1.0000:1.0000:0.9800:44.41:PASS	0/0:78:1:0.0128:0.0128:1.0000:7.45:FAIL
4902_21	79	.	G	T	45.02	PASS	.	GT:DP:AD:AF:RAF:SB:SC:PF	0/0:248:0:0.0000:0.0000:1.0000:0.00:FAIL	1/1:75:74:0.9867:0.9867:0.9800:45.02:PASS	0/1:20:13:0.6500:0.6500:0.9814:39.93:PASS	0/1:50:26:0.5200:0.5200:0.9800:42.72:PASS	0/0:47:0:0.0000:0.0000:1.0000:0.00:FAIL	./.:9:0:0.0000:0.0000:1.0000:0.00:FAIL	0/0:71:0:0.0000:0.0000:1.0000:0.00:FAIL	0/1:30:10:0.3333:0.3333:0.9844:36.62:PASS	0/1:17:12:0.7059:0.7059:0.9814:39.43:PASS	1/1:15:15:1.0000:1.0000:0.9804:40.59:PASS	1/1:22:22:1.0000:1.0000:0.9800:42.13:PASS	0/1:43:31:0.7209:0.7209:0.9800:43.28:PASS	0/1:23:7:0.3043:0.3043:0.9875:34.42:PASS	./.:7:2:0.2857:0.2857:0.9980:27.01:PASS	./.:9:3:0.3333:0.3333:0.9980:29.65:PASS	0/1:11:5:0.4545:0.4545:0.9980:33.99:PASS	1/1:12:12:1.0000:1.0000:0.9814:39.57:PASS	0/0:32:0:0.0000:0.0000:1.0000:0.00:FAIL	0/1:28:15:0.5357:0.5357:0.9804:40.55:PASS	1/1:15:15:1.0000:1.0000:0.9804:40.62:PASS	0/1:17:2:0.1176:0.1176:0.9980:26.06:17	0/1:21:13:0.6190:0.6190:0.9814:39.82:PASS	./.:5:0:0.0000:0.0000:1.0000:0.00:FAIL	1/1:25:25:1.0000:1.0000:0.9800:42.60:PASS	1/1:30:30:1.0000:1.0000:0.9800:43.11:PASS	./.:9:9:1.0000:1.0000:0.9844:37.63:PASS	0/0:18:1:0.0556:0.0556:1.0000:19.76:FAIL	1/1:14:14:1.0000:1.0000:0.9808:40.29:PASS	./.:6:1:0.1667:0.1667:1.0000:21.94:FAIL	0/1:13:4:0.3077:0.3077:0.9980:31.60:PASS	0/1:30:24:0.8000:0.8000:0.9800:42.15:30	0/0:14:0:0.0000:0.0000:1.0000:0.00:FAIL	0/0:22:1:0.0455:0.0455:1.0000:19.80:FAIL	0/0:11:0:0.0000:0.0000:1.0000:0.00:FAIL	1/1:10:10:1.0000:1.0000:0.9844:38.44:PASS	./.:3:3:1.0000:1.0000:0.9980:30.65:PASS	0/0:28:0:0.0000:0.0000:1.0000:0.00:FAIL	0/1:34:24:0.7059:0.7059:0.9800:42.41:PASS	0/0:65:0:0.0000:0.0000:1.0000:0.00:FAIL	0/0:32:0:0.0000:0.0000:1.0000:0.00:FAIL	0/1:43:21:0.4884:0.4884:0.9800:42.02:PASS
4908_36	86	.	A	C	53.99	PASS	.	GT:DP:AD:AF:RAF:SB:SC:PF	1/1:229:228:0.9956:0.9956:0.9800:52.99:PASS	0/1:455:225:0.4945:0.4945:0.9800:52.95:PASS	0/1:102:71:0.6961:0.6961:0.9800:51.00:PASS	1/1:69:65:0.9420:0.9420:0.9800:50.72:PASS	0/1:163:127:0.7791:0.7791:0.9800:52.21:PASS	0/1:116:96:0.8276:0.8276:0.9800:51.65:116	1/1:42:42:1.0000:1.0000:0.9800:49.32:PASS	0/1:136:39:0.2868:0.2868:0.9800:43.08:PASS	0/1:157:113:0.7197:0.7197:0.9800:52.01:PASS	0/1:33:16:0.4848:0.4848:0.9804:44.56:PASS	0/1:79:65:0.8228:0.8228:0.9800:50.77:79	0/1:139:67:0.4820:0.4820:0.9800:50.67:PASS	0/1:50:29:0.5800:0.5800:0.9800:47.74:PASS	0/1:51:33:0.6471:0.6471:0.9800:48.33:PASS	0/1:23:6:0.2609:0.2609:0.9925:35.06:PASS	1/1:14:14:1.0000:1.0000:0.9808:43.69:PASS	0/1:82:56:0.6829:0.6829:0.9800:50.31:PASS	0/1:55:31:0.5636:0.5636:0.9800:48.09:PASS	0/1:91:45:0.4945:0.4945:0.9800:49.59:PASS	0/1:41:16:0.3902:0.3902:0.9804:42.49:PASS	1/1:21:21:1.0000:1.0000:0.9800:46.13:PASS	1/1:15:15:1.0000:1.0000:0.9804:44.16:PASS	0/1:46:37:0.8043:0.8043:0.9800:48.80:46	0/1:41:16:0.3902:0.3902:0.9804:42.43:PASS	0/1:105:70:0.6667:0.6667:0.9800:50.96:PASS	0/0:50:5:0.1000:0.1000:0.9980:32.31:PASS	1/1:19:18:0.9474:0.9474:0.9801:45.27:PASS	0/1:25:15:0.6000:0.6000:0.9804:44.13:PASS	1/1:17:17:1.0000:1.0000:0.9802:44.93:PASS	0/1:40:32:0.8000:0.8000:0.9800:48.24:40	0/1:27:17:0.6296:0.6296:0.9802:44.93:PASS	0/1:53:36:0.6792:0.6792:0.9800:48.70:PASS	0/1:43:20:0.4651:0.4651:0.9801:45.50:PASS	0/1:41:13:0.3171:0.3171:0.9814:40.03:PASS	0/1:62:25:0.4032:0.4032:0.9800:44.61:PASS	0/1:55:10:0.1818:0.1818:0.9844:36.71:55	0/1:116:20:0.1724:0.1724:0.9801:39.07:116	1/1:45:43:0.9556:0.9556:0.9800:49.43:PASS	0/1:61:20:0.3279:0.3279:0.9801:42.03:PASS	0/1:86:57:0.6628:0.6628:0.9800:50.35:PASS	0/1:154:96:0.6234:0.6234:0.9800:51.72:PASS
4970_20	24	.	A	C	32.44	PASS	.	GT:DP:AD:AF:RAF:SB:SC:PF	0/0:221:0:0.0000:0.0000:1.0000:0.00:FAIL	1/1:77:75:0.9740:0.9740:0.9800:32.44:PASS	1/1:97:96:0.9897:0.9897:0.9800:24.76:PASS	1/1:25:24:0.9600:0.9600:0.9800:24.31:PASS	1/1:27:26:0.9630:0.9630:0.9800:26.57:PASS	0/0:25:1:0.0400:0.0400:1.0000:16.71:FAIL	1/1:31:31:1.0000:1.0000:0.9800:24.45:PASS	0/0:66:1:0.0152:0.0152:1.0000:6.76:FAIL	0/0:66:0:0.0000:0.0000:1.0000:0.00:FAIL	0/1:37:12:0.3243:0.3243:0.9814:23.32:PASS	0/1:69:42:0.6087:0.6087:0.9800:25.97:PASS	0/1:44:10:0.2273:0.2273:0.9844:23.58:PASS	0/1:78:28:0.3590:0.3590:0.9800:23.95:PASS	0/1:54:28:0.5185:0.5185:0.9800:24.40:PASS	1/1:45:41:0.9111:0.9111:0.9800:26.56:PASS	0/1:28:8:0.2857:0.2857:0.9875:24.13:PASS	0/0:48:0:0.0000:0.0000:1.0000:0.00:FAIL	0/1:20:7:0.3500:0.3500:0.9875:22.67:PASS	1/1:20:19:0.9500:0.9500:0.9801:24.96:PASS	0/0:17:0:0.0000:0.0000:1.0000:0.00:FAIL	0/0:76:0:0.0000:0.0000:1.0000:0.00:FAIL	0/1:44:12:0.2727:0.2727:0.9814:23.05:PASS	0/1:35:10:0.2857:0.2857:0.9844:24.69:PASS	1/1:68:64:0.9412:0.9412:0.9800:24.69:PASS	0/0:43:0:0.0000:0.0000:1.0000:0.00:FAIL	0/1:38:16:0.4211:0.4211:0.9804:23.83:PASS	0/0:30:0:0.0000:0.0000:1.0000:0.00:FAIL	./.:7:0:0.0000:0.0000:1.0000:0.00:FAIL	0/0:27:0:0.0000:0.0000:1.0000:0.00:FAIL	0/1:23:8:0.3478:0.3478:0.9875:22.84:PASS	1/1:14:14:1.0000:1.0000:0.9808:28.53:PASS	0/0:25:0:0.0000:0.0000:1.0000:0.00:FAIL	0/0:33:0:0.0000:0.0000:1.0000:0.00:FAIL	0/0:16:1:0.0625:0.0625:1.0000:20.66:FAIL	0/0:21:0:0.0000:0.0000:1.0000:0.00:FAIL	1/1:50:49:0.9800:0.9800:0.9800:24.62:PASS	1/1:77:77:1.0000:1.0000:0.9800:25.31:PASS	1/1:27:27:1.0000:1.0000:0.9800:31.53:PASS	0/1:69:11:0.1594:0.1594:0.9825:25.33:69	0/1:67:37:0.5522:0.5522:0.9800:25.07:PASS	1/1:53:53:1.0000:1.0000:0.9800:24.64:PASS
5010_83	69	.	A	T	53.33	PASS	.	GT:DP:AD:AF:RAF:SB:SC:PF	0/0:682:0:0.0000:0.0000:1.0000:0.00:FAIL	1/1:131:130:0.9924:0.9924:0.9800:52.29:PASS	0/1:151:59:0.3907:0.3907:0.9800:46.84:PASS	1/1:29:28:0.9655:0.9655:0.9800:47.65:PASS	0/1:64:15:0.2344:0.2344:0.9804:39.18:PASS	0/1:35:30:0.8571:0.8571:0.9800:47.97:35	0/0:73:0:0.0000:0.0000:1.0000:0.00:FAIL	0/0:48:0:0.0000:0.0000:1.0000:0.00:FAIL	0/0:43:1:0.0233:0.0233:1.0000:8.56:FAIL	1/1:166:166:1.0000:1.0000:0.9800:52.69:PASS	0/1:131:98:0.7481:0.7481:0.9800:51.83:PASS	0/1:37:10:0.2703:0.2703:0.9844:37.85:PASS	1/1:101:100:0.9901:0.9901:0.9800:51.78:PASS	0/1:81:18:0.2222:0.2222:0.9801:39.62:PASS	1/1:47:47:1.0000:1.0000:0.9800:49.81:PASS	0/0:56:0:0.0000:0.0000:1.0000:0.00:FAIL	0/1:45:26:0.5778:0.5778:0.9800:47.26:PASS	0/0:34:0:0.0000:0.0000:1.0000:0.00:FAIL	1/1:35:33:0.9429:0.9429:0.9800:48.34:PASS	0/0:45:0:0.0000:0.0000:1.0000:0.00:FAIL	0/0:97:0:0.0000:0.0000:1.0000:0.00:FAIL	0/1:50:24:0.4800:0.4800:0.9800:46.89:PASS	0/1:49:22:0.4490:0.4490:0.9800:45.43:PASS	0/0:40:0:0.0000:0.0000:1.0000:0.00:FAIL	1/1:176:176:1.0000:1.0000:0.9800:52.73:PASS	1/1:63:62:0.9841:0.9841:0.9800:50.71:PASS	0/0:45:0:0.0000:0.0000:1.0000:0.00:FAIL	0/1:41:30:0.7317:0.7317:0.9800:47.91:PASS	0/1:89:49:0.5506:0.5506:0.9800:49.97:PASS	0/0:74:0:0.0000:0.0000:1.0000:0.00:FAIL	1/1:43:42:0.9767:0.9767:0.9800:49.37:PASS	0/0:33:0:0.0000:0.0000:1.0000:0.00:FAIL	0/0:42:2:0.0476:0.0476:0.9980:26.39:FAIL	0/0:63:6:0.0952:0.0952:0.9925:33.11:PASS	1/1:24:24:1.0000:1.0000:0.9800:46.88:PASS	./.:7:7:1.0000:1.0000:0.9875:38.78:PASS	0/1:66:15:0.2273:0.2273:0.9804:39.06:PASS	0/1:61:25:0.4098:0.4098:0.9800:44.94:PASS	1/1:120:119:0.9917:0.9917:0.9800:52.20:PASS	0/1:67:38:0.5672:0.5672:0.9800:49.00:PASS	0/1:91:62:0.6813:0.6813:0.9800:50.67:PASS
5022_60	78	.	T	C	54.12	PASS	.	GT:DP:AD:AF:RAF:SB:SC:PF	1/1:195:194:0.9949:0.9949:0.9800:52.98:PASS	0/0:355:1:0.0028:0.0028:1.0000:6.13:FAIL	./.:3:0:0.0000:0.0000:1.0000:0.00:FAIL	1/1:46:46:1.0000:1.0000:0.9800:49.76:PASS	1/1:27:26:0.9630:0.9630:0.9800:47.28:PASS	0/0:51:0:0.0000:0.0000:1.0000:0.00:FAIL	1/1:17:17:1.0000:1.0000:0.9802:45.01:PASS	0/1:45:34:0.7556:0.7556:0.9800:48.58:PASS	1/1:59:59:1.0000:1.0000:0.9800:50.60:PASS	0/0:30:0:0.0000:0.0000:1.0000:0.00:FAIL	1/1:52:52:1.0000:1.0000:0.9800:50.18:PASS	1/1:45:45:1.0000:1.0000:0.9800:49.72:PASS	0/0:19:1:0.0526:0.0526:1.0000:21.99:FAIL	./.:8:2:0.2500:0.2500:0.9980:27.66:PASS	./.:6:0:0.0000:0.0000:1.0000:0.00:FAIL	1/1:14:13:0.9286:0.9286:0.9814:43.26:PASS	1/1:14:14:1.0000:1.0000:0.9808:43.71:PASS	0/1:47:13:0.2766:0.2766:0.9814:39.33:PASS	0/1:63:42:0.6667:0.6667:0.9800:49.46:PASS	./.:7:0:0.0000:0.0000:1.0000:0.00:FAIL	./.:5:4:0.8000:0.8000:0.9980:33.75:PASS	0/0:12:0:0.0000:0.0000:1.0000:0.00:FAIL	0/0:16:0:0.0000:0.0000:1.0000:0.00:FAIL	./.:2:1:0.5000:0.5000:1.0000:23.30:FAIL	0/0:82:1:0.0122:0.0122:1.0000:7.47:FAIL	./.:9:4:0.4444:0.4444:0.9980:34.34:PASS	0/0:13:0:0.0000:0.0000:1.0000:0.00:FAIL	1/1:24:23:0.9583:0.9583:0.9800:46.66:PASS	0/0:31:0:0.0000:0.0000:1.0000:0.00:FAIL	1/1:21:19:0.9048:0.9048:0.9801:45.60:PASS	1/1:24:24:1.0000:1.0000:0.9800:46.88:PASS	1/1:21:20:0.9524:0.9524:0.9801:45.71:PASS	1/1:48:48:1.0000:1.0000:0.9800:49.76:PASS	./.:6:1:0.1667:0.1667:1.0000:22.53:FAIL	0/0:17:0:0.0000:0.0000:1.0000:0.00:FAIL	./.:0:0:0.0000:0.0000:1.0000:0.00:FAIL	0/0:20:0:0.0000:0.0000:1.0000:0.00:FAIL	1/1:27:27:1.0000:1.0000:0.9800:47.55:PASS	0/1:43:34:0.7907:0.7907:0.9800:48.59:PASS	0/1:36:16:0.4444:0.4444:0.9804:43.81:PASS	0/0:34:0:0.0000:0.0000:1.0000:0.00:FAIL
5027_67	94	.	C	A	53.43	PASS	.	GT:DP:AD:AF:RAF:SB:SC:PF	1/1:105:105:1.0000:1.0000:0.9800:51.32:PASS	0/0:474:1:0.0021:0.0021:1.0000:6.04:FAIL	0/0:26:0:0.0000:0.0000:1.0000:0.00:FAIL	0/1:57:34:0.5965:0.5965:0.9800:48.27:PASS	1/1:114:113:0.9912:0.9912:0.9800:51.61:PASS	0/1:38:28:0.7368:0.7368:0.9800:47.42:PASS	1/1:57:57:1.0000:1.0000:0.9800:50.14:PASS	0/1:68:31:0.4559:0.4559:0.9800:46.89:PASS	1/1:107:105:0.9813:0.9813:0.9800:51.53:PASS	1/1:70:69:0.9857:0.9857:0.9800:50.65:PASS	0/0:27:0:0.0000:0.0000:1.0000:0.00:FAIL	0/1:78:28:0.3590:0.3590:0.9800:43.81:PASS	0/1:72:25:0.3472:0.3472:0.9800:43.17:PASS	0/1:47:23:0.4894:0.4894:0.9800:46.35:PASS	1/1:38:38:1.0000:1.0000:0.9800:48.69:PASS	1/1:16:16:1.0000:1.0000:0.9804:44.37:PASS	1/1:69:68:0.9855:0.9855:0.9800:50.44:PASS	0/0:10:1:0.1000:0.1000:1.0000:22.15:FAIL	0/0:42:0:0.0000:0.0000:1.0000:0.00:FAIL	0/0:26:0:0.0000:0.0000:1.0000:0.00:FAIL	1/1:15:15:1.0000:1.0000:0.9804:43.99:PASS	0/1:17:14:0.8235:0.8235:0.9808:43.42:17	0/0:14:0:0.0000:0.0000:1.0000:0.00:FAIL	./.:9:0:0.0000:0.0000:1.0000:0.00:FAIL	0/1:70:37:0.5286:0.5286:0.9800:48.43:PASS	0/1:55:34:0.6182:0.6182:0.9800:48.00:PASS	0/1:30:21:0.7000:0.7000:0.9800:45.75:PASS	1/1:28:28:1.0000:1.0000:0.9800:47.39:PASS	0/0:57:0:0.0000:0.0000:1.0000:0.00:FAIL	0/1:51:24:0.4706:0.4706:0.9800:46.33:PASS	0/0:19:0:0.0000:0.0000:1.0000:0.00:FAIL	0/0:69:0:0.0000:0.0000:1.0000:0.00:FAIL	0/1:37:31:0.8378:0.8378:0.9800:47.88:37	0/1:26:7:0.2692:0.2692:0.9875:35.85:PASS	0/0:78:0:0.0000:0.0000:1.0000:0.00:FAIL	1/1:32:31:0.9688:0.9688:0.9800:47.66:PASS	0/0:35:2:0.0571:0.0571:0.9980:26.33:PASS	0/1:44:25:0.5682:0.5682:0.9800:46.84:PASS	0/1:51:19:0.3725:0.3725:0.9801:42.69:PASS	1/1:66:66:1.0000:1.0000:0.9800:50.52:PASS	0/1:107:72:0.6729:0.6729:0.9800:50.77:PASS
5132_47	123	.	C	T	41.79	PASS	.	GT:DP:AD:AF:RAF:SB:SC:PF	0/0:420:2:0.0048:0.0048:0.9980:3.59:FAIL	1/1:68:66:0.9706:0.9706:0.9800:41.21:PASS	0/0:31:3:0.0968:0.0968:0.9980:27.40:PASS	0/0:73:0:0.0000:0.0000:1.0000:0.00:FAIL	1/1:49:48:0.9796:0.9796:0.9800:40.81:PASS	0/0:41:1:0.0244:0.0244:1.0000:8.48:FAIL	0/1:15:2:0.1333:0.1333:0.9980:25.43:15	1/1:25:25:1.0000:1.0000:0.9800:37.64:PASS	1/1:32:30:0.9375:0.9375:0.9800:39.93:PASS	1/1:57:57:1.0000:1.0000:0.9800:41.04:PASS	1/1:13:12:0.9231:0.9231:0.9814:29.23:PASS	1/1:22:22:1.0000:1.0000:0.9800:24.21:PASS	1/1:27:27:1.0000:1.0000:0.9800:38.31:PASS	0/1:58:44:0.7586:0.7586:0.9800:40.59:PASS	./.:4:1:0.2500:0.2500:1.0000:21.85:FAIL	0/1:19:5:0.2632:0.2632:0.9980:31.21:PASS	0/0:12:0:0.0000:0.0000:1.0000:0.00:FAIL	0/1:10:4:0.4000:0.4000:0.9980:31.17:PASS	1/1:13:13:1.0000:1.0000:0.9814:37.47:PASS	./.:5:5:1.0000:1.0000:0.9980:32.80:PASS	1/1:36:36:1.0000:1.0000:0.9800:40.31:PASS	1/1:14:14:1.0000:1.0000:0.9808:37.73:PASS	0/1:14:9:0.6429:0.6429:0.9844:35.66:PASS	1/1:17:17:1.0000:1.0000:0.9802:38.42:PASS	0/0:57:0:0.0000:0.0000:1.0000:0.00:FAIL	1/1:11:11:1.0000:1.0000:0.9825:34.57:PASS	0/0:16:0:0.0000:0.0000:1.0000:0.00:FAIL	1/1:19:19:1.0000:1.0000:0.9801:38.56:PASS	0/0:44:0:0.0000:0.0000:1.0000:0.00:FAIL	0/0:13:0:0.0000:0.0000:1.0000:0.00:FAIL	./.:5:0:0.0000:0.0000:1.0000:0.00:FAIL	0/1:25:13:0.5200:0.5200:0.9814:37.47:PASS	0/0:21:0:0.0000:0.0000:1.0000:0.00:FAIL	1/1:27:27:1.0000:1.0000:0.9800:33.76:PASS	0/1:27:3:0.1111:0.1111:0.9980:27.54:27	1/1:29:29:1.0000:1.0000:0.9800:37.78:PASS	./.:3:3:1.0000:1.0000:0.9980:29.63:PASS	1/1:38:38:1.0000:1.0000:0.9800:40.42:PASS	0/1:28:7:0.2500:0.2500:0.9875:32.56:PASS	1/1:13:13:1.0000:1.0000:0.9814:37.39:PASS	0/1:32:12:0.3750:0.3750:0.9814:35.92:PASS
5150_53	112	.	A	C	50.79	PASS	.	GT:DP:AD:AF:RAF:SB:SC:PF	1/1:394:392:0.9949:0.9949:0.9800:50.79:PASS	0/0:422:0:0.0000:0.0000:1.0000:0.00:FAIL	0/1:48:33:0.6875:0.6875:0.9800:46.72:PASS	0/0:139:0:0.0000:0.0000:1.0000:0.00:FAIL	0/1:68:21:0.3088:0.3088:0.9800:40.87:PASS	0/1:79:22:0.2785:0.2785:0.9800:40.44:PASS	1/1:80:80:1.0000:1.0000:0.9800:49.01:PASS	./.:5:5:1.0000:1.0000:0.9980:35.56:PASS	1/1:69:68:0.9855:0.9855:0.9800:48.60:PASS	0/0:71:1:0.0141:0.0141:1.0000:7.65:FAIL	0/1:80:10:0.1250:0.1250:0.9844:35.23:80	0/1:278:153:0.5504:0.5504:0.9800:50.14:PASS	0/0:14:0:0.0000:0.0000:1.0000:0.00:FAIL	0/1:94:31:0.3298:0.3298:0.9800:40.79:PASS	0/0:87:1:0.0115:0.0115:1.0000:7.36:FAIL	1/1:61:59:0.9672:0.9672:0.9800:48.33:PASS	0/1:61:7:0.1148:0.1148:0.9875:33.75:61	1/1:29:28:0.9655:0.9655:0.9800:46.03:PASS	0/1:103:61:0.5922:0.5922:0.9800:47.85:PASS	1/1:15:15:1.0000:1.0000:0.9804:43.01:PASS	1/1:43:43:1.0000:1.0000:0.9800:47.61:PASS	0/1:16:13:0.8125:0.8125:0.9814:42.17:16	0/1:19:2:0.1053:0.1053:0.9980:26.52:19	1/1:45:45:1.0000:1.0000:0.9800:47.57:PASS	0/1:46:27:0.5870:0.5870:0.9800:45.89:PASS	0/0:60:1:0.0167:0.0167:1.0000:7.91:FAIL	1/1:17:16:0.9412:0.9412:0.9804:43.33:PASS	1/1:19:19:1.0000:1.0000:0.9801:44.11:PASS	./.:4:2:0.5000:0.5000:0.9980:28.27:PASS	1/1:31:30:0.9677:0.9677:0.9800:45.00:PASS	0/0:12:0:0.0000:0.0000:1.0000:0.00:FAIL	./.:3:3:1.0000:1.0000:0.9980:31.58:PASS	0/0:57:2:0.0351:0.0351:0.9980:26.09:FAIL	0/1:14:4:0.2857:0.2857:0.9980:31.53:PASS	0/0:40:0:0.0000:0.0000:1.0000:0.00:FAIL	0/0:34:0:0.0000:0.0000:1.0000:0.00:FAIL	0/1:61:29:0.4754:0.4754:0.9800:46.01:PASS	0/1:56:8:0.1429:0.1429:0.9875:34.65:56	0/0:71:0:0.0000:0.0000:1.0000:0.00:FAIL	0/0:72:0:0.0000:0.0000:1.0000:0.00:FAIL	0/1:58:10:0.1724:0.1724:0.9844:35.71:58
5488_57	84	.	A	G	48.59	PASS	.	GT:DP:AD:AF:RAF:SB:SC:PF	1/1:205:203:0.9902:0.9902:0.9800:47.87:PASS	0/0:369:0:0.0000:0.0000:1.0000:0.00:FAIL	1/1:31:31:1.0000:1.0000:0.9800:44.44:PASS	0/1:93:22:0.2366:0.2366:0.9800:38.72:PASS	1/1:21:21:1.0000:1.0000:0.9800:43.19:PASS	1/1:32:32:1.0000:1.0000:0.9800:44.78:PASS	1/1:79:79:1.0000:1.0000:0.9800:46.92:PASS	./.:6:6:1.0000:1.0000:0.9925:36.16:PASS	0/0:87:1:0.0115:0.0115:1.0000:6.95:FAIL	0/1:20:7:0.3500:0.3500:0.9875:35.77:PASS	0/1:44:13:0.2955:0.2955:0.9814:37.48:PASS	0/0:34:0:0.0000:0.0000:1.0000:0.00:FAIL	1/1:15:15:1.0000:1.0000:0.9804:41.68:PASS	0/0:25:0:0.0000:0.0000:1.0000:0.00:FAIL	0/1:15:12:0.8000:0.8000:0.9814:40.49:15	0/1:12:7:0.5833:0.5833:0.9875:36.79:PASS	0/1:13:8:0.6154:0.6154:0.9875:38.06:PASS	./.:8:8:1.0000:1.0000:0.9875:38.09:PASS	1/1:18:18:1.0000:1.0000:0.9801:42.39:PASS	1/1:17:17:1.0000:1.0000:0.9802:42.24:PASS	1/1:12:11:0.9167:0.9167:0.9825:39.89:PASS	0/1:35:15:0.4286:0.4286:0.9804:40.68:PASS	0/0:12:0:0.0000:0.0000:1.0000:0.00:FAIL	./.:9:0:0.0000:0.0000:1.0000:0.00:FAIL	0/1:46:29:0.6304:0.6304:0.9800:44.44:PASS	1/1:24:22:0.9167:0.9167:0.9800:43.33:PASS	./.:5:4:0.8000:0.8000:0.9980:33.27:PASS	0/1:15:3:0.2000:0.2000:0.9980:29.38:PASS	0/0:33:0:0.0000:0.0000:1.0000:0.00:FAIL	0/1:20:13:0.6500:0.6500:0.9814:40.67:PASS	0/0:32:0:0.0000:0.0000:1.0000:0.00:FAIL	1/1:40:40:1.0000:1.0000:0.9800:45.40:PASS	0/0:16:0:0.0000:0.0000:1.0000:0.00:FAIL	1/1:41:41:1.0000:1.0000:0.9800:45.37:PASS	0/1:27:7:0.2593:0.2593:0.9875:34.73:PASS	0/1:37:24:0.6486:0.6486:0.9800:43.77:PASS	0/1:39:32:0.8205:0.8205:0.9800:44.69:39	0/0:18:1:0.0556:0.0556:1.0000:21.64:FAIL	0/0:62:0:0.0000:0.0000:1.0000:0.00:FAIL	1/1:50:50:1.0000:1.0000:0.9800:45.99:PASS	0/1:90:36:0.4000:0.4000:0.9800:42.98:PASS
5516_81	32	.	T	C	47.17	PASS	.	GT:DP:AD:AF:RAF:SB:SC:PF	1/1:1014:1014:1.0000:1.0000:0.9800:46.92:PASS	0/0:518:0:0.0000:0.0000:1.0000:0.00:FAIL	0/1:211:115:0.5450:0.5450:0.9800:45.77:PASS	0/0:84:0:0.0000:0.0000:1.0000:0.00:FAIL	1/1:237:235:0.9916:0.9916:0.9800:46.25:PASS	0/0:100:0:0.0000:0.0000:1.0000:0.00:FAIL	0/0:165:1:0.0061:0.0061:1.0000:6.62:FAIL	0/0:68:0:0.0000:0.0000:1.0000:0.00:FAIL	0/1:92:57:0.6196:0.6196:0.9800:44.68:PASS	0/0:28:0:0.0000:0.0000:1.0000:0.00:FAIL	0/1:49:11:0.2245:0.2245:0.9825:35.64:PASS	1/1:72:72:1.0000:1.0000:0.9800:45.32:PASS	0/1:65:20:0.3077:0.3077:0.9801:38.75:PASS	0/1:83:47:0.5663:0.5663:0.9800:44.90:PASS	1/1:18:17:0.9444:0.9444:0.9802:41.39:PASS	0/1:37:18:0.4865:0.4865:0.9801:41.92:PASS	0/0:22:0:0.0000:0.0000:1.0000:0.00:FAIL	0/1:29:6:0.2069:0.2069:0.9925:33.57:PASS	1/1:60:57:0.9500:0.9500:0.9800:44.70:PASS	1/1:48:48:1.0000:1.0000:0.9800:44.59:PASS	1/1:43:42:0.9767:0.9767:0.9800:45.07:PASS	1/1:157:157:1.0000:1.0000:0.9800:46.53:PASS	0/1:29:13:0.4483:0.4483:0.9814:39.95:PASS	1/1:66:66:1.0000:1.0000:0.9800:45.74:PASS	0/1:206:116:0.5631:0.5631:0.9800:45.75:PASS	0/1:68:30:0.4412:0.4412:0.9800:43.18:PASS	0/0:43:0:0.0000:0.0000:1.0000:0.00:FAIL	0/1:49:31:0.6327:0.6327:0.9800:44.24:PASS	0/0:43:0:0.0000:0.0000:1.0000:0.00:FAIL	0/1:54:25:0.4630:0.4630:0.9800:42.64:PASS	0/0:28:0:0.0000:0.0000:1.0000:0.00:FAIL	1/1:60:60:1.0000:1.0000:0.9800:45.10:PASS	1/1:78:78:1.0000:1.0000:0.9800:45.88:PASS	0/1:40:33:0.8250:0.8250:0.9800:43.79:40	0/1:117:49:0.4188:0.4188:0.9800:43.58:PASS	0/0:29:0:0.0000:0.0000:1.0000:0.00:FAIL	0/1:166:94:0.5663:0.5663:0.9800:45.52:PASS	1/1:60:59:0.9833:0.9833:0.9800:45.40:PASS	1/1:94:93:0.9894:0.9894:0.9800:45.82:PASS	1/1:149:149:1.0000:1.0000:0.9800:46.28:PASS	1/1:154:154:1.0000:1.0000:0.9800:46.46:PASS
5524_20	32	.	A	G	46.82	PASS	.	GT:DP:AD:AF:RAF:SB:SC:PF	1/1:209:205:0.9809:0.9809:0.9800:46.82:PASS	0/0:142:0:0.0000:0.0000:1.0000:0.00:FAIL	0/0:123:0:0.0000:0.0000:1.0000:0.00:FAIL	0/0:33:0:0.0000:0.0000:1.0000:0.00:FAIL	0/1:70:54:0.7714:0.7714:0.9800:44.84:PASS	0/1:21:8:0.3810:0.3810:0.9875:36.25:PASS	0/0:36:0:0.0000:0.0000:1.0000:0.00:FAIL	0/1:62:24:0.3871:0.3871:0.9800:40.87:PASS	0/1:64:29:0.4531:0.4531:0.9800:42.99:PASS	0/1:68:15:0.2206:0.2206:0.9804:36.61:PASS	0/1:47:11:0.2340:0.2340:0.9825:36.17:PASS	0/1:36:20:0.5556:0.5556:0.9801:41.83:PASS	0/1:30:22:0.7333:0.7333:0.9800:42.91:PASS	0/1:27:5:0.1852:0.1852:0.9980:31.77:27	0/1:51:12:0.2353:0.2353:0.9814:36.70:PASS	0/0:26:0:0.0000:0.0000:1.0000:0.00:FAIL	0/0:44:2:0.0455:0.0455:0.9980:25.93:FAIL	0/0:37:2:0.0541:0.0541:0.9980:25.67:PASS	0/1:72:44:0.6111:0.6111:0.9800:44.95:PASS	0/1:19:5:0.2632:0.2632:0.9980:32.93:PASS	0/0:60:0:0.0000:0.0000:1.0000:0.00:FAIL	0/1:30:9:0.3000:0.3000:0.9844:36.09:PASS	1/1:27:27:1.0000:1.0000:0.9800:43.67:PASS	1/1:73:73:1.0000:1.0000:0.9800:45.35:PASS	0/0:19:0:0.0000:0.0000:1.0000:0.00:FAIL	0/1:24:17:0.7083:0.7083:0.9802:41.15:PASS	1/1:59:59:1.0000:1.0000:0.9800:45.08:PASS	0/1:26:10:0.3846:0.3846:0.9844:37.38:PASS	0/1:39:16:0.4103:0.4103:0.9804:39.74:PASS	1/1:11:11:1.0000:1.0000:0.9825:39.37:PASS	1/1:23:23:1.0000:1.0000:0.9800:43.17:PASS	0/1:36:31:0.8611:0.8611:0.9800:43.29:36	0/0:43:0:0.0000:0.0000:1.0000:0.00:FAIL	0/0:34:0:0.0000:0.0000:1.0000:0.00:FAIL	./.:5:4:0.8000:0.8000:0.9980:33.17:PASS	1/1:42:41:0.9762:0.9762:0.9800:45.23:PASS	0/1:34:17:0.5000:0.5000:0.9802:41.88:PASS	0/1:31:22:0.7097:0.7097:0.9800:42.33:PASS	0/1:21:6:0.2857:0.2857:0.9925:33.65:PASS	1/1:50:50:1.0000:1.0000:0.9800:44.82:PASS	0/0:147:0:0.0000:0.0000:1.0000:0.00:FAIL
5549_52	47	.	T	C	52.05	PASS	.	GT:DP:AD:AF:RAF:SB:SC:PF	0/0:441:1:0.0023:0.0023:1.0000:6.06:FAIL	1/1:87:87:1.0000:1.0000:0.9800:50.55:PASS	0/1:74:49:0.6622:0.6622:0.9800:49.05:PASS	1/1:67:67:1.0000:1.0000:0.9800:49.97:PASS	1/1:26:25:0.9615:0.9615:0.9800:46.41:PASS	0/0:98:0:0.0000:0.0000:1.0000:0.00:FAIL	1/1:48:46:0.9583:0.9583:0.9800:48.85:PASS	0/0:22:0:0.0000:0.0000:1.0000:0.00:FAIL	0/1:18:3:0.1667:0.1667:0.9980:29.68:18	1/1:33:31:0.9394:0.9394:0.9800:47.39:PASS	0/1:66:38:0.5758:0.5758:0.9800:48.14:PASS	0/0:51:0:0.0000:0.0000:1.0000:0.00:FAIL	0/1:18:11:0.6111:0.6111:0.9825:41.66:PASS	0/1:65:24:0.3692:0.3692:0.9800:43.17:PASS	./.:1:0:0.0000:0.0000:1.0000:0.00:FAIL	0/1:18:10:0.5556:0.5556:0.9844:41.04:PASS	0/1:20:14:0.7000:0.7000:0.9808:43.18:PASS	0/0:40:0:0.0000:0.0000:1.0000:0.00:FAIL	1/1:15:15:1.0000:1.0000:0.9804:43.65:PASS	1/1:11:11:1.0000:1.0000:0.9825:41.69:PASS	0/1:31:17:0.5484:0.5484:0.9802:44.40:PASS	1/1:10:9:0.9000:0.9000:0.9844:40.30:PASS	./.:5:2:0.4000:0.4000:0.9980:28.53:PASS	0/0:69:0:0.0000:0.0000:1.0000:0.00:FAIL	0/0:58:0:0.0000:0.0000:1.0000:0.00:FAIL	0/0:19:0:0.0000:0.0000:1.0000:0.00:FAIL	0/1:13:9:0.6923:0.6923:0.9844:40.29:PASS	./.:7:6:0.8571:0.8571:0.9925:37.30:PASS	0/1:17:11:0.6471:0.6471:0.9825:41.68:PASS	0/0:33:0:0.0000:0.0000:1.0000:0.00:FAIL	./.:8:8:1.0000:1.0000:0.9875:39.44:PASS	./.:9:9:1.0000:1.0000:0.9844:40.29:PASS	1/1:40:40:1.0000:1.0000:0.9800:48.35:PASS	0/1:28:14:0.5000:0.5000:0.9808:43.28:PASS	0/0:39:0:0.0000:0.0000:1.0000:0.00:FAIL	0/1:13:9:0.6923:0.6923:0.9844:40.29:PASS	1/1:13:12:0.9231:0.9231:0.9814:42.01:PASS	1/1:25:24:0.9600:0.9600:0.9800:46.21:PASS	0/1:62:25:0.4032:0.4032:0.9800:44.26:PASS	1/1:13:12:0.9231:0.9231:0.9814:42.25:PASS	0/1:132:78:0.5909:0.5909:0.9800:50.32:PASS
5600_119	64	.	C	T	53.41	PASS	.	GT:DP:AD:AF:RAF:SB:SC:PF	1/1:418:417:0.9976:0.9976:0.9800:53.41:PASS	0/0:711:1:0.0014:0.0014:1.0000:5.91:FAIL	0/0:145:1:0.0069:0.0069:1.0000:6.80:FAIL	0/1:75:34:0.4533:0.4533:0.9800:47.36:PASS	0/1:197:96:0.4873:0.4873:0.9800:51.64:PASS	1/1:148:147:0.9932:0.9932:0.9800:52.45:PASS	1/1:94:94:1.0000:1.0000:0.9800:51.64:PASS	0/1:59:13:0.2203:0.2203:0.9814:38.33:PASS	0/0:111:1:0.0090:0.0090:1.0000:7.08:FAIL	1/1:33:31:0.9394:0.9394:0.9800:48.04:PASS	0/1:20:12:0.6000:0.6000:0.9814:42.66:PASS	0/0:106:0:0.0000:0.0000:1.0000:0.00:FAIL	0/1:48:29:0.6042:0.6042:0.9800:47.74:PASS	0/1:55:19:0.3455:0.3455:0.9801:42.24:PASS	1/1:14:14:1.0000:1.0000:0.9808:43.68:PASS	0/1:52:29:0.5577:0.5577:0.9800:47.70:PASS	1/1:21:21:1.0000:1.0000:0.9800:46.03:PASS	0/1:24:10:0.4167:0.4167:0.9844:40.39:PASS	1/1:45:45:1.0000:1.0000:0.9800:49.52:PASS	0/0:13:0:0.0000:0.0000:1.0000:0.00:FAIL	0/1:62:17:0.2742:0.2742:0.9802:40.27:PASS	0/1:36:21:0.5833:0.5833:0.9800:46.06:PASS	0/1:17:3:0.1765:0.1765:0.9980:29.88:17	0/1:29:17:0.5862:0.5862:0.9802:44.89:PASS	0/1:99:50:0.5051:0.5051:0.9800:49.94:PASS	0/1:46:27:0.5870:0.5870:0.9800:47.38:PASS	0/1:51:33:0.6471:0.6471:0.9800:48.30:PASS	0/0:27:0:0.0000:0.0000:1.0000:0.00:FAIL	0/0:49:1:0.0204:0.0204:1.0000:8.30:FAIL	0/1:18:4:0.2222:0.2222:0.9980:32.12:PASS	0/0:29:1:0.0345:0.0345:1.0000:21.90:FAIL	1/1:56:54:0.9643:0.9643:0.9800:50.14:PASS	1/1:46:46:1.0000:1.0000:0.9800:49.62:PASS	0/0:36:0:0.0000:0.0000:1.0000:0.00:FAIL	1/1:71:70:0.9859:0.9859:0.9800:50.92:PASS	0/1:14:7:0.5000:0.5000:0.9875:38.69:PASS	0/1:61:27:0.4426:0.4426:0.9800:46.09:PASS	0/1:32:14:0.4375:0.4375:0.9808:42.81:PASS	0/1:55:26:0.4727:0.4727:0.9800:46.91:PASS	0/1:92:27:0.2935:0.2935:0.9800:42.29:PASS	1/1:104:104:1.0000:1.0000:0.9800:51.80:PASS
5601_73	23	.	C	A	33.95	PASS	.	GT:DP:AD:AF:RAF:SB:SC:PF	0/0:487:2:0.0041:0.0041:0.9980:5.11:FAIL	1/1:392:391:0.9974:0.9974:0.9800:20.62:PASS	0/1:100:24:0.2400:0.2400:0.9800:19.32:FAIL	0/1:67:30:0.4478:0.4478:0.9800:20.56:PASS	0/1:91:21:0.2308:0.2308:0.9800:17.64:FAIL	./.:4:2:0.5000:0.5000:0.9980:15.31:FAIL	0/0:50:0:0.0000:0.0000:1.0000:0.00:FAIL	0/0:47:2:0.0426:0.0426:0.9980:13.72:FAIL	1/1:49:48:0.9796:0.9796:0.9800:23.90:PASS	1/1:33:31:0.9394:0.9394:0.9800:20.81:PASS	1/1:34:34:1.0000:1.0000:0.9800:17.74:FAIL	1/1:56:56:1.0000:1.0000:0.9800:21.04:PASS	0/0:31:0:0.0000:0.0000:1.0000:0.00:FAIL	0/0:79:0:0.0000:0.0000:1.0000:0.00:FAIL	1/1:17:16:0.9412:0.9412:0.9804:18.11:FAIL	0/1:31:16:0.5161:0.5161:0.9804:27.71:PASS	0/1:15:9:0.6000:0.6000:0.9844:25.44:PASS	0/1:33:13:0.3939:0.3939:0.9814:20.96:PASS	0/0:66:0:0.0000:0.0000:1.0000:0.00:FAIL	./.:4:0:0.0000:0.0000:1.0000:0.00:FAIL	1/1:42:41:0.9762:0.9762:0.9800:20.54:PASS	0/1:33:13:0.3939:0.3939:0.9814:22.91:PASS	1/1:18:18:1.0000:1.0000:0.9801:17.54:FAIL	0/1:66:35:0.5303:0.5303:0.9800:18.70:FAIL	0/1:74:41:0.5541:0.5541:0.9800:17.77:FAIL	0/1:62:44:0.7097:0.7097:0.9800:29.20:PASS	0/1:31:20:0.6452:0.6452:0.9801:22.00:PASS	./.:8:0:0.0000:0.0000:1.0000:0.00:FAIL	1/1:32:32:1.0000:1.0000:0.9800:23.88:PASS	1/1:12:12:1.0000:1.0000:0.9814:17.36:FAIL	0/0:37:1:0.0270:0.0270:1.0000:13.25:FAIL	0/1:13:8:0.6154:0.6154:0.9875:17.12:FAIL	0/0:61:0:0.0000:0.0000:1.0000:0.00:FAIL	0/1:19:16:0.8421:0.8421:0.9804:25.27:19	1/1:10:10:1.0000:1.0000:0.9844:20.90:PASS	1/1:14:13:0.9286:0.9286:0.9814:17.41:FAIL	./.:7:7:1.0000:1.0000:0.9875:28.11:PASS	0/1:33:10:0.3030:0.3030:0.9844:30.79:PASS	0/0:74:1:0.0135:0.0135:1.0000:5.73:FAIL	1/1:78:78:1.0000:1.0000:0.9800:19.23:FAIL	1/1:39:39:1.0000:1.0000:0.9800:20.49:PASS
5615_29	103	.	A	G	52.9	PASS	.	GT:DP:AD:AF:RAF:SB:SC:PF	0/0:263:2:0.0076:0.0076:0.9980:7.15:FAIL	1/1:384:382:0.9948:0.9948:0.9800:52.40:PASS	0/1:64:32:0.5000:0.5000:0.9800:47.47:PASS	1/1:38:38:1.0000:1.0000:0.9800:48.32:PASS	0/1:58:25:0.4310:0.4310:0.9800:44.99:PASS	1/1:44:43:0.9773:0.9773:0.9800:48.65:PASS	0/0:37:0:0.0000:0.0000:1.0000:0.00:FAIL	0/0:66:2:0.0303:0.0303:0.9980:9.43:FAIL	1/1:25:25:1.0000:1.0000:0.9800:46.51:PASS	1/1:12:11:0.9167:0.9167:0.9825:41.71:PASS	1/1:96:96:1.0000:1.0000:0.9800:50.89:PASS	1/1:24:23:0.9583:0.9583:0.9800:46.11:PASS	0/0:18:0:0.0000:0.0000:1.0000:0.00:FAIL	0/0:66:0:0.0000:0.0000:1.0000:0.00:FAIL	./.:8:8:1.0000:1.0000:0.9875:39.51:PASS	0/1:14:12:0.8571:0.8571:0.9814:42.33:14	0/1:39:28:0.7179:0.7179:0.9800:47.04:PASS	0/1:39:27:0.6923:0.6923:0.9800:46.79:PASS	0/0:18:1:0.0556:0.0556:1.0000:21.91:FAIL	0/1:32:26:0.8125:0.8125:0.9800:46.65:32	1/1:20:20:1.0000:1.0000:0.9801:45.41:PASS	0/1:39:22:0.5641:0.5641:0.9800:45.87:PASS	./.:4:4:1.0000:1.0000:0.9980:34.15:PASS	0/0:29:1:0.0345:0.0345:1.0000:21.81:FAIL	0/1:36:32:0.8889:0.8889:0.9800:47.59:36	0/1:29:23:0.7931:0.7931:0.9800:45.90:PASS	0/1:16:10:0.6250:0.6250:0.9844:41.03:PASS	0/0:37:1:0.0270:0.0270:1.0000:21.82:FAIL	1/1:24:24:1.0000:1.0000:0.9800:46.29:PASS	1/1:13:13:1.0000:1.0000:0.9814:42.80:PASS	0/0:11:0:0.0000:0.0000:1.0000:0.00:FAIL	1/1:13:12:0.9231:0.9231:0.9814:42.14:PASS	0/0:21:0:0.0000:0.0000:1.0000:0.00:FAIL	./.:8:2:0.2500:0.2500:0.9980:27.59:PASS	1/1:20:20:1.0000:1.0000:0.9801:45.20:PASS	0/0:36:0:0.0000:0.0000:1.0000:0.00:FAIL	1/1:91:91:1.0000:1.0000:0.9800:50.73:PASS	0/0:10:1:0.1000:0.1000:1.0000:22.16:FAIL	0/0:15:0:0.0000:0.0000:1.0000:0.00:FAIL	1/1:74:73:0.9865:0.9865:0.9800:50.20:PASS	1/1:73:73:1.0000:1.0000:0.9800:50.29:PASS
5654_43	90	.	G	A	52.06	PASS	.	GT:DP:AD:AF:RAF:SB:SC:PF	0/1:300:149:0.4967:0.4967:0.9800:52.06:PASS	0/0:202:1:0.0050:0.0050:1.0000:6.25:FAIL	0/1:65:19:0.2923:0.2923:0.9801:41.10:PASS	0/1:11:2:0.1818:0.1818:0.9980:27.15:11	0/1:49:9:0.1837:0.1837:0.9844:36.23:49	0/0:40:0:0.0000:0.0000:1.0000:0.00:FAIL	0/1:20:7:0.3500:0.3500:0.9875:37.12:PASS	0/1:50:17:0.3400:0.3400:0.9802:41.58:PASS	0/0:10:0:0.0000:0.0000:1.0000:0.00:FAIL	./.:8:0:0.0000:0.0000:1.0000:0.00:FAIL	./.:6:1:0.1667:0.1667:1.0000:22.51:FAIL	0/0:16:1:0.0625:0.0625:1.0000:22.02:FAIL	0/1:18:5:0.2778:0.2778:0.9980:34.02:PASS	0/1:27:8:0.2963:0.2963:0.9875:37.17:PASS	./.:4:0:0.0000:0.0000:1.0000:0.00:FAIL	./.:4:2:0.5000:0.5000:0.9980:28.61:PASS	./.:8:2:0.2500:0.2500:0.9980:27.66:PASS	0/0:10:1:0.1000:0.1000:1.0000:22.20:FAIL	0/1:24:11:0.4583:0.4583:0.9825:41.77:PASS	0/0:12:1:0.0833:0.0833:1.0000:22.00:FAIL	./.:3:0:0.0000:0.0000:1.0000:0.00:FAIL	0/0:10:0:0.0000:0.0000:1.0000:0.00:FAIL	./.:6:1:0.1667:0.1667:1.0000:7.45:FAIL	./.:7:0:0.0000:0.0000:1.0000:0.00:FAIL	0/1:28:15:0.5357:0.5357:0.9804:44.08:PASS	0/1:13:3:0.2308:0.2308:0.9980:30.31:PASS	0/1:13:4:0.3077:0.3077:0.9980:32.94:PASS	./.:6:2:0.3333:0.3333:0.9980:28.14:PASS	0/0:20:0:0.0000:0.0000:1.0000:0.00:FAIL	./.:7:0:0.0000:0.0000:1.0000:0.00:FAIL	./.:6:0:0.0000:0.0000:1.0000:0.00:FAIL	./.:5:0:0.0000:0.0000:1.0000:0.00:FAIL	0/1:27:5:0.1852:0.1852:0.9980:33.12:27	0/1:14:2:0.1429:0.1429:0.9980:26.97:14	0/0:41:0:0.0000:0.0000:1.0000:0.00:FAIL	0/0:12:1:0.0833:0.0833:1.0000:22.12:FAIL	0/0:34:0:0.0000:0.0000:1.0000:0.00:FAIL	0/0:11:0:0.0000:0.0000:1.0000:0.00:FAIL	0/1:60:38:0.6333:0.6333:0.9800:48.70:PASS	0/0:53:0:0.0000:0.0000:1.0000:0.00:FAIL	0/0:15:0:0.0000:0.0000:1.0000:0.00:FAIL
5688_31	54	.	G	T	53.45	PASS	.	GT:DP:AD:AF:RAF:SB:SC:PF	0/0:270:0:0.0000:0.0000:1.0000:0.00:FAIL	1/1:368:367:0.9973:0.9973:0.9800:52.88:PASS	1/1:19:19:1.0000:1.0000:0.9801:45.24:PASS	1/1:20:19:0.9500:0.9500:0.9801:45.31:PASS	0/1:48:34:0.7083:0.7083:0.9800:48.08:PASS	0/1:48:22:0.4583:0.4583:0.9800:45.52:PASS	1/1:47:47:1.0000:1.0000:0.9800:49.40:PASS	0/1:34:8:0.2353:0.2353:0.9875:36.25:PASS	0/1:44:32:0.7273:0.7273:0.9800:47.90:PASS	0/1:62:33:0.5323:0.5323:0.9800:48.00:PASS	0/1:55:41:0.7455:0.7455:0.9800:48.89:PASS	1/1:32:32:1.0000:1.0000:0.9800:47.90:PASS	0/1:29:19:0.6552:0.6552:0.9801:45.18:PASS	0/1:32:16:0.5000:0.5000:0.9804:44.32:PASS	1/1:20:19:0.9500:0.9500:0.9801:45.32:PASS	1/1:29:29:1.0000:1.0000:0.9800:47.49:PASS	./.:8:8:1.0000:1.0000:0.9875:39.69:PASS	./.:8:8:1.0000:1.0000:0.9875:39.54:PASS	1/1:16:16:1.0000:1.0000:0.9804:44.33:PASS	0/1:54:31:0.5741:0.5741:0.9800:47.78:PASS	1/1:13:13:1.0000:1.0000:0.9814:43.02:PASS	0/0:14:0:0.0000:0.0000:1.0000:0.00:FAIL	./.:1:0:0.0000:0.0000:1.0000:0.00:FAIL	0/0:10:0:0.0000:0.0000:1.0000:0.00:FAIL	1/1:70:68:0.9714:0.9714:0.9800:50.41:PASS	0/1:59:41:0.6949:0.6949:0.9800:48.90:PASS	0/0:20:0:0.0000:0.0000:1.0000:0.00:FAIL	0/1:22:8:0.3636:0.3636:0.9875:38.06:PASS	0/1:27:13:0.4815:0.4815:0.9814:43.03:PASS	0/0:17:0:0.0000:0.0000:1.0000:0.00:FAIL	0/0:25:0:0.0000:0.0000:1.0000:0.00:FAIL	1/1:38:38:1.0000:1.0000:0.9800:48.60:PASS	1/1:23:23:1.0000:1.0000:0.9800:46.36:PASS	1/1:28:28:1.0000:1.0000:0.9800:47.29:PASS	0/0:10:0:0.0000:0.0000:1.0000:0.00:FAIL	0/0:15:0:0.0000:0.0000:1.0000:0.00:FAIL	0/1:74:27:0.3649:0.3649:0.9800:43.79:PASS	0/0:21:1:0.0476:0.0476:1.0000:21.89:FAIL	0/1:59:45:0.7627:0.7627:0.9800:49.27:PASS	0/0:68:0:0.0000:0.0000:1.0000:0.00:FAIL	1/1:20:19:0.9500:0.9500:0.9801:45.36:PASS
5888_123	106	.	G	A	51.9	PASS	.	GT:DP:AD:AF:RAF:SB:SC:PF	0/0:873:3:0.0034:0.0034:0.9980:6.73:FAIL	1/1:316:314:0.9937:0.9937:0.9800:51.90:PASS	0/1:298:243:0.8154:0.8154:0.9800:51.70:298	1/1:99:98:0.9899:0.9899:0.9800:50.64:PASS	0/1:58:46:0.7931:0.7931:0.9800:48.51:PASS	0/0:49:2:0.0408:0.0408:0.9980:26.22:FAIL	0/0:93:0:0.0000:0.0000:1.0000:0.00:FAIL	0/0:142:1:0.0070:0.0070:1.0000:6.81:FAIL	./.:9:1:0.1111:0.1111:1.0000:22.19:FAIL	1/1:44:43:0.9773:0.9773:0.9800:48.29:PASS	0/1:64:13:0.2031:0.2031:0.9814:37.71:PASS	0/1:45:9:0.2000:0.2000:0.9844:36.11:PASS	0/1:18:16:0.8889:0.8889:0.9804:43.95:18	0/1:48:40:0.8333:0.8333:0.9800:48.04:48	1/1:83:83:1.0000:1.0000:0.9800:50.09:PASS	0/0:20:0:0.0000:0.0000:1.0000:0.00:FAIL	1/1:20:20:1.0000:1.0000:0.9801:45.20:PASS	0/0:37:0:0.0000:0.0000:1.0000:0.00:FAIL	0/1:104:45:0.4327:0.4327:0.9800:46.53:PASS	./.:9:0:0.0000:0.0000:1.0000:0.00:FAIL	0/0:20:0:0.0000:0.0000:1.0000:0.00:FAIL	0/1:100:29:0.2900:0.2900:0.9800:41.78:PASS	0/0:65:5:0.0769:0.0769:0.9980:31.89:PASS	0/0:33:0:0.0000:0.0000:1.0000:0.00:FAIL	0/1:63:53:0.8413:0.8413:0.9800:48.94:63	1/1:55:55:1.0000:1.0000:0.9800:49.13:PASS	0/0:79:1:0.0127:0.0127:1.0000:7.51:FAIL	0/0:61:0:0.0000:0.0000:1.0000:0.00:FAIL	./.:5:4:0.8000:0.8000:0.9980:33.97:PASS	0/0:63:0:0.0000:0.0000:1.0000:0.00:FAIL	1/1:30:30:1.0000:1.0000:0.9800:46.47:PASS	./.:8:0:0.0000:0.0000:1.0000:0.00:FAIL	0/1:47:32:0.6809:0.6809:0.9800:47.41:PASS	0/1:30:26:0.8667:0.8667:0.9800:46.43:30	1/1:18:18:1.0000:1.0000:0.9801:44.26:PASS	1/1:45:45:1.0000:1.0000:0.9800:48.49:PASS	0/1:59:50:0.8475:0.8475:0.9800:48.97:59	0/1:69:34:0.4928:0.4928:0.9800:47.51:PASS	1/1:130:130:1.0000:1.0000:0.9800:51.08:PASS	1/1:122:122:1.0000:1.0000:0.9800:50.95:PASS	0/1:124:52:0.4194:0.4194:0.9800:46.48:PASS
5922_73	52	.	G	A	44	PASS	.	GT:DP:AD:AF:RAF:SB:SC:PF	0/0:569:1:0.0018:0.0018:1.0000:5.90:FAIL	0/1:197:116:0.5888:0.5888:0.9800:43.80:PASS	0/1:148:23:0.1554:0.1554:0.9800:36.00:148	0/1:114:24:0.2105:0.2105:0.9800:36.81:PASS	0/1:85:54:0.6353:0.6353:0.9800:42.88:PASS	0/1:159:47:0.2956:0.2956:0.9800:39.12:PASS	0/1:231:55:0.2381:0.2381:0.9800:38.38:PASS	0/0:97:6:0.0619:0.0619:0.9925:31.02:PASS	0/0:124:0:0.0000:0.0000:1.0000:0.00:FAIL	0/1:105:73:0.6952:0.6952:0.9800:43.34:PASS	0/0:135:1:0.0074:0.0074:1.0000:6.78:FAIL	0/0:223:1:0.0045:0.0045:1.0000:6.35:FAIL	0/1:89:27:0.3034:0.3034:0.9800:38.33:PASS	0/1:47:12:0.2553:0.2553:0.9814:35.49:PASS	0/0:32:1:0.0313:0.0313:1.0000:21.24:FAIL	0/1:94:14:0.1489:0.1489:0.9808:34.79:94	0/1:63:22:0.3492:0.3492:0.9800:38.59:PASS	0/0:50:1:0.0200:0.0200:1.0000:8.15:FAIL	0/1:69:7:0.1014:0.1014:0.9875:32.00:69	0/1:131:53:0.4046:0.4046:0.9800:41.22:PASS	0/0:69:5:0.0725:0.0725:0.9980:30.33:PASS	0/1:51:15:0.2941:0.2941:0.9804:36.78:PASS	0/0:42:0:0.0000:0.0000:1.0000:0.00:FAIL	0/0:28:0:0.0000:0.0000:1.0000:0.00:FAIL	0/1:108:43:0.3981:0.3981:0.9800:40.71:PASS	0/1:78:15:0.1923:0.1923:0.9804:35.48:78	0/1:130:26:0.2000:0.2000:0.9800:36.78:PASS	0/0:33:1:0.0303:0.0303:1.0000:21.23:FAIL	0/1:37:20:0.5405:0.5405:0.9801:40.49:PASS	0/1:61:16:0.2623:0.2623:0.9804:36.53:PASS	0/1:54:7:0.1296:0.1296:0.9875:32.23:54	0/0:27:0:0.0000:0.0000:1.0000:0.00:FAIL	0/0:72:0:0.0000:0.0000:1.0000:0.00:FAIL	0/1:28:6:0.2143:0.2143:0.9925:32.37:PASS	0/0:63:4:0.0635:0.0635:0.9980:29.19:PASS	0/0:110:7:0.0636:0.0636:0.9875:31.66:PASS	0/1:114:17:0.1491:0.1491:0.9802:35.29:114	0/0:22:0:0.0000:0.0000:1.0000:0.00:FAIL	0/0:59:0:0.0000:0.0000:1.0000:0.00:FAIL	0/0:52:0:0.0000:0.0000:1.0000:0.00:FAIL	0/0:232:0:0.0000:0.0000:1.0000:0.00:FAIL
5960_72	77	.	T	G	52.7	PASS	.	GT:DP:AD:AF:RAF:SB:SC:PF	1/1:162:159:0.9815:0.9815:0.9800:52.55:PASS	0/0:466:4:0.0086:0.0086:0.9980:7.49:FAIL	0/0:244:24:0.0984:0.0984:0.9800:38.29:PASS	0/1:70:25:0.3571:0.3571:0.9800:43.56:PASS	1/1:143:134:0.9371:0.9371:0.9800:52.26:PASS	0/1:112:23:0.2054:0.2054:0.9800:40.04:PASS	1/1:60:57:0.9500:0.9500:0.9800:50.15:PASS	./.:6:0:0.0000:0.0000:1.0000:0.00:FAIL	0/1:107:74:0.6916:0.6916:0.9800:51.05:PASS	0/1:126:47:0.3730:0.3730:0.9800:45.74:PASS	0/0:54:0:0.0000:0.0000:1.0000:0.00:FAIL	0/0:125:0:0.0000:0.0000:1.0000:0.00:FAIL	0/1:76:35:0.4605:0.4605:0.9800:47.78:PASS	0/1:66:37:0.5606:0.5606:0.9800:48.61:PASS	0/0:36:0:0.0000:0.0000:1.0000:0.00:FAIL	1/1:23:23:1.0000:1.0000:0.9800:46.20:PASS	0/1:65:26:0.4000:0.4000:0.9800:44.73:PASS	0/0:41:0:0.0000:0.0000:1.0000:0.00:FAIL	0/0:63:0:0.0000:0.0000:1.0000:0.00:FAIL	0/0:60:0:0.0000:0.0000:1.0000:0.00:FAIL	./.:9:8:0.8889:0.8889:0.9875:39.51:PASS	1/1:56:56:1.0000:1.0000:0.9800:50.24:PASS	0/0:73:0:0.0000:0.0000:1.0000:0.00:FAIL	0/0:37:1:0.0270:0.0270:1.0000:21.55:FAIL	0/1:61:29:0.4754:0.4754:0.9800:47.36:PASS	./.:3:0:0.0000:0.0000:1.0000:0.00:FAIL	0/1:32:14:0.4375:0.4375:0.9808:42.86:PASS	0/1:49:29:0.5918:0.5918:0.9800:47.76:PASS	1/1:68:66:0.9706:0.9706:0.9800:50.77:PASS	0/1:44:34:0.7727:0.7727:0.9800:48.21:PASS	0/0:10:1:0.1000:0.1000:1.0000:22.20:FAIL	0/0:30:0:0.0000:0.0000:1.0000:0.00:FAIL	0/1:89:28:0.3146:0.3146:0.9800:42.81:PASS	0/1:32:16:0.5000:0.5000:0.9804:44.49:PASS	0/0:24:0:0.0000:0.0000:1.0000:0.00:FAIL	0/0:34:0:0.0000:0.0000:1.0000:0.00:FAIL	0/1:79:43:0.5443:0.5443:0.9800:49.42:PASS	1/1:72:71:0.9861:0.9861:0.9800:50.83:PASS	0/1:77:49:0.6364:0.6364:0.9800:49.82:PASS	0/1:80:47:0.5875:0.5875:0.9800:49.57:PASS	0/0:129:0:0.0000:0.0000:1.0000:0.00:FAIL
6058_94	45	.	T	C	45.14	PASS	.	GT:DP:AD:AF:RAF:SB:SC:PF	1/1:77:74:0.9610:0.9610:0.9800:44.47:PASS	0/0:611:0:0.0000:0.0000:1.0000:0.00:FAIL	1/1:41:41:1.0000:1.0000:0.9800:43.36:PASS	0/0:40:0:0.0000:0.0000:1.0000:0.00:FAIL	1/1:84:81:0.9643:0.9643:0.9800:44.50:PASS	0/1:27:5:0.1852:0.1852:0.9980:31.35:27	0/0:93:0:0.0000:0.0000:1.0000:0.00:FAIL	1/1:75:75:1.0000:1.0000:0.9800:44.39:PASS	0/1:37:23:0.6216:0.6216:0.9800:41.77:PASS	0/0:88:8:0.0909:0.0909:0.9875:32.63:PASS	0/0:128:0:0.0000:0.0000:1.0000:0.00:FAIL	0/0:31:0:0.0000:0.0000:1.0000:0.00:FAIL	./.:8:3:0.3750:0.3750:0.9980:30.18:PASS	0/1:26:9:0.3462:0.3462:0.9844:36.07:PASS	0/0:40:0:0.0000:0.0000:1.0000:0.00:FAIL	0/1:39:9:0.2308:0.2308:0.9844:34.71:PASS	1/1:23:23:1.0000:1.0000:0.9800:41.80:PASS	0/1:29:15:0.5172:0.5172:0.9804:40.19:PASS	0/0:40:0:0.0000:0.0000:1.0000:0.00:FAIL	0/1:35:7:0.2000:0.2000:0.9875:33.28:PASS	1/1:12:11:0.9167:0.9167:0.9825:38.64:PASS	./.:2:0:0.0000:0.0000:1.0000:0.00:FAIL	./.:7:7:1.0000:1.0000:0.9875:36.10:PASS	0/1:27:16:0.5926:0.5926:0.9804:40.39:PASS	1/1:29:29:1.0000:1.0000:0.9800:42.47:PASS	0/1:18:6:0.3333:0.3333:0.9925:33.90:PASS	0/1:30:20:0.6667:0.6667:0.9801:41.30:PASS	./.:5:4:0.8000:0.8000:0.9980:32.55:PASS	1/1:16:16:1.0000:1.0000:0.9804:40.41:PASS	0/1:12:2:0.1667:0.1667:0.9980:26.22:12	./.:7:0:0.0000:0.0000:1.0000:0.00:FAIL	./.:8:0:0.0000:0.0000:1.0000:0.00:FAIL	0/1:13:8:0.6154:0.6154:0.9875:36.95:PASS	0/0:33:0:0.0000:0.0000:1.0000:0.00:FAIL	1/1:66:66:1.0000:1.0000:0.9800:44.25:PASS	0/1:14:9:0.6429:0.6429:0.9844:37.64:PASS	0/1:23:7:0.3043:0.3043:0.9875:34.46:PASS	0/0:62:0:0.0000:0.0000:1.0000:0.00:FAIL	0/1:61:22:0.3607:0.3607:0.9800:39.43:PASS	1/1:10:10:1.0000:1.0000:0.9844:38.15:PASS	0/1:133:29:0.2180:0.2180:0.9800:37.80:PASS
6068_63	36	.	C	A	49.82	PASS	.	GT:DP:AD:AF:RAF:SB:SC:PF	0/0:459:1:0.0022:0.0022:1.0000:6.02:FAIL	1/1:332:330:0.9940:0.9940:0.9800:49.28:PASS	0/0:18:0:0.0000:0.0000:1.0000:0.00:FAIL	0/1:75:19:0.2533:0.2533:0.9801:38.99:PASS	0/1:92:29:0.3152:0.3152:0.9800:41.27:PASS	1/1:19:19:1.0000:1.0000:0.9801:43.38:PASS	0/0:73:0:0.0000:0.0000:1.0000:0.00:FAIL	0/0:47:1:0.0213:0.0213:1.0000:8.34:FAIL	1/1:85:84:0.9882:0.9882:0.9800:47.92:PASS	1/1:33:32:0.9697:0.9697:0.9800:45.55:PASS	1/1:47:47:1.0000:1.0000:0.9800:46.90:PASS	1/1:34:34:1.0000:1.0000:0.9800:45.70:PASS	0/0:30:0:0.0000:0.0000:1.0000:0.00:FAIL	0/0:35:1:0.0286:0.0286:1.0000:21.71:FAIL	1/1:32:32:1.0000:1.0000:0.9800:45.53:PASS	./.:6:3:0.5000:0.5000:0.9980:31.31:PASS	0/1:38:22:0.5789:0.5789:0.9800:44.18:PASS	0/1:14:9:0.6429:0.6429:0.9844:39.25:PASS	0/0:38:0:0.0000:0.0000:1.0000:0.00:FAIL	0/0:10:1:0.1000:0.1000:1.0000:21.96:FAIL	1/1:40:39:0.9750:0.9750:0.9800:46.12:PASS	./.:9:5:0.5556:0.5556:0.9980:35.24:PASS	1/1:11:11:1.0000:1.0000:0.9825:40.71:PASS	0/1:21:15:0.7143:0.7143:0.9804:42.43:PASS	0/1:59:12:0.2034:0.2034:0.9814:36.80:PASS	0/1:17:5:0.2941:0.2941:0.9980:33.51:PASS	0/1:22:15:0.6818:0.6818:0.9804:42.23:PASS	0/0:29:0:0.0000:0.0000:1.0000:0.00:FAIL	1/1:17:17:1.0000:1.0000:0.9802:42.95:PASS	1/1:13:13:1.0000:1.0000:0.9814:41.59:PASS	0/0:34:0:0.0000:0.0000:1.0000:0.00:FAIL	1/1:24:24:1.0000:1.0000:0.9800:44.45:PASS	0/0:11:0:0.0000:0.0000:1.0000:0.00:FAIL	0/1:19:8:0.4211:0.4211:0.9875:37.88:PASS	./.:4:4:1.0000:1.0000:0.9980:33.86:PASS	./.:5:1:0.2000:0.2000:1.0000:22.42:FAIL	1/1:57:55:0.9649:0.9649:0.9800:47.29:PASS	0/1:31:24:0.7742:0.7742:0.9800:44.50:PASS	0/0:44:0:0.0000:0.0000:1.0000:0.00:FAIL	1/1:45:45:1.0000:1.0000:0.9800:46.55:PASS	1/1:77:76:0.9870:0.9870:0.9800:47.98:PASS
6115_49	102	.	C	T	53.01	PASS	.	GT:DP:AD:AF:RAF:SB:SC:PF	0/0:419:0:0.0000:0.0000:1.0000:0.00:FAIL	1/1:113:111:0.9823:0.9823:0.9800:51.15:PASS	0/1:25:3:0.1200:0.1200:0.9980:29.36:25	0/1:21:18:0.8571:0.8571:0.9801:44.86:21	1/1:37:37:1.0000:1.0000:0.9800:48.31:PASS	0/1:110:26:0.2364:0.2364:0.9800:40.65:PASS	0/0:25:0:0.0000:0.0000:1.0000:0.00:FAIL	0/1:79:54:0.6835:0.6835:0.9800:49.48:PASS	1/1:27:26:0.9630:0.9630:0.9800:46.77:PASS	0/0:10:0:0.0000:0.0000:1.0000:0.00:FAIL	0/1:101:75:0.7426:0.7426:0.9800:50.42:PASS	0/1:98:61:0.6224:0.6224:0.9800:49.91:PASS	0/0:14:0:0.0000:0.0000:1.0000:0.00:FAIL	0/0:33:0:0.0000:0.0000:1.0000:0.00:FAIL	0/0:48:0:0.0000:0.0000:1.0000:0.00:FAIL	0/1:30:9:0.3000:0.3000:0.9844:37.47:PASS	1/1:21:21:1.0000:1.0000:0.9800:45.60:PASS	0/1:40:18:0.4500:0.4500:0.9801:44.06:PASS	0/0:62:0:0.0000:0.0000:1.0000:0.00:FAIL	0/0:13:0:0.0000:0.0000:1.0000:0.00:FAIL	0/0:79:0:0.0000:0.0000:1.0000:0.00:FAIL	1/1:21:21:1.0000:1.0000:0.9800:45.73:PASS	0/0:28:0:0.0000:0.0000:1.0000:0.00:FAIL	0/1:24:4:0.1667:0.1667:0.9980:31.52:24	1/1:63:63:1.0000:1.0000:0.9800:49.88:PASS	0/0:14:0:0.0000:0.0000:1.0000:0.00:FAIL	0/1:45:33:0.7333:0.7333:0.9800:47.59:PASS	./.:2:2:1.0000:1.0000:0.9980:28.26:PASS	0/1:20:12:0.6000:0.6000:0.9814:42.19:PASS	1/1:26:26:1.0000:1.0000:0.9800:46.48:PASS	0/0:22:0:0.0000:0.0000:1.0000:0.00:FAIL	0/1:14:2:0.1429:0.1429:0.9980:25.91:14	1/1:38:37:0.9737:0.9737:0.9800:48.28:PASS	1/1:17:17:1.0000:1.0000:0.9802:44.48:PASS	0/0:66:0:0.0000:0.0000:1.0000:0.00:FAIL	0/1:24:8:0.3333:0.3333:0.9875:37.54:PASS	1/1:167:166:0.9940:0.9940:0.9800:51.85:PASS	1/1:11:11:1.0000:1.0000:0.9825:41.81:PASS	1/1:111:111:1.0000:1.0000:0.9800:51.23:PASS	0/1:108:61:0.5648:0.5648:0.9800:49.93:PASS	0/1:88:23:0.2614:0.2614:0.9800:40.75:PASS
6141_52	74	.	C	T	48.69	PASS	.	GT:DP:AD:AF:RAF:SB:SC:PF	1/1:319:317:0.9937:0.9937:0.9800:48.26:PASS	0/0:274:0:0.0000:0.0000:1.0000:0.00:FAIL	1/1:73:73:1.0000:1.0000:0.9800:46.84:PASS	0/1:61:11:0.1803:0.1803:0.9825:35.75:61	1/1:143:143:1.0000:1.0000:0.9800:47.71:PASS	1/1:36:34:0.9444:0.9444:0.9800:45.02:PASS	./.:3:3:1.0000:1.0000:0.9980:31.13:PASS	0/0:33:0:0.0000:0.0000:1.0000:0.00:FAIL	0/0:31:1:0.0323:0.0323:1.0000:21.58:FAIL	1/1:18:18:1.0000:1.0000:0.9801:42.61:PASS	./.:9:9:1.0000:1.0000:0.9844:38.85:PASS	1/1:45:42:0.9333:0.9333:0.9800:45.60:PASS	0/0:28:2:0.0714:0.0714:0.9980:26.04:PASS	0/1:56:10:0.1786:0.1786:0.9844:35.32:56	1/1:39:39:1.0000:1.0000:0.9800:45.43:PASS	1/1:19:18:0.9474:0.9474:0.9801:42.60:PASS	0/1:15:11:0.7333:0.7333:0.9825:39.95:PASS	0/1:12:4:0.3333:0.3333:0.9980:32.29:PASS	0/1:17:12:0.7059:0.7059:0.9814:40.54:PASS	1/1:22:22:1.0000:1.0000:0.9800:43.45:PASS	0/0:37:0:0.0000:0.0000:1.0000:0.00:FAIL	1/1:11:11:1.0000:1.0000:0.9825:40.03:PASS	./.:9:8:0.8889:0.8889:0.9875:38.10:PASS	1/1:14:14:1.0000:1.0000:0.9808:41.26:PASS	0/0:58:0:0.0000:0.0000:1.0000:0.00:FAIL	0/1:48:7:0.1458:0.1458:0.9875:33.48:48	1/1:26:26:1.0000:1.0000:0.9800:44.12:PASS	0/0:10:1:0.1000:0.1000:1.0000:21.89:FAIL	1/1:11:10:0.9091:0.9091:0.9844:39.36:PASS	0/1:47:38:0.8085:0.8085:0.9800:45.34:47	0/0:18:0:0.0000:0.0000:1.0000:0.00:FAIL	0/1:38:12:0.3158:0.3158:0.9814:37.97:PASS	./.:1:0:0.0000:0.0000:1.0000:0.00:FAIL	0/0:24:0:0.0000:0.0000:1.0000:0.00:FAIL	1/1:22:22:1.0000:1.0000:0.9800:43.44:PASS	0/1:20:8:0.4000:0.4000:0.9875:37.24:PASS	0/1:65:41:0.6308:0.6308:0.9800:45.55:PASS	0/1:28:7:0.2500:0.2500:0.9875:34.62:PASS	1/1:49:49:1.0000:1.0000:0.9800:45.98:PASS	0/1:84:53:0.6310:0.6310:0.9800:46.21:PASS	1/1:52:51:0.9808:0.9808:0.9800:46.11:PASS
6171_41	104	.	G	A	52.88	PASS	.	GT:DP:AD:AF:RAF:SB:SC:PF	1/1:387:387:1.0000:1.0000:0.9800:52.40:PASS	0/0:286:3:0.0105:0.0105:0.9980:7.70:FAIL	1/1:55:53:0.9636:0.9636:0.9800:49.39:PASS	1/1:135:133:0.9852:0.9852:0.9800:51.41:PASS	0/0:161:1:0.0062:0.0062:1.0000:6.70:FAIL	1/1:85:83:0.9765:0.9765:0.9800:50.52:PASS	0/1:40:26:0.6500:0.6500:0.9800:46.67:PASS	1/1:88:86:0.9773:0.9773:0.9800:50.50:PASS	1/1:68:66:0.9706:0.9706:0.9800:50.01:PASS	0/1:70:35:0.5000:0.5000:0.9800:47.95:PASS	0/1:68:36:0.5294:0.5294:0.9800:48.08:PASS	1/1:92:89:0.9674:0.9674:0.9800:50.64:PASS	0/1:14:12:0.8571:0.8571:0.9814:42.31:14	1/1:48:48:1.0000:1.0000:0.9800:48.87:PASS	0/0:39:1:0.0256:0.0256:1.0000:8.75:FAIL	0/1:71:19:0.2676:0.2676:0.9801:40.33:PASS	1/1:22:21:0.9545:0.9545:0.9800:45.49:PASS	1/1:87:87:1.0000:1.0000:0.9800:50.59:PASS	1/1:37:37:1.0000:1.0000:0.9800:48.02:PASS	1/1:11:11:1.0000:1.0000:0.9825:41.72:PASS	0/0:138:0:0.0000:0.0000:1.0000:0.00:FAIL	0/1:58:47:0.8103:0.8103:0.9800:48.99:58	0/1:131:66:0.5038:0.5038:0.9800:49.99:PASS	0/0:20:0:0.0000:0.0000:1.0000:0.00:FAIL	0/0:84:0:0.0000:0.0000:1.0000:0.00:FAIL	1/1:41:41:1.0000:1.0000:0.9800:48.51:PASS	0/0:107:0:0.0000:0.0000:1.0000:0.00:FAIL	0/1:64:34:0.5313:0.5313:0.9800:47.79:PASS	0/1:55:15:0.2727:0.2727:0.9804:39.55:PASS	0/1:48:32:0.6667:0.6667:0.9800:47.40:PASS	0/1:27:13:0.4815:0.4815:0.9814:42.79:PASS	0/1:81:53:0.6543:0.6543:0.9800:49.40:PASS	0/1:55:7:0.1273:0.1273:0.9875:34.16:55	0/0:41:0:0.0000:0.0000:1.0000:0.00:FAIL	0/1:60:50:0.8333:0.8333:0.9800:49.22:60	0/0:23:0:0.0000:0.0000:1.0000:0.00:FAIL	1/1:15:15:1.0000:1.0000:0.9804:43.68:PASS	0/1:44:28:0.6364:0.6364:0.9800:46.92:PASS	0/1:155:36:0.2323:0.2323:0.9800:41.29:PASS	0/1:69:11:0.1594:0.1594:0.9825:36.54:69	0/0:118:1:0.0085:0.0085:1.0000:7.01:FAIL
6227_112	27	.	C	T	40.88	PASS	.	GT:DP:AD:AF:RAF:SB:SC:PF	0/0:841:4:0.0048:0.0048:0.9980:6.79:FAIL	1/1:763:757:0.9921:0.9921:0.9800:37.92:PASS	0/1:131:95:0.7252:0.7252:0.9800:37.98:PASS	0/1:83:33:0.3976:0.3976:0.9800:36.72:PASS	1/1:185:184:0.9946:0.9946:0.9800:37.89:PASS	0/1:65:53:0.8154:0.8154:0.9800:38.50:65	0/0:116:3:0.0259:0.0259:0.9980:8.87:FAIL	0/1:158:138:0.8734:0.8734:0.9800:37.52:158	0/1:136:73:0.5368:0.5368:0.9800:37.96:PASS	0/0:127:0:0.0000:0.0000:1.0000:0.00:FAIL	0/1:140:54:0.3857:0.3857:0.9800:35.68:PASS	0/1:113:67:0.5929:0.5929:0.9800:38.78:PASS	0/0:45:1:0.0222:0.0222:1.0000:8.16:FAIL	0/0:113:3:0.0265:0.0265:0.9980:9.11:FAIL	0/0:49:1:0.0204:0.0204:1.0000:8.00:FAIL	0/1:35:18:0.5143:0.5143:0.9801:36.44:PASS	1/1:68:68:1.0000:1.0000:0.9800:40.56:PASS	0/1:118:44:0.3729:0.3729:0.9800:37.70:PASS	0/0:83:0:0.0000:0.0000:1.0000:0.00:FAIL	0/0:34:0:0.0000:0.0000:1.0000:0.00:FAIL	0/0:134:0:0.0000:0.0000:1.0000:0.00:FAIL	1/1:74:73:0.9865:0.9865:0.9800:37.54:PASS	0/0:29:0:0.0000:0.0000:1.0000:0.00:FAIL	0/1:86:68:0.7907:0.7907:0.9800:37.65:PASS	1/1:130:127:0.9769:0.9769:0.9800:39.60:PASS	0/0:102:1:0.0098:0.0098:1.0000:6.94:FAIL	0/1:53:26:0.4906:0.4906:0.9800:38.63:PASS	1/1:39:37:0.9487:0.9487:0.9800:37.81:PASS	0/1:127:58:0.4567:0.4567:0.9800:38.68:PASS	1/1:68:67:0.9853:0.9853:0.9800:38.46:PASS	0/0:27:0:0.0000:0.0000:1.0000:0.00:FAIL	0/1:33:27:0.8182:0.8182:0.9800:36.61:33	0/1:67:48:0.7164:0.7164:0.9800:39.24:PASS	1/1:50:49:0.9800:0.9800:0.9800:38.97:PASS	0/0:97:1:0.0103:0.0103:1.0000:7.00:FAIL	0/1:27:21:0.7778:0.7778:0.9800:36.86:PASS	1/1:110:109:0.9909:0.9909:0.9800:38.82:PASS	1/1:114:113:0.9912:0.9912:0.9800:40.31:PASS	1/1:96:96:1.0000:1.0000:0.9800:38.01:PASS	0/1:130:29:0.2231:0.2231:0.9800:34.27:PASS	0/1:207:81:0.3913:0.3913:0.9800:36.13:PASS
6291_50	115	.	A	G	49.48	PASS	.	GT:DP:AD:AF:RAF:SB:SC:PF	0/0:459:0:0.0000:0.0000:1.0000:0.00:FAIL	1/1:26:24:0.9231:0.9231:0.9800:43.52:PASS	0/0:19:0:0.0000:0.0000:1.0000:0.00:FAIL	0/1:56:43:0.7679:0.7679:0.9800:46.78:PASS	0/0:33:0:0.0000:0.0000:1.0000:0.00:FAIL	0/0:35:0:0.0000:0.0000:1.0000:0.00:FAIL	1/1:24:24:1.0000:1.0000:0.9800:44.69:PASS	./.:8:7:0.8750:0.8750:0.9875:37.51:PASS	1/1:52:52:1.0000:1.0000:0.9800:47.33:PASS	0/0:17:0:0.0000:0.0000:1.0000:0.00:FAIL	0/1:25:6:0.2400:0.2400:0.9925:34.10:PASS	1/1:18:18:1.0000:1.0000:0.9801:43.42:PASS	0/0:28:0:0.0000:0.0000:1.0000:0.00:FAIL	0/1:29:21:0.7241:0.7241:0.9800:44.14:PASS	0/1:20:11:0.5500:0.5500:0.9825:40.70:PASS	./.:8:3:0.3750:0.3750:0.9980:30.22:PASS	0/1:14:5:0.3571:0.3571:0.9980:34.30:PASS	0/1:21:3:0.1429:0.1429:0.9980:29.14:21	./.:2:0:0.0000:0.0000:1.0000:0.00:FAIL	0/0:36:0:0.0000:0.0000:1.0000:0.00:FAIL	0/0:39:2:0.0513:0.0513:0.9980:26.08:PASS	0/1:22:13:0.5909:0.5909:0.9814:41.69:PASS	./.:5:4:0.8000:0.8000:0.9980:33.51:PASS	./.:7:7:1.0000:1.0000:0.9875:37.74:PASS	0/1:80:34:0.4250:0.4250:0.9800:44.35:PASS	0/1:22:15:0.6818:0.6818:0.9804:42.48:PASS	./.:2:0:0.0000:0.0000:1.0000:0.00:FAIL	0/0:13:0:0.0000:0.0000:1.0000:0.00:FAIL	1/1:51:50:0.9804:0.9804:0.9800:46.55:PASS	./.:6:0:0.0000:0.0000:1.0000:0.00:FAIL	1/1:20:19:0.9500:0.9500:0.9801:43.69:PASS	1/1:13:13:1.0000:1.0000:0.9814:41.19:PASS	1/1:52:51:0.9808:0.9808:0.9800:47.29:PASS	0/0:15:0:0.0000:0.0000:1.0000:0.00:FAIL	0/0:45:0:0.0000:0.0000:1.0000:0.00:FAIL	0/0:21:0:0.0000:0.0000:1.0000:0.00:FAIL	0/0:22:0:0.0000:0.0000:1.0000:0.00:FAIL	0/1:88:43:0.4886:0.4886:0.9800:46.82:PASS	1/1:15:15:1.0000:1.0000:0.9804:41.34:PASS	0/0:122:0:0.0000:0.0000:1.0000:0.00:FAIL	0/0:30:1:0.0333:0.0333:1.0000:21.69:FAIL
6330_36	127	.	C	CG	24.75	PASS	.	GT:DP:AD:AF:RAF:SB:SC:PF	0/0:324:11:0.0340:0.0340:0.9825:8.65:FAIL	0/1:117:83:0.7094:0.7094:0.9800:24.75:PASS	0/1:51:15:0.2941:0.2941:0.9804:23.32:PASS	0/1:28:9:0.3214:0.3214:0.9844:22.91:PASS	0/1:64:13:0.2031:0.2031:0.9814:22.89:PASS	0/1:43:29:0.6744:0.6744:0.9800:24.42:PASS	0/1:62:25:0.4032:0.4032:0.9800:24.05:PASS	0/1:52:36:0.6923:0.6923:0.9800:24.51:PASS	0/1:69:22:0.3188:0.3188:0.9800:23.68:PASS	0/1:65:40:0.6154:0.6154:0.9800:24.55:PASS	0/1:37:16:0.4324:0.4324:0.9804:23.86:PASS	0/1:64:46:0.7188:0.7188:0.9800:24.60:PASS	0/1:57:13:0.2281:0.2281:0.9814:22.98:PASS	0/1:47:12:0.2553:0.2553:0.9814:22.97:PASS	0/0:24:2:0.0833:0.0833:0.9980:19.08:FAIL	0/0:29:2:0.0690:0.0690:0.9980:19.04:FAIL	0/1:20:4:0.2000:0.2000:0.9980:21.17:PASS	0/1:20:11:0.5500:0.5500:0.9825:23.65:PASS	0/1:22:5:0.2273:0.2273:0.9980:21.70:PASS	0/0:36:0:0.0000:0.0000:1.0000:0.00:FAIL	./.:9:8:0.8889:0.8889:0.9875:23.23:PASS	0/1:42:19:0.4524:0.4524:0.9801:24.07:PASS	0/1:20:15:0.7500:0.7500:0.9804:23.96:PASS	./.:5:0:0.0000:0.0000:1.0000:0.00:FAIL	0/1:40:8:0.2000:0.2000:0.9875:22.34:PASS	0/1:28:6:0.2143:0.2143:0.9925:21.89:PASS	0/1:24:11:0.4583:0.4583:0.9825:23.62:PASS	0/1:30:25:0.8333:0.8333:0.9800:24.32:30	0/0:46:0:0.0000:0.0000:1.0000:0.00:FAIL	0/1:36:15:0.4167:0.4167:0.9804:23.77:PASS	./.:5:5:1.0000:1.0000:0.9980:22.39:PASS	0/0:15:1:0.0667:0.0667:1.0000:16.75:FAIL	0/1:48:11:0.2292:0.2292:0.9825:22.82:PASS	0/1:38:16:0.4211:0.4211:0.9804:23.83:PASS	0/0:41:1:0.0244:0.0244:1.0000:7.47:FAIL	./.:5:1:0.2000:0.2000:1.0000:17.13:FAIL	0/1:100:36:0.3600:0.3600:0.9800:24.05:PASS	0/1:27:16:0.5926:0.5926:0.9804:24.03:PASS	0/1:51:25:0.4902:0.4902:0.9800:24.34:PASS	0/0:40:0:0.0000:0.0000:1.0000:0.00:FAIL	0/0:80:4:0.0500:0.0500:0.9980:20.71:PASS
6350_61	29	.	C	T	43.05	PASS	.	GT:DP:AD:AF:RAF:SB:SC:PF	1/1:247:247:1.0000:1.0000:0.9800:42.33:PASS	0/0:396:1:0.0025:0.0025:1.0000:5.78:FAIL	1/1:18:17:0.9444:0.9444:0.9802:39.60:PASS	0/1:26:22:0.8462:0.8462:0.9800:39.20:26	0/1:83:22:0.2651:0.2651:0.9800:36.64:PASS	0/1:113:77:0.6814:0.6814:0.9800:41.32:PASS	./.:2:0:0.0000:0.0000:1.0000:0.00:FAIL	0/0:53:4:0.0755:0.0755:0.9980:28.72:PASS	0/1:76:57:0.7500:0.7500:0.9800:41.03:PASS	1/1:42:42:1.0000:1.0000:0.9800:40.61:PASS	1/1:60:59:0.9833:0.9833:0.9800:41.01:PASS	1/1:67:67:1.0000:1.0000:0.9800:41.28:PASS	1/1:71:70:0.9859:0.9859:0.9800:41.38:PASS	0/1:36:20:0.5556:0.5556:0.9801:38.94:PASS	0/1:43:26:0.6047:0.6047:0.9800:39.63:PASS	1/1:36:36:1.0000:1.0000:0.9800:41.32:PASS	0/1:51:18:0.3529:0.3529:0.9801:36.80:PASS	0/1:32:18:0.5625:0.5625:0.9801:38.48:PASS	0/1:15:4:0.2667:0.2667:0.9980:30.04:PASS	1/1:26:26:1.0000:1.0000:0.9800:39.63:PASS	1/1:32:32:1.0000:1.0000:0.9800:40.59:PASS	./.:4:3:0.7500:0.7500:0.9980:29.61:PASS	1/1:17:17:1.0000:1.0000:0.9802:38.82:PASS	0/1:16:3:0.1875:0.1875:0.9980:29.25:16	1/1:33:33:1.0000:1.0000:0.9800:40.63:PASS	0/1:73:27:0.3699:0.3699:0.9800:40.87:PASS	0/1:34:22:0.6471:0.6471:0.9800:39.19:PASS	1/1:29:27:0.9310:0.9310:0.9800:40.84:PASS	0/0:47:0:0.0000:0.0000:1.0000:0.00:FAIL	0/1:59:38:0.6441:0.6441:0.9800:41.14:PASS	0/1:23:20:0.8696:0.8696:0.9801:39.87:23	1/1:34:33:0.9706:0.9706:0.9800:42.12:PASS	0/1:12:2:0.1667:0.1667:0.9980:25.06:12	0/1:18:9:0.5000:0.5000:0.9844:36.81:PASS	0/0:33:0:0.0000:0.0000:1.0000:0.00:FAIL	./.:7:0:0.0000:0.0000:1.0000:0.00:FAIL	1/1:46:46:1.0000:1.0000:0.9800:41.04:PASS	0/1:46:30:0.6522:0.6522:0.9800:40.46:PASS	0/0:81:0:0.0000:0.0000:1.0000:0.00:FAIL	0/0:96:0:0.0000:0.0000:1.0000:0.00:FAIL	1/1:111:111:1.0000:1.0000:0.9800:41.66:PASS
6369_33	109	.	C	T	52	PASS	.	GT:DP:AD:AF:RAF:SB:SC:PF	0/0:219:0:0.0000:0.0000:1.0000:0.00:FAIL	1/1:145:145:1.0000:1.0000:0.9800:50.75:PASS	0/1:78:26:0.3333:0.3333:0.9800:42.33:PASS	1/1:40:40:1.0000:1.0000:0.9800:47.90:PASS	1/1:52:52:1.0000:1.0000:0.9800:48.66:PASS	0/1:68:31:0.4559:0.4559:0.9800:46.10:PASS	1/1:39:38:0.9744:0.9744:0.9800:47.71:PASS	0/1:12:5:0.4167:0.4167:0.9980:35.35:PASS	1/1:47:46:0.9787:0.9787:0.9800:48.16:PASS	0/1:13:2:0.1538:0.1538:0.9980:26.88:13	0/1:28:22:0.7857:0.7857:0.9800:45.33:PASS	1/1:22:21:0.9545:0.9545:0.9800:45.20:PASS	0/1:45:27:0.6000:0.6000:0.9800:46.30:PASS	0/1:17:7:0.4118:0.4118:0.9875:37.60:PASS	0/1:15:10:0.6667:0.6667:0.9844:40.74:PASS	1/1:10:10:1.0000:1.0000:0.9844:40.66:PASS	0/1:15:5:0.3333:0.3333:0.9980:33.97:PASS	./.:8:3:0.3750:0.3750:0.9980:31.15:PASS	0/1:26:14:0.5385:0.5385:0.9808:42.93:PASS	0/1:13:7:0.5385:0.5385:0.9875:37.82:PASS	1/1:60:60:1.0000:1.0000:0.9800:49.12:PASS	0/0:80:2:0.0250:0.0250:0.9980:8.99:FAIL	0/0:29:0:0.0000:0.0000:1.0000:0.00:FAIL	0/0:105:0:0.0000:0.0000:1.0000:0.00:FAIL	1/1:69:68:0.9855:0.9855:0.9800:49.30:PASS	0/0:12:0:0.0000:0.0000:1.0000:0.00:FAIL	0/0:22:0:0.0000:0.0000:1.0000:0.00:FAIL	0/0:15:1:0.0667:0.0667:1.0000:21.95:FAIL	0/1:11:2:0.1818:0.1818:0.9980:27.07:11	0/0:18:0:0.0000:0.0000:1.0000:0.00:FAIL	0/0:12:0:0.0000:0.0000:1.0000:0.00:FAIL	0/1:17:14:0.8235:0.8235:0.9808:42.96:17	1/1:33:33:1.0000:1.0000:0.9800:47.08:PASS	1/1:19:18:0.9474:0.9474:0.9801:43.86:PASS	0/0:75:0:0.0000:0.0000:1.0000:0.00:FAIL	0/0:33:2:0.0606:0.0606:0.9980:26.07:PASS	0/1:54:37:0.6852:0.6852:0.9800:47.61:PASS	0/1:15:11:0.7333:0.7333:0.9825:41.40:PASS	0/0:20:0:0.0000:0.0000:1.0000:0.00:FAIL	0/0:56:0:0.0000:0.0000:1.0000:0.00:FAIL	1/1:69:68:0.9855:0.9855:0.9800:49.35:PASS
6480_63	106	.	C	T	52.5	PASS	.	GT:DP:AD:AF:RAF:SB:SC:PF	0/0:537:3:0.0056:0.0056:0.9980:7.07:FAIL	1/1:442:442:1.0000:1.0000:0.9800:52.08:PASS	0/1:117:57:0.4872:0.4872:0.9800:49.19:PASS	1/1:87:87:1.0000:1.0000:0.9800:50.21:PASS	0/1:79:69:0.8734:0.8734:0.9800:49.87:79	0/1:160:78:0.4875:0.4875:0.9800:50.15:PASS	1/1:76:76:1.0000:1.0000:0.9800:50.01:PASS	0/1:58:52:0.8966:0.8966:0.9800:49.09:58	0/1:84:34:0.4048:0.4048:0.9800:45.18:PASS	1/1:39:39:1.0000:1.0000:0.9800:48.19:PASS	0/1:64:31:0.4844:0.4844:0.9800:47.17:PASS	0/1:185:55:0.2973:0.2973:0.9800:43.30:PASS	0/1:17:7:0.4118:0.4118:0.9875:37.74:PASS	0/1:71:28:0.3944:0.3944:0.9800:43.92:PASS	0/1:21:6:0.2857:0.2857:0.9925:35.12:PASS	./.:7:6:0.8571:0.8571:0.9925:37.18:PASS	1/1:23:23:1.0000:1.0000:0.9800:45.88:PASS	1/1:32:32:1.0000:1.0000:0.9800:46.99:PASS	0/1:64:36:0.5625:0.5625:0.9800:47.64:PASS	0/1:26:10:0.3846:0.3846:0.9844:39.40:PASS	1/1:50:50:1.0000:1.0000:0.9800:48.35:PASS	0/1:25:7:0.2800:0.2800:0.9875:35.84:PASS	0/0:12:0:0.0000:0.0000:1.0000:0.00:FAIL	0/0:66:0:0.0000:0.0000:1.0000:0.00:FAIL	1/1:97:97:1.0000:1.0000:0.9800:50.58:PASS	0/1:19:5:0.2632:0.2632:0.9980:33.68:PASS	0/0:21:0:0.0000:0.0000:1.0000:0.00:FAIL	0/1:27:15:0.5556:0.5556:0.9804:43.16:PASS	0/1:29:13:0.4483:0.4483:0.9814:41.81:PASS	0/0:32:1:0.0313:0.0313:1.0000:21.50:FAIL	0/0:46:0:0.0000:0.0000:1.0000:0.00:FAIL	0/1:31:5:0.1613:0.1613:0.9980:32.61:31	1/1:42:42:1.0000:1.0000:0.9800:48.17:PASS	1/1:24:24:1.0000:1.0000:0.9800:46.03:PASS	0/0:78:1:0.0128:0.0128:1.0000:7.52:FAIL	0/0:68:0:0.0000:0.0000:1.0000:0.00:FAIL	0/1:108:64:0.5926:0.5926:0.9800:49.49:PASS	0/1:31:15:0.4839:0.4839:0.9804:43.52:PASS	0/1:108:78:0.7222:0.7222:0.9800:50.19:PASS	0/0:57:0:0.0000:0.0000:1.0000:0.00:FAIL	1/1:69:69:1.0000:1.0000:0.9800:49.76:PASS
6532_22	30	.	G	A	44.41	PASS	.	GT:DP:AD:AF:RAF:SB:SC:PF	1/1:358:357:0.9972:0.9972:0.9800:44.19:PASS	0/0:153:1:0.0065:0.0065:1.0000:6.65:FAIL	./.:2:2:1.0000:1.0000:0.9980:27.99:PASS	0/0:59:0:0.0000:0.0000:1.0000:0.00:FAIL	1/1:47:47:1.0000:1.0000:0.9800:42.23:PASS	0/1:28:21:0.7500:0.7500:0.9800:40.28:PASS	1/1:30:30:1.0000:1.0000:0.9800:41.29:PASS	0/1:188:74:0.3936:0.3936:0.9800:41.10:PASS	0/1:44:21:0.4773:0.4773:0.9800:40.26:PASS	1/1:15:15:1.0000:1.0000:0.9804:39.10:PASS	0/1:75:62:0.8267:0.8267:0.9800:42.69:75	0/0:44:1:0.0227:0.0227:1.0000:8.38:FAIL	./.:9:9:1.0000:1.0000:0.9844:37.05:PASS	0/1:20:11:0.5500:0.5500:0.9825:38.09:PASS	0/0:12:0:0.0000:0.0000:1.0000:0.00:FAIL	./.:5:5:1.0000:1.0000:0.9980:33.46:PASS	0/0:25:0:0.0000:0.0000:1.0000:0.00:FAIL	0/0:12:0:0.0000:0.0000:1.0000:0.00:FAIL	0/1:36:28:0.7778:0.7778:0.9800:41.26:PASS	0/1:25:13:0.5200:0.5200:0.9814:38.62:PASS	0/1:42:23:0.5476:0.5476:0.9800:40.57:PASS	1/1:40:40:1.0000:1.0000:0.9800:42.17:PASS	./.:8:0:0.0000:0.0000:1.0000:0.00:FAIL	0/1:64:46:0.7188:0.7188:0.9800:42.22:PASS	0/0:47:1:0.0213:0.0213:1.0000:8.25:FAIL	0/0:26:0:0.0000:0.0000:1.0000:0.00:FAIL	1/1:25:24:0.9600:0.9600:0.9800:41.23:PASS	./.:5:0:0.0000:0.0000:1.0000:0.00:FAIL	1/1:34:33:0.9706:0.9706:0.9800:41.65:PASS	0/1:42:22:0.5238:0.5238:0.9800:40.66:PASS	0/1:15:5:0.3333:0.3333:0.9980:32.73:PASS	0/0:19:0:0.0000:0.0000:1.0000:0.00:FAIL	1/1:18:18:1.0000:1.0000:0.9801:39.66:PASS	0/0:10:0:0.0000:0.0000:1.0000:0.00:FAIL	./.:6:0:0.0000:0.0000:1.0000:0.00:FAIL	1/1:37:36:0.9730:0.9730:0.9800:41.69:PASS	1/1:22:22:1.0000:1.0000:0.9800:40.40:PASS	0/1:25:13:0.5200:0.5200:0.9814:39.16:PASS	0/1:19:10:0.5263:0.5263:0.9844:38.63:PASS	0/1:51:40:0.7843:0.7843:0.9800:41.90:PASS	1/1:49:49:1.0000:1.0000:0.9800:42.46:PASS
6563_21	45	.	A	T	45.34	PASS	.	GT:DP:AD:AF:RAF:SB:SC:PF	0/0:167:0:0.0000:0.0000:1.0000:0.00:FAIL	1/1:199:199:1.0000:1.0000:0.9800:45.34:PASS	1/1:39:38:0.9744:0.9744:0.9800:43.21:PASS	0/1:27:9:0.3333:0.3333:0.9844:35.93:PASS	0/1:107:64:0.5981:0.5981:0.9800:44.21:PASS	0/0:58:0:0.0000:0.0000:1.0000:0.00:FAIL	0/0:22:0:0.0000:0.0000:1.0000:0.00:FAIL	0/1:72:18:0.2500:0.2500:0.9801:37.24:PASS	1/1:41:40:0.9756:0.9756:0.9800:43.32:PASS	0/0:23:0:0.0000:0.0000:1.0000:0.00:FAIL	0/1:57:28:0.4912:0.4912:0.9800:42.46:PASS	1/1:25:24:0.9600:0.9600:0.9800:41.91:PASS	0/1:41:7:0.1707:0.1707:0.9875:33.01:41	0/1:41:19:0.4634:0.4634:0.9801:40.92:PASS	0/0:46:1:0.0217:0.0217:1.0000:8.32:FAIL	0/1:18:10:0.5556:0.5556:0.9844:38.32:PASS	0/0:11:1:0.0909:0.0909:1.0000:21.57:FAIL	0/1:13:7:0.5385:0.5385:0.9875:36.19:PASS	0/0:35:0:0.0000:0.0000:1.0000:0.00:FAIL	1/1:12:12:1.0000:1.0000:0.9814:39.11:PASS	0/1:68:12:0.1765:0.1765:0.9814:35.06:68	0/0:27:2:0.0741:0.0741:0.9980:25.72:PASS	0/1:43:5:0.1163:0.1163:0.9980:31.02:43	./.:3:3:1.0000:1.0000:0.9980:30.24:PASS	0/1:13:9:0.6923:0.6923:0.9844:37.67:PASS	0/1:12:9:0.7500:0.7500:0.9844:37.64:PASS	0/1:29:12:0.4138:0.4138:0.9814:38.28:PASS	1/1:19:19:1.0000:1.0000:0.9801:41.14:PASS	1/1:21:21:1.0000:1.0000:0.9800:41.48:PASS	0/1:20:6:0.3000:0.3000:0.9925:33.66:PASS	1/1:10:10:1.0000:1.0000:0.9844:38.20:PASS	0/0:14:0:0.0000:0.0000:1.0000:0.00:FAIL	0/0:45:0:0.0000:0.0000:1.0000:0.00:FAIL	1/1:18:18:1.0000:1.0000:0.9801:40.89:PASS	0/0:14:0:0.0000:0.0000:1.0000:0.00:FAIL	0/0:11:0:0.0000:0.0000:1.0000:0.00:FAIL	0/1:23:17:0.7391:0.7391:0.9802:40.67:PASS	0/1:40:5:0.1250:0.1250:0.9980:31.08:40	0/1:33:22:0.6667:0.6667:0.9800:41.54:PASS	0/1:40:31:0.7750:0.7750:0.9800:42.62:PASS	0/0:58:1:0.0172:0.0172:1.0000:7.91:FAIL
6572_58	73	.	A	T	54.13	PASS	.	GT:DP:AD:AF:RAF:SB:SC:PF	1/1:187:187:1.0000:1.0000:0.9800:52.92:PASS	0/0:406:1:0.0025:0.0025:1.0000:6.10:FAIL	0/0:25:2:0.0800:0.0800:0.9980:26.59:PASS	0/0:37:0:0.0000:0.0000:1.0000:0.00:FAIL	./.:1:0:0.0000:0.0000:1.0000:0.00:FAIL	0/0:50:1:0.0200:0.0200:1.0000:8.26:FAIL	0/0:42:0:0.0000:0.0000:1.0000:0.00:FAIL	1/1:53:53:1.0000:1.0000:0.9800:50.29:PASS	0/1:19:11:0.5789:0.5789:0.9825:42.14:PASS	1/1:44:44:1.0000:1.0000:0.9800:49.59:PASS	./.:5:1:0.2000:0.2000:1.0000:22.64:FAIL	0/1:39:33:0.8462:0.8462:0.9800:48.38:39	0/1:18:8:0.4444:0.4444:0.9875:39.52:PASS	1/1:51:46:0.9020:0.9020:0.9800:49.73:PASS	./.:9:5:0.5556:0.5556:0.9980:36.13:PASS	1/1:11:10:0.9091:0.9091:0.9844:41.47:PASS	0/1:23:5:0.2174:0.2174:0.9980:33.51:PASS	0/1:44:37:0.8409:0.8409:0.9800:48.93:44	0/0:38:1:0.0263:0.0263:1.0000:8.81:FAIL	1/1:10:10:1.0000:1.0000:0.9844:41.47:PASS	1/1:32:32:1.0000:1.0000:0.9800:48.29:PASS	0/1:41:28:0.6829:0.6829:0.9800:47.68:PASS	./.:8:2:0.2500:0.2500:0.9980:27.69:PASS	0/0:19:0:0.0000:0.0000:1.0000:0.00:FAIL	1/1:47:47:1.0000:1.0000:0.9800:49.65:PASS	0/1:20:15:0.7500:0.7500:0.9804:44.22:PASS	1/1:14:14:1.0000:1.0000:0.9808:43.52:PASS	1/1:19:18:0.9474:0.9474:0.9801:45.32:PASS	1/1:19:19:1.0000:1.0000:0.9801:45.61:PASS	0/1:46:28:0.6087:0.6087:0.9800:47.63:PASS	0/0:19:0:0.0000:0.0000:1.0000:0.00:FAIL	1/1:25:25:1.0000:1.0000:0.9800:47.11:PASS	1/1:40:39:0.9750:0.9750:0.9800:49.16:PASS	./.:6:4:0.6667:0.6667:0.9980:34.28:PASS	1/1:68:68:1.0000:1.0000:0.9800:51.02:PASS	0/0:13:1:0.0769:0.0769:1.0000:21.60:FAIL	0/0:51:0:0.0000:0.0000:1.0000:0.00:FAIL	0/0:15:0:0.0000:0.0000:1.0000:0.00:FAIL	0/1:70:54:0.7714:0.7714:0.9800:50.33:PASS	0/1:24:16:0.6667:0.6667:0.9804:44.63:PASS	0/0:26:1:0.0385:0.0385:1.0000:21.88:FAIL
6584_31	94	.	A	G	52.16	PASS	.	GT:DP:AD:AF:RAF:SB:SC:PF	1/1:53:52:0.9811:0.9811:0.9800:49.73:PASS	0/0:256:1:0.0039:0.0039:1.0000:6.35:FAIL	0/1:79:51:0.6456:0.6456:0.9800:49.77:PASS	0/0:36:0:0.0000:0.0000:1.0000:0.00:FAIL	0/1:122:54:0.4426:0.4426:0.9800:48.25:PASS	0/0:22:2:0.0909:0.0909:0.9980:26.58:PASS	1/1:47:46:0.9787:0.9787:0.9800:49.48:PASS	1/1:15:15:1.0000:1.0000:0.9804:44.03:PASS	1/1:70:70:1.0000:1.0000:0.9800:50.73:PASS	./.:6:0:0.0000:0.0000:1.0000:0.00:FAIL	0/1:130:65:0.5000:0.5000:0.9800:50.44:PASS	0/1:84:33:0.3929:0.3929:0.9800:45.23:PASS	0/0:61:0:0.0000:0.0000:1.0000:0.00:FAIL	1/1:11:10:0.9091:0.9091:0.9844:41.13:PASS	0/0:44:1:0.0227:0.0227:1.0000:8.51:FAIL	1/1:27:27:1.0000:1.0000:0.9800:47.24:PASS	0/1:27:13:0.4815:0.4815:0.9814:43.01:PASS	./.:9:9:1.0000:1.0000:0.9844:40.51:PASS	0/1:76:49:0.6447:0.6447:0.9800:49.62:PASS	./.:4:4:1.0000:1.0000:0.9980:33.98:PASS	1/1:28:28:1.0000:1.0000:0.9800:47.35:PASS	0/1:15:10:0.6667:0.6667:0.9844:41.12:PASS	0/1:27:20:0.7407:0.7407:0.9801:45.67:PASS	1/1:37:37:1.0000:1.0000:0.9800:48.58:PASS	0/0:47:3:0.0638:0.0638:0.9980:29.00:PASS	0/0:14:0:0.0000:0.0000:1.0000:0.00:FAIL	1/1:29:27:0.9310:0.9310:0.9800:47.20:PASS	0/1:24:18:0.7500:0.7500:0.9801:45.09:PASS	0/1:28:20:0.7143:0.7143:0.9801:45.73:PASS	./.:7:7:1.0000:1.0000:0.9875:38.70:PASS	./.:6:0:0.0000:0.0000:1.0000:0.00:FAIL	1/1:43:43:1.0000:1.0000:0.9800:49.23:PASS	0/1:36:25:0.6944:0.6944:0.9800:46.91:PASS	0/1:90:31:0.3444:0.3444:0.9800:43.70:PASS	0/0:41:0:0.0000:0.0000:1.0000:0.00:FAIL	0/0:13:0:0.0000:0.0000:1.0000:0.00:FAIL	0/1:95:67:0.7053:0.7053:0.9800:50.58:PASS	0/1:25:3:0.1200:0.1200:0.9980:29.42:25	1/1:64:59:0.9219:0.9219:0.9800:50.27:PASS	0/0:13:1:0.0769:0.0769:1.0000:21.75:FAIL	0/1:56:25:0.4464:0.4464:0.9800:45.84:PASS
6703_143	80	.	T	C	54.16	PASS	.	GT:DP:AD:AF:RAF:SB:SC:PF	1/1:1449:1448:0.9993:0.9993:0.9800:54.01:PASS	0/0:927:1:0.0011:0.0011:1.0000:5.84:FAIL	0/1:262:181:0.6908:0.6908:0.9800:52.88:PASS	0/0:197:0:0.0000:0.0000:1.0000:0.00:FAIL	0/0:198:3:0.0152:0.0152:0.9980:8.22:FAIL	0/1:247:193:0.7814:0.7814:0.9800:52.96:PASS	0/0:219:3:0.0137:0.0137:0.9980:8.07:FAIL	1/1:22:22:1.0000:1.0000:0.9800:46.46:PASS	0/1:146:109:0.7466:0.7466:0.9800:52.07:PASS	1/1:119:118:0.9916:0.9916:0.9800:52.26:PASS	0/1:110:84:0.7636:0.7636:0.9800:51.50:PASS	0/1:227:97:0.4273:0.4273:0.9800:49.09:PASS	0/1:41:7:0.1707:0.1707:0.9875:34.87:41	0/1:68:39:0.5735:0.5735:0.9800:49.17:PASS	0/1:45:10:0.2222:0.2222:0.9844:37.29:PASS	0/1:27:12:0.4444:0.4444:0.9814:42.10:PASS	0/1:63:34:0.5397:0.5397:0.9800:48.55:PASS	0/1:71:22:0.3099:0.3099:0.9800:42.06:PASS	0/0:96:1:0.0104:0.0104:1.0000:7.26:FAIL	1/1:106:106:1.0000:1.0000:0.9800:52.00:PASS	1/1:106:105:0.9906:0.9906:0.9800:51.96:PASS	0/0:38:0:0.0000:0.0000:1.0000:0.00:FAIL	0/1:38:30:0.7895:0.7895:0.9800:48.01:PASS	0/1:77:59:0.7662:0.7662:0.9800:50.60:PASS	1/1:161:157:0.9752:0.9752:0.9800:52.69:PASS	0/1:66:36:0.5455:0.5455:0.9800:48.73:PASS	1/1:49:49:1.0000:1.0000:0.9800:49.93:PASS	1/1:55:54:0.9818:0.9818:0.9800:50.33:PASS	1/1:58:58:1.0000:1.0000:0.9800:50.43:PASS	0/1:84:74:0.8810:0.8810:0.9800:51.22:84	0/0:21:0:0.0000:0.0000:1.0000:0.00:FAIL	1/1:45:45:1.0000:1.0000:0.9800:49.72:PASS	1/1:117:117:1.0000:1.0000:0.9800:52.22:PASS	0/1:73:12:0.1644:0.1644:0.9814:37.24:73	1/1:32:31:0.9688:0.9688:0.9800:48.06:PASS	0/0:58:2:0.0345:0.0345:0.9980:26.31:FAIL	0/0:144:0:0.0000:0.0000:1.0000:0.00:FAIL	0/0:37:0:0.0000:0.0000:1.0000:0.00:FAIL	0/1:87:42:0.4828:0.4828:0.9800:49.35:PASS	0/1:85:73:0.8588:0.8588:0.9800:51.15:85	0/0:106:1:0.0094:0.0094:1.0000:7.14:FAIL
6834_61	126	.	A	C	34.37	PASS	.	GT:DP:AD:AF:RAF:SB:SC:PF	1/1:415:414:0.9976:0.9976:0.9800:34.37:PASS	0/0:391:0:0.0000:0.0000:1.0000:0.00:FAIL	0/1:164:66:0.4024:0.4024:0.9800:33.11:PASS	0/0:49:0:0.0000:0.0000:1.0000:0.00:FAIL	0/1:26:12:0.4615:0.4615:0.9814:31.61:PASS	0/1:148:67:0.4527:0.4527:0.9800:33.58:PASS	1/1:65:63:0.9692:0.9692:0.9800:33.85:PASS	1/1:18:18:1.0000:1.0000:0.9801:32.51:PASS	1/1:48:47:0.9792:0.9792:0.9800:33.67:PASS	0/0:60:0:0.0000:0.0000:1.0000:0.00:FAIL	0/1:28:9:0.3214:0.3214:0.9844:29.83:PASS	0/1:36:17:0.4722:0.4722:0.9802:32.36:PASS	0/0:54:0:0.0000:0.0000:1.0000:0.00:FAIL	0/1:23:8:0.3478:0.3478:0.9875:27.04:PASS	0/0:11:0:0.0000:0.0000:1.0000:0.00:FAIL	1/1:11:11:1.0000:1.0000:0.9825:13.56:FAIL	0/1:39:15:0.3846:0.3846:0.9804:31.45:PASS	0/1:17:15:0.8824:0.8824:0.9804:32.15:17	0/1:30:17:0.5667:0.5667:0.9802:15.91:FAIL	1/1:36:34:0.9444:0.9444:0.9800:33.37:PASS	1/1:19:19:1.0000:1.0000:0.9801:32.60:PASS	0/0:37:3:0.0811:0.0811:0.9980:15.61:FAIL	0/1:20:12:0.6000:0.6000:0.9814:31.67:PASS	1/1:23:23:1.0000:1.0000:0.9800:32.88:PASS	0/0:109:0:0.0000:0.0000:1.0000:0.00:FAIL	./.:9:0:0.0000:0.0000:1.0000:0.00:FAIL	1/1:39:39:1.0000:1.0000:0.9800:33.50:PASS	0/1:14:2:0.1429:0.1429:0.9980:23.43:14	0/1:36:16:0.4444:0.4444:0.9804:30.86:PASS	1/1:12:11:0.9167:0.9167:0.9825:31.43:PASS	0/0:25:0:0.0000:0.0000:1.0000:0.00:FAIL	1/1:35:35:1.0000:1.0000:0.9800:33.38:PASS	0/1:28:25:0.8929:0.8929:0.9800:33.00:28	0/1:32:18:0.5625:0.5625:0.9801:28.43:PASS	0/0:38:0:0.0000:0.0000:1.0000:0.00:FAIL	0/0:11:1:0.0909:0.0909:1.0000:19.87:FAIL	0/1:49:11:0.2245:0.2245:0.9825:29.67:PASS	0/1:57:37:0.6491:0.6491:0.9800:33.46:PASS	0/1:37:19:0.5135:0.5135:0.9801:31.02:PASS	0/1:87:45:0.5172:0.5172:0.9800:33.63:PASS	0/0:34:2:0.0588:0.0588:0.9980:23.06:PASS
6938_61	99	.	T	TC	52.75	PASS	.	GT:DP:AD:AF:RAF:SB:SC:PF	1/1:399:398:0.9975:0.9975:0.9800:52.75:PASS	0/0:547:2:0.0037:0.0037:0.9980:6.63:FAIL	1/1:178:176:0.9888:0.9888:0.9800:52.05:PASS	0/1:36:13:0.3611:0.3611:0.9814:40.63:PASS	0/0:26:0:0.0000:0.0000:1.0000:0.00:FAIL	1/1:68:68:1.0000:1.0000:0.9800:50.35:PASS	0/0:51:3:0.0588:0.0588:0.9980:28.92:PASS	0/0:47:0:0.0000:0.0000:1.0000:0.00:FAIL	0/1:106:26:0.2453:0.2453:0.9800:40.96:PASS	0/0:43:0:0.0000:0.0000:1.0000:0.00:FAIL	0/1:28:6:0.2143:0.2143:0.9925:34.41:PASS	0/1:33:21:0.6364:0.6364:0.9800:45.67:PASS	0/0:49:0:0.0000:0.0000:1.0000:0.00:FAIL	0/0:62:0:0.0000:0.0000:1.0000:0.00:FAIL	./.:6:0:0.0000:0.0000:1.0000:0.00:FAIL	0/1:38:17:0.4474:0.4474:0.9802:43.78:PASS	1/1:13:13:1.0000:1.0000:0.9814:42.96:PASS	0/1:41:16:0.3902:0.3902:0.9804:42.20:PASS	1/1:60:58:0.9667:0.9667:0.9800:49.87:PASS	1/1:48:48:1.0000:1.0000:0.9800:49.36:PASS	0/1:62:32:0.5161:0.5161:0.9800:47.81:PASS	0/0:51:4:0.0784:0.0784:0.9980:30.69:PASS	./.:8:8:1.0000:1.0000:0.9875:39.61:PASS	0/0:26:0:0.0000:0.0000:1.0000:0.00:FAIL	0/0:84:0:0.0000:0.0000:1.0000:0.00:FAIL	0/1:51:26:0.5098:0.5098:0.9800:46.88:PASS	0/0:43:1:0.0233:0.0233:1.0000:8.55:FAIL	./.:4:1:0.2500:0.2500:1.0000:22.81:FAIL	0/1:38:26:0.6842:0.6842:0.9800:46.87:PASS	0/1:25:8:0.3200:0.3200:0.9875:37.38:PASS	./.:8:8:1.0000:1.0000:0.9875:39.61:PASS	1/1:32:30:0.9375:0.9375:0.9800:47.51:PASS	0/0:34:2:0.0588:0.0588:0.9980:26.31:PASS	1/1:21:21:1.0000:1.0000:0.9800:45.78:PASS	1/1:51:50:0.9804:0.9804:0.9800:49.48:PASS	0/0:26:1:0.0385:0.0385:1.0000:21.89:FAIL	0/0:45:2:0.0444:0.0444:0.9980:26.31:FAIL	0/0:31:0:0.0000:0.0000:1.0000:0.00:FAIL	0/1:111:53:0.4775:0.4775:0.9800:49.36:PASS	0/0:66:0:0.0000:0.0000:1.0000:0.00:FAIL	1/1:48:48:1.0000:1.0000:0.9800:49.38:PASS
6970_37	29	.	G	A	43.46	PASS	.	GT:DP:AD:AF:RAF:SB:SC:PF	0/0:311:1:0.0032:0.0032:1.0000:6.12:FAIL	1/1:100:100:1.0000:1.0000:0.9800:41.62:PASS	1/1:25:25:1.0000:1.0000:0.9800:39.66:PASS	0/1:30:21:0.7000:0.7000:0.9800:39.97:PASS	./.:7:0:0.0000:0.0000:1.0000:0.00:FAIL	1/1:10:9:0.9000:0.9000:0.9844:35.92:PASS	0/0:42:0:0.0000:0.0000:1.0000:0.00:FAIL	0/1:53:11:0.2075:0.2075:0.9825:33.78:PASS	0/0:30:0:0.0000:0.0000:1.0000:0.00:FAIL	0/0:35:0:0.0000:0.0000:1.0000:0.00:FAIL	1/1:132:132:1.0000:1.0000:0.9800:42.35:PASS	0/1:99:51:0.5152:0.5152:0.9800:40.93:PASS	0/1:42:14:0.3333:0.3333:0.9808:35.92:PASS	0/1:38:23:0.6053:0.6053:0.9800:39.34:PASS	0/0:24:0:0.0000:0.0000:1.0000:0.00:FAIL	0/0:13:0:0.0000:0.0000:1.0000:0.00:FAIL	0/0:52:0:0.0000:0.0000:1.0000:0.00:FAIL	0/1:34:6:0.1765:0.1765:0.9925:31.80:34	1/1:48:48:1.0000:1.0000:0.9800:41.21:PASS	1/1:73:73:1.0000:1.0000:0.9800:41.45:PASS	0/0:24:0:0.0000:0.0000:1.0000:0.00:FAIL	0/0:25:1:0.0400:0.0400:1.0000:21.02:FAIL	1/1:48:48:1.0000:1.0000:0.9800:41.35:PASS	0/1:17:2:0.1176:0.1176:0.9980:25.36:17	0/1:109:71:0.6514:0.6514:0.9800:41.50:PASS	0/1:18:2:0.1111:0.1111:0.9980:25.32:18	1/1:20:19:0.9500:0.9500:0.9801:39.52:PASS	0/0:28:0:0.0000:0.0000:1.0000:0.00:FAIL	1/1:10:8:0.8000:0.8000:0.9875:36.18:PASS	1/1:37:36:0.9730:0.9730:0.9800:40.78:PASS	1/1:16:16:1.0000:1.0000:0.9804:39.56:PASS	1/1:35:34:0.9714:0.9714:0.9800:40.22:PASS	0/0:17:0:0.0000:0.0000:1.0000:0.00:FAIL	0/1:28:23:0.8214:0.8214:0.9800:39.32:28	1/1:26:26:1.0000:1.0000:0.9800:39.62:PASS	0/0:22:0:0.0000:0.0000:1.0000:0.00:FAIL	1/1:64:64:1.0000:1.0000:0.9800:42.15:PASS	0/0:17:1:0.0588:0.0588:1.0000:21.10:FAIL	0/1:115:32:0.2783:0.2783:0.9800:37.47:PASS	0/0:62:0:0.0000:0.0000:1.0000:0.00:FAIL	0/1:70:33:0.4714:0.4714:0.9800:39.97:PASS
6992_39	32	.	A	G	45.91	PASS	.	GT:DP:AD:AF:RAF:SB:SC:PF	0/0:156:11:0.0705:0.0705:0.9825:33.90:PASS	0/1:122:31:0.2541:0.2541:0.9800:39.78:PASS	0/0:14:0:0.0000:0.0000:1.0000:0.00:FAIL	0/1:42:22:0.5238:0.5238:0.9800:42.17:PASS	0/1:10:5:0.5000:0.5000:0.9980:34.25:PASS	./.:3:3:1.0000:1.0000:0.9980:31.04:PASS	0/1:28:20:0.7143:0.7143:0.9801:42.05:PASS	0/1:48:31:0.6458:0.6458:0.9800:43.41:PASS	0/0:25:0:0.0000:0.0000:1.0000:0.00:FAIL	0/1:27:21:0.7778:0.7778:0.9800:42.00:PASS	0/1:19:4:0.2105:0.2105:0.9980:31.00:PASS	0/1:40:19:0.4750:0.4750:0.9801:42.39:PASS	0/1:16:9:0.5625:0.5625:0.9844:38.33:PASS	0/1:26:15:0.5769:0.5769:0.9804:41.11:PASS	0/1:26:18:0.6923:0.6923:0.9801:42.67:PASS	./.:9:3:0.3333:0.3333:0.9980:30.03:PASS	0/1:36:16:0.4444:0.4444:0.9804:40.55:PASS	0/1:20:12:0.6000:0.6000:0.9814:39.55:PASS	0/1:38:15:0.3947:0.3947:0.9804:39.47:PASS	./.:7:0:0.0000:0.0000:1.0000:0.00:FAIL	0/1:30:11:0.3667:0.3667:0.9825:37.51:PASS	0/0:20:1:0.0500:0.0500:1.0000:21.50:FAIL	./.:5:4:0.8000:0.8000:0.9980:33.09:PASS	./.:3:0:0.0000:0.0000:1.0000:0.00:FAIL	0/1:107:54:0.5047:0.5047:0.9800:44.85:PASS	0/0:22:0:0.0000:0.0000:1.0000:0.00:FAIL	0/1:31:12:0.3871:0.3871:0.9814:38.23:PASS	0/1:28:6:0.2143:0.2143:0.9925:32.87:PASS	0/0:12:0:0.0000:0.0000:1.0000:0.00:FAIL	0/1:17:3:0.1765:0.1765:0.9980:28.87:17	0/0:10:0:0.0000:0.0000:1.0000:0.00:FAIL	0/1:56:10:0.1786:0.1786:0.9844:34.97:56	0/1:33:27:0.8182:0.8182:0.9800:43.47:33	./.:4:0:0.0000:0.0000:1.0000:0.00:FAIL	0/1:98:27:0.2755:0.2755:0.9800:40.31:PASS	./.:6:3:0.5000:0.5000:0.9980:30.70:PASS	0/1:25:13:0.5200:0.5200:0.9814:39.98:PASS	0/0:13:1:0.0769:0.0769:1.0000:21.92:FAIL	0/1:54:21:0.3889:0.3889:0.9800:40.50:PASS	0/1:56:38:0.6786:0.6786:0.9800:44.36:PASS	0/1:37:14:0.3784:0.3784:0.9808:39.42:PASS
7013_58	46	.	G	A	52.67	PASS	.	GT:DP:AD:AF:RAF:SB:SC:PF	1/1:615:612:0.9951:0.9951:0.9800:52.32:PASS	0/0:465:2:0.0043:0.0043:0.9980:6.74:FAIL	0/0:129:2:0.0155:0.0155:0.9980:8.11:FAIL	0/1:90:46:0.5111:0.5111:0.9800:48.79:PASS	0/0:64:2:0.0313:0.0313:0.9980:9.49:FAIL	0/1:56:48:0.8571:0.8571:0.9800:48.99:56	1/1:154:153:0.9935:0.9935:0.9800:51.32:PASS	0/1:56:49:0.8750:0.8750:0.9800:48.87:56	1/1:132:132:1.0000:1.0000:0.9800:51.12:PASS	1/1:30:27:0.9000:0.9000:0.9800:46.66:PASS	0/1:40:29:0.7250:0.7250:0.9800:47.01:PASS	1/1:90:90:1.0000:1.0000:0.9800:50.48:PASS	0/0:44:0:0.0000:0.0000:1.0000:0.00:FAIL	0/0:111:0:0.0000:0.0000:1.0000:0.00:FAIL	0/1:40:14:0.3500:0.3500:0.9808:40.57:PASS	1/1:22:22:1.0000:1.0000:0.9800:45.70:PASS	0/1:55:37:0.6727:0.6727:0.9800:48.01:PASS	1/1:21:21:1.0000:1.0000:0.9800:45.53:PASS	0/0:34:0:0.0000:0.0000:1.0000:0.00:FAIL	0/0:23:0:0.0000:0.0000:1.0000:0.00:FAIL	0/1:37:22:0.5946:0.5946:0.9800:45.67:PASS	0/1:42:15:0.3571:0.3571:0.9804:40.96:PASS	1/1:56:56:1.0000:1.0000:0.9800:49.32:PASS	0/0:11:0:0.0000:0.0000:1.0000:0.00:FAIL	0/0:90:0:0.0000:0.0000:1.0000:0.00:FAIL	0/1:58:29:0.5000:0.5000:0.9800:47.01:PASS	0/1:51:13:0.2549:0.2549:0.9814:38.65:PASS	0/1:68:33:0.4853:0.4853:0.9800:47.53:PASS	0/1:64:47:0.7344:0.7344:0.9800:48.83:PASS	0/0:27:0:0.0000:0.0000:1.0000:0.00:FAIL	1/1:14:14:1.0000:1.0000:0.9808:43.25:PASS	./.:8:8:1.0000:1.0000:0.9875:39.42:PASS	0/1:41:20:0.4878:0.4878:0.9801:45.26:PASS	0/0:34:1:0.0294:0.0294:1.0000:21.77:FAIL	1/1:21:21:1.0000:1.0000:0.9800:45.55:PASS	0/1:47:5:0.1064:0.1064:0.9980:32.18:47	./.:5:5:1.0000:1.0000:0.9980:35.81:PASS	0/0:39:1:0.0256:0.0256:1.0000:4.48:FAIL	0/1:28:15:0.5357:0.5357:0.9804:43.61:PASS	0/0:105:0:0.0000:0.0000:1.0000:0.00:FAIL	0/1:141:18:0.1277:0.1277:0.9801:37.75:141
7163_45	48	.	G	T	51.54	PASS	.	GT:DP:AD:AF:RAF:SB:SC:PF	1/1:182:180:0.9890:0.9890:0.9800:51.54:PASS	0/0:318:0:0.0000:0.0000:1.0000:0.00:FAIL	0/0:225:21:0.0933:0.0933:0.9800:37.63:PASS	1/1:13:13:1.0000:1.0000:0.9814:42.81:PASS	0/1:54:31:0.5741:0.5741:0.9800:47.44:PASS	1/1:10:9:0.9000:0.9000:0.9844:40.32:PASS	0/0:20:0:0.0000:0.0000:1.0000:0.00:FAIL	0/1:13:2:0.1538:0.1538:0.9980:26.99:13	0/1:54:17:0.3148:0.3148:0.9802:40.39:PASS	0/0:93:1:0.0108:0.0108:1.0000:7.29:FAIL	0/1:47:26:0.5532:0.5532:0.9800:46.57:PASS	0/0:50:1:0.0200:0.0200:1.0000:8.25:FAIL	0/0:26:0:0.0000:0.0000:1.0000:0.00:FAIL	0/1:51:23:0.4510:0.4510:0.9800:45.24:PASS	0/1:23:15:0.6522:0.6522:0.9804:43.64:PASS	0/1:23:9:0.3913:0.3913:0.9844:39.00:PASS	0/1:20:8:0.4000:0.4000:0.9875:38.47:PASS	./.:7:0:0.0000:0.0000:1.0000:0.00:FAIL	0/0:30:0:0.0000:0.0000:1.0000:0.00:FAIL	0/0:73:1:0.0137:0.0137:1.0000:7.62:FAIL	0/0:50:0:0.0000:0.0000:1.0000:0.00:FAIL	0/0:47:0:0.0000:0.0000:1.0000:0.00:FAIL	0/1:17:10:0.5882:0.5882:0.9844:41.02:PASS	0/0:42:0:0.0000:0.0000:1.0000:0.00:FAIL	1/1:48:48:1.0000:1.0000:0.9800:49.07:PASS	0/0:44:0:0.0000:0.0000:1.0000:0.00:FAIL	1/1:25:25:1.0000:1.0000:0.9800:46.43:PASS	0/0:22:0:0.0000:0.0000:1.0000:0.00:FAIL	1/1:31:31:1.0000:1.0000:0.9800:47.46:PASS	0/1:16:4:0.2500:0.2500:0.9980:32.32:PASS	1/1:16:16:1.0000:1.0000:0.9804:44.20:PASS	0/0:11:0:0.0000:0.0000:1.0000:0.00:FAIL	1/1:34:34:1.0000:1.0000:0.9800:47.70:PASS	0/0:44:0:0.0000:0.0000:1.0000:0.00:FAIL	./.:8:1:0.1250:0.1250:1.0000:22.27:FAIL	0/0:24:0:0.0000:0.0000:1.0000:0.00:FAIL	0/0:56:0:0.0000:0.0000:1.0000:0.00:FAIL	0/0:21:0:0.0000:0.0000:1.0000:0.00:FAIL	0/1:54:41:0.7593:0.7593:0.9800:48.54:PASS	0/0:87:1:0.0115:0.0115:1.0000:7.37:FAIL	0/1:78:40:0.5128:0.5128:0.9800:48.38:PASS
7190_81	80	.	C	T	53.97	PASS	.	GT:DP:AD:AF:RAF:SB:SC:PF	1/1:156:155:0.9936:0.9936:0.9800:52.47:PASS	0/0:564:1:0.0018:0.0018:1.0000:5.97:FAIL	1/1:32:31:0.9688:0.9688:0.9800:48.02:PASS	0/1:29:22:0.7586:0.7586:0.9800:46.36:PASS	1/1:38:35:0.9211:0.9211:0.9800:48.61:PASS	0/1:123:84:0.6829:0.6829:0.9800:51.51:PASS	1/1:30:30:1.0000:1.0000:0.9800:47.88:PASS	0/0:74:0:0.0000:0.0000:1.0000:0.00:FAIL	1/1:33:33:1.0000:1.0000:0.9800:48.16:PASS	1/1:82:82:1.0000:1.0000:0.9800:51.37:PASS	1/1:51:51:1.0000:1.0000:0.9800:49.88:PASS	0/0:140:0:0.0000:0.0000:1.0000:0.00:FAIL	0/1:21:16:0.7619:0.7619:0.9804:44.58:PASS	0/1:65:32:0.4923:0.4923:0.9800:48.27:PASS	0/0:40:2:0.0500:0.0500:0.9980:26.38:PASS	1/1:26:25:0.9615:0.9615:0.9800:47.05:PASS	0/1:33:6:0.1818:0.1818:0.9925:34.15:33	0/1:66:13:0.1970:0.1970:0.9814:37.82:66	0/1:79:50:0.6329:0.6329:0.9800:49.96:PASS	1/1:32:32:1.0000:1.0000:0.9800:48.25:PASS	0/1:119:74:0.6218:0.6218:0.9800:50.91:PASS	0/1:86:42:0.4884:0.4884:0.9800:49.21:PASS	0/1:22:9:0.4091:0.4091:0.9844:39.66:PASS	1/1:83:82:0.9880:0.9880:0.9800:51.38:PASS	0/1:68:16:0.2353:0.2353:0.9804:39.48:PASS	1/1:29:28:0.9655:0.9655:0.9800:47.44:PASS	0/1:34:19:0.5588:0.5588:0.9801:45.23:PASS	0/1:39:19:0.4872:0.4872:0.9801:45.49:PASS	0/1:50:24:0.4800:0.4800:0.9800:46.66:PASS	0/1:38:17:0.4474:0.4474:0.9802:44.17:PASS	0/1:30:8:0.2667:0.2667:0.9875:36.75:PASS	0/1:53:10:0.1887:0.1887:0.9844:36.81:53	0/1:43:14:0.3256:0.3256:0.9808:40.42:PASS	0/1:63:42:0.6667:0.6667:0.9800:49.26:PASS	0/1:57:49:0.8596:0.8596:0.9800:49.88:57	0/0:22:1:0.0455:0.0455:1.0000:21.96:FAIL	0/0:29:1:0.0345:0.0345:1.0000:21.22:FAIL	./.:8:6:0.7500:0.7500:0.9925:37.13:PASS	0/1:81:27:0.3333:0.3333:0.9800:43.20:PASS	0/0:39:0:0.0000:0.0000:1.0000:0.00:FAIL	0/1:56:34:0.6071:0.6071:0.9800:48.56:PASS
7320_30	76	.	T	C	52.66	PASS	.	GT:DP:AD:AF:RAF:SB:SC:PF	1/1:157:157:1.0000:1.0000:0.9800:52.66:PASS	0/0:197:2:0.0102:0.0102:0.9980:7.48:FAIL	0/0:51:2:0.0392:0.0392:0.9980:26.34:FAIL	0/1:48:31:0.6458:0.6458:0.9800:48.21:PASS	0/1:29:11:0.3793:0.3793:0.9825:40.30:PASS	0/0:61:0:0.0000:0.0000:1.0000:0.00:FAIL	1/1:52:52:1.0000:1.0000:0.9800:50.26:PASS	0/0:21:1:0.0476:0.0476:1.0000:21.94:FAIL	0/1:67:50:0.7463:0.7463:0.9800:50.10:PASS	0/1:18:5:0.2778:0.2778:0.9980:34.03:PASS	0/0:39:0:0.0000:0.0000:1.0000:0.00:FAIL	0/0:163:0:0.0000:0.0000:1.0000:0.00:FAIL	0/1:25:14:0.5600:0.5600:0.9808:43.58:PASS	0/1:26:18:0.6923:0.6923:0.9808:45.34:PASS	0/0:32:0:0.0000:0.0000:1.0000:0.00:FAIL	1/1:26:26:1.0000:1.0000:0.9800:47.23:PASS	1/1:21:19:0.9048:0.9048:0.9801:45.60:PASS	0/0:21:1:0.0476:0.0476:1.0000:21.97:FAIL	0/0:38:1:0.0263:0.0263:1.0000:8.82:FAIL	./.:1:0:0.0000:0.0000:1.0000:0.00:FAIL	1/1:17:16:0.9412:0.9412:0.9804:44.62:PASS	1/1:18:18:1.0000:1.0000:0.9801:45.26:PASS	./.:6:0:0.0000:0.0000:1.0000:0.00:FAIL	0/0:12:0:0.0000:0.0000:1.0000:0.00:FAIL	0/1:27:22:0.8148:0.8148:0.9800:46.49:27	0/1:11:5:0.4545:0.4545:0.9980:36.04:PASS	0/1:23:15:0.6522:0.6522:0.9804:44.25:PASS	./.:7:2:0.2857:0.2857:0.9980:27.92:PASS	./.:7:7:1.0000:1.0000:0.9875:38.80:PASS	0/1:30:4:0.1333:0.1333:0.9980:31.36:30	0/1:22:8:0.3636:0.3636:0.9875:38.11:PASS	0/0:10:0:0.0000:0.0000:1.0000:0.00:FAIL	0/1:21:18:0.8571:0.8571:0.9801:45.31:21	./.:2:0:0.0000:0.0000:1.0000:0.00:FAIL	0/0:27:0:0.0000:0.0000:1.0000:0.00:FAIL	0/0:44:0:0.0000:0.0000:1.0000:0.00:FAIL	./.:4:0:0.0000:0.0000:1.0000:0.00:FAIL	1/1:16:16:1.0000:1.0000:0.9804:44.59:PASS	0/1:80:23:0.2875:0.2875:0.9800:41.74:PASS	0/1:39:11:0.2821:0.2821:0.9825:38.63:PASS	0/0:41:0:0.0000:0.0000:1.0000:0.00:FAIL
7408_78	68	.	T	A	53.44	PASS	.	GT:DP:AD:AF:RAF:SB:SC:PF	1/1:398:397:0.9975:0.9975:0.9800:53.44:PASS	0/0:580:0:0.0000:0.0000:1.0000:0.00:FAIL	1/1:109:109:1.0000:1.0000:0.9800:51.98:PASS	1/1:89:89:1.0000:1.0000:0.9800:51.53:PASS	0/1:217:83:0.3825:0.3825:0.9800:47.18:PASS	0/0:92:1:0.0109:0.0109:1.0000:7.31:FAIL	0/0:59:0:0.0000:0.0000:1.0000:0.00:FAIL	0/1:119:28:0.2353:0.2353:0.9800:41.15:PASS	0/1:158:79:0.5000:0.5000:0.9800:51.34:PASS	0/1:111:25:0.2252:0.2252:0.9800:40.69:PASS	1/1:88:88:1.0000:1.0000:0.9800:51.48:PASS	0/1:114:56:0.4912:0.4912:0.9800:50.38:PASS	0/1:81:34:0.4198:0.4198:0.9800:46.35:PASS	0/0:92:0:0.0000:0.0000:1.0000:0.00:FAIL	0/1:11:8:0.7273:0.7273:0.9875:39.81:PASS	0/0:34:0:0.0000:0.0000:1.0000:0.00:FAIL	0/1:41:28:0.6829:0.6829:0.9800:47.61:PASS	1/1:25:25:1.0000:1.0000:0.9800:47.04:PASS	1/1:46:46:1.0000:1.0000:0.9800:49.74:PASS	0/1:11:5:0.4545:0.4545:0.9980:36.12:PASS	0/0:72:0:0.0000:0.0000:1.0000:0.00:FAIL	0/0:37:0:0.0000:0.0000:1.0000:0.00:FAIL	1/1:14:13:0.9286:0.9286:0.9814:43.23:PASS	0/0:67:0:0.0000:0.0000:1.0000:0.00:FAIL	1/1:90:90:1.0000:1.0000:0.9800:51.60:PASS	0/0:62:0:0.0000:0.0000:1.0000:0.00:FAIL	0/0:33:0:0.0000:0.0000:1.0000:0.00:FAIL	0/1:22:9:0.4091:0.4091:0.9844:39.64:PASS	0/0:30:0:0.0000:0.0000:1.0000:0.00:FAIL	0/1:30:11:0.3667:0.3667:0.9825:40.03:PASS	1/1:24:22:0.9167:0.9167:0.9800:46.38:PASS	0/1:41:26:0.6341:0.6341:0.9800:47.26:PASS	0/0:61:0:0.0000:0.0000:1.0000:0.00:FAIL	1/1:61:61:1.0000:1.0000:0.9800:50.62:PASS	0/0:25:0:0.0000:0.0000:1.0000:0.00:FAIL	0/1:18:15:0.8333:0.8333:0.9804:43.99:18	0/0:94:1:0.0106:0.0106:1.0000:7.28:FAIL	0/0:73:1:0.0137:0.0137:1.0000:7.63:FAIL	0/1:65:38:0.5846:0.5846:0.9800:48.89:PASS	0/1:122:72:0.5902:0.5902:0.9800:51.01:PASS	1/1:196:195:0.9949:0.9949:0.9800:52.86:PASS
7433_151	24	.	T	C	34.56	PASS	.	GT:DP:AD:AF:RAF:SB:SC:PF	1/1:1355:1352:0.9978:0.9978:0.9800:26.73:PASS	0/0:997:1:0.0010:0.0010:1.0000:5.12:FAIL	0/1:166:29:0.1747:0.1747:0.9800:26.19:166	0/1:160:59:0.3688:0.3688:0.9800:26.59:PASS	1/1:138:125:0.9058:0.9058:0.9800:24.81:PASS	0/0:68:1:0.0147:0.0147:1.0000:6.72:FAIL	1/1:19:18:0.9474:0.9474:0.9801:34.56:PASS	1/1:123:122:0.9919:0.9919:0.9800:25.68:PASS	0/0:125:2:0.0160:0.0160:0.9980:7.08:FAIL	0/0:192:0:0.0000:0.0000:1.0000:0.00:FAIL	0/0:102:0:0.0000:0.0000:1.0000:0.00:FAIL	0/0:184:2:0.0109:0.0109:0.9980:6.62:FAIL	1/1:61:60:0.9836:0.9836:0.9800:29.94:PASS	1/1:64:64:1.0000:1.0000:0.9800:31.42:PASS	0/0:102:1:0.0098:0.0098:1.0000:6.26:FAIL	0/1:55:17:0.3091:0.3091:0.9802:31.94:PASS	0/1:75:62:0.8267:0.8267:0.9800:28.62:75	0/1:57:15:0.2632:0.2632:0.9804:23.27:PASS	1/1:113:113:1.0000:1.0000:0.9800:25.10:PASS	0/1:15:2:0.1333:0.1333:0.9980:24.30:15	0/0:119:1:0.0084:0.0084:1.0000:6.11:FAIL	0/1:120:37:0.3083:0.3083:0.9800:29.41:PASS	0/0:83:0:0.0000:0.0000:1.0000:0.00:FAIL	0/1:22:18:0.8182:0.8182:0.9801:30.30:22	0/1:192:28:0.1458:0.1458:0.9800:24.66:192	0/1:74:55:0.7432:0.7432:0.9800:28.72:PASS	0/1:67:19:0.2836:0.2836:0.9801:30.48:PASS	1/1:54:52:0.9630:0.9630:0.9800:29.30:PASS	0/0:18:1:0.0556:0.0556:1.0000:16.75:FAIL	0/0:89:0:0.0000:0.0000:1.0000:0.00:FAIL	1/1:49:48:0.9796:0.9796:0.9800:24.61:PASS	0/1:72:31:0.4306:0.4306:0.9800:27.23:PASS	1/1:123:122:0.9919:0.9919:0.9800:25.69:PASS	0/1:103:12:0.1165:0.1165:0.9814:27.83:103	0/0:21:0:0.0000:0.0000:1.0000:0.00:FAIL	0/1:103:81:0.7864:0.7864:0.9800:24.81:PASS	0/0:131:0:0.0000:0.0000:1.0000:0.00:FAIL	0/1:124:54:0.4355:0.4355:0.9800:29.94:PASS	1/1:164:163:0.9939:0.9939:0.9800:28.45:PASS	0/0:314:1:0.0032:0.0032:1.0000:5.46:FAIL	0/0:215:0:0.0000:0.0000:1.0000:0.00:FAIL
7434_60	116	.	A	C	45.42	PASS	.	GT:DP:AD:AF:RAF:SB:SC:PF	0/0:561:2:0.0036:0.0036:0.9980:6.55:FAIL	1/1:463:461:0.9957:0.9957:0.9800:45.42:PASS	./.:9:0:0.0000:0.0000:1.0000:0.00:FAIL	1/1:50:50:1.0000:1.0000:0.9800:43.70:PASS	./.:5:0:0.0000:0.0000:1.0000:0.00:FAIL	0/1:41:7:0.1707:0.1707:0.9875:32.99:41	0/0:124:0:0.0000:0.0000:1.0000:0.00:FAIL	1/1:18:18:1.0000:1.0000:0.9801:40.79:PASS	0/1:91:42:0.4615:0.4615:0.9800:42.05:PASS	0/0:74:0:0.0000:0.0000:1.0000:0.00:FAIL	0/1:52:19:0.3654:0.3654:0.9801:39.06:PASS	0/1:29:20:0.6897:0.6897:0.9801:41.23:PASS	./.:9:1:0.1111:0.1111:1.0000:21.70:FAIL	0/1:80:26:0.3250:0.3250:0.9800:39.09:PASS	1/1:26:26:1.0000:1.0000:0.9800:41.99:PASS	0/1:25:18:0.7200:0.7200:0.9801:40.63:PASS	1/1:14:13:0.9286:0.9286:0.9814:39.45:PASS	1/1:23:23:1.0000:1.0000:0.9800:41.76:PASS	0/1:54:15:0.2778:0.2778:0.9804:37.05:PASS	0/1:40:21:0.5250:0.5250:0.9800:41.45:PASS	0/1:35:21:0.6000:0.6000:0.9800:41.38:PASS	0/0:12:0:0.0000:0.0000:1.0000:0.00:FAIL	./.:4:4:1.0000:1.0000:0.9980:32.54:PASS	0/0:83:8:0.0964:0.0964:0.9875:32.81:PASS	1/1:29:27:0.9310:0.9310:0.9800:42.26:PASS	1/1:17:17:1.0000:1.0000:0.9802:40.48:PASS	0/0:46:0:0.0000:0.0000:1.0000:0.00:FAIL	1/1:19:19:1.0000:1.0000:0.9801:41.02:PASS	0/0:46:1:0.0217:0.0217:1.0000:8.32:FAIL	0/1:18:7:0.3889:0.3889:0.9875:35.34:PASS	./.:4:1:0.2500:0.2500:1.0000:22.20:FAIL	0/1:19:12:0.6316:0.6316:0.9814:39.10:PASS	0/0:16:0:0.0000:0.0000:1.0000:0.00:FAIL	1/1:33:31:0.9394:0.9394:0.9800:42.34:PASS	0/1:29:3:0.1034:0.1034:0.9980:28.19:29	0/0:47:0:0.0000:0.0000:1.0000:0.00:FAIL	0/0:42:0:0.0000:0.0000:1.0000:0.00:FAIL	0/1:33:14:0.4242:0.4242:0.9808:39.00:PASS	0/0:142:0:0.0000:0.0000:1.0000:0.00:FAIL	0/1:88:46:0.5227:0.5227:0.9800:43.58:PASS	0/0:168:0:0.0000:0.0000:1.0000:0.00:FAIL
7541_78	71	.	A	G	52.61	PASS	.	GT:DP:AD:AF:RAF:SB:SC:PF	1/1:168:166:0.9881:0.9881:0.9800:52.61:PASS	0/0:632:1:0.0016:0.0016:1.0000:5.94:FAIL	0/1:36:9:0.2500:0.2500:0.9844:37.18:PASS	0/1:41:18:0.4390:0.4390:0.9801:44.28:PASS	0/0:33:1:0.0303:0.0303:1.0000:21.89:FAIL	0/0:43:0:0.0000:0.0000:1.0000:0.00:FAIL	1/1:23:23:1.0000:1.0000:0.9800:46.64:PASS	0/0:13:0:0.0000:0.0000:1.0000:0.00:FAIL	0/1:14:10:0.7143:0.7143:0.9844:41.45:PASS	0/0:45:0:0.0000:0.0000:1.0000:0.00:FAIL	./.:7:6:0.8571:0.8571:0.9925:37.51:PASS	1/1:22:22:1.0000:1.0000:0.9800:46.44:PASS	0/0:11:0:0.0000:0.0000:1.0000:0.00:FAIL	0/1:18:7:0.3889:0.3889:0.9875:37.71:PASS	0/1:13:7:0.5385:0.5385:0.9875:38.58:PASS	1/1:19:19:1.0000:1.0000:0.9801:45.59:PASS	1/1:22:21:0.9545:0.9545:0.9800:46.14:PASS	0/1:15:11:0.7333:0.7333:0.9825:42.09:PASS	0/1:34:19:0.5588:0.5588:0.9801:45.58:PASS	./.:8:1:0.1250:0.1250:1.0000:22.33:FAIL	0/1:16:3:0.1875:0.1875:0.9980:29.99:16	0/1:26:6:0.2308:0.2308:0.9925:34.72:PASS	./.:8:0:0.0000:0.0000:1.0000:0.00:FAIL	0/1:30:9:0.3000:0.3000:0.9844:37.91:PASS	0/1:41:15:0.3659:0.3659:0.9804:41.59:PASS	0/1:12:4:0.3333:0.3333:0.9980:33.23:PASS	0/0:12:0:0.0000:0.0000:1.0000:0.00:FAIL	1/1:13:13:1.0000:1.0000:0.9814:43.22:PASS	0/0:15:0:0.0000:0.0000:1.0000:0.00:FAIL	0/1:36:14:0.3889:0.3889:0.9808:41.79:PASS	./.:9:8:0.8889:0.8889:0.9875:39.74:PASS	0/1:31:26:0.8387:0.8387:0.9800:47.21:31	1/1:56:56:1.0000:1.0000:0.9800:50.39:PASS	0/1:15:8:0.5333:0.5333:0.9875:39.71:PASS	0/1:25:14:0.5600:0.5600:0.9808:43.70:PASS	./.:8:2:0.2500:0.2500:0.9980:27.68:PASS	0/0:73:0:0.0000:0.0000:1.0000:0.00:FAIL	0/1:35:16:0.4571:0.4571:0.9804:44.05:PASS	0/1:31:15:0.4839:0.4839:0.9804:44.17:PASS	0/1:51:25:0.4902:0.4902:0.9800:47.08:PASS	0/0:95:2:0.0211:0.0211:0.9980:8.66:FAIL
7552_91	71	.	T	C	54.14	PASS	.	GT:DP:AD:AF:RAF:SB:SC:PF	0/0:773:3:0.0039:0.0039:0.9980:6.83:FAIL	1/1:1375:1371:0.9971:0.9971:0.9800:53.97:PASS	0/0:77:0:0.0000:0.0000:1.0000:0.00:FAIL	0/1:214:128:0.5981:0.5981:0.9800:52.37:PASS	0/1:364:293:0.8049:0.8049:0.9800:53.34:364	0/1:102:55:0.5392:0.5392:0.9800:50.28:PASS	0/1:228:130:0.5702:0.5702:0.9800:52.36:PASS	0/1:211:82:0.3886:0.3886:0.9800:47.42:PASS	0/1:161:99:0.6149:0.6149:0.9800:51.83:PASS	0/0:103:1:0.0097:0.0097:1.0000:7.17:FAIL	0/0:140:2:0.0143:0.0143:0.9980:8.00:FAIL	0/0:88:1:0.0114:0.0114:1.0000:7.37:FAIL	0/0:54:0:0.0000:0.0000:1.0000:0.00:FAIL	0/1:109:97:0.8899:0.8899:0.9800:51.85:109	0/1:34:27:0.7941:0.7941:0.9800:47.48:PASS	0/0:44:1:0.0227:0.0227:1.0000:8.51:FAIL	0/1:42:25:0.5952:0.5952:0.9800:47.02:PASS	0/1:71:60:0.8451:0.8451:0.9800:50.61:71	0/1:122:83:0.6803:0.6803:0.9800:51.44:PASS	0/0:29:2:0.0690:0.0690:0.9980:26.50:PASS	0/0:71:0:0.0000:0.0000:1.0000:0.00:FAIL	0/1:69:55:0.7971:0.7971:0.9800:50.33:PASS	0/0:25:0:0.0000:0.0000:1.0000:0.00:FAIL	0/1:87:62:0.7126:0.7126:0.9800:50.70:PASS	0/0:159:0:0.0000:0.0000:1.0000:0.00:FAIL	0/1:54:31:0.5741:0.5741:0.9800:48.14:PASS	0/1:111:65:0.5856:0.5856:0.9800:50.82:PASS	0/0:36:1:0.0278:0.0278:1.0000:13.51:FAIL	1/1:89:88:0.9888:0.9888:0.9800:51.59:PASS	0/1:64:34:0.5313:0.5313:0.9800:48.57:PASS	0/1:31:23:0.7419:0.7419:0.9800:46.65:PASS	0/0:73:0:0.0000:0.0000:1.0000:0.00:FAIL	1/1:128:122:0.9531:0.9531:0.9800:52.27:PASS	0/1:57:41:0.7193:0.7193:0.9800:49.33:PASS	1/1:56:56:1.0000:1.0000:0.9800:50.37:PASS	0/1:33:20:0.6061:0.6061:0.9801:45.92:PASS	0/0:134:0:0.0000:0.0000:1.0000:0.00:FAIL	0/1:86:70:0.8140:0.8140:0.9800:51.03:86	1/1:222:222:1.0000:1.0000:0.9800:53.04:PASS	1/1:262:260:0.9924:0.9924:0.9800:53.19:PASS	0/0:108:1:0.0093:0.0093:1.0000:7.11:FAIL
7575_42	60	.	T	C	51.21	PASS	.	GT:DP:AD:AF:RAF:SB:SC:PF	0/0:426:0:0.0000:0.0000:1.0000:0.00:FAIL	0/1:165:82:0.4970:0.4970:0.9800:51.21:PASS	0/0:10:0:0.0000:0.0000:1.0000:0.00:FAIL	./.:9:4:0.4444:0.4444:0.9980:34.27:PASS	0/1:37:21:0.5676:0.5676:0.9800:46.05:PASS	0/1:43:8:0.1860:0.1860:0.9875:35.61:43	0/1:44:37:0.8409:0.8409:0.9800:48.65:44	0/0:25:0:0.0000:0.0000:1.0000:0.00:FAIL	0/1:47:14:0.2979:0.2979:0.9808:39.93:PASS	0/1:22:5:0.2273:0.2273:0.9980:33.56:PASS	0/0:26:2:0.0769:0.0769:0.9980:26.46:PASS	0/0:12:1:0.0833:0.0833:1.0000:22.12:FAIL	0/1:69:23:0.3333:0.3333:0.9800:42.57:PASS	0/0:21:0:0.0000:0.0000:1.0000:0.00:FAIL	0/0:21:0:0.0000:0.0000:1.0000:0.00:FAIL	0/0:25:0:0.0000:0.0000:1.0000:0.00:FAIL	0/0:29:0:0.0000:0.0000:1.0000:0.00:FAIL	0/0:40:3:0.0750:0.0750:0.9980:29.09:PASS	0/1:26:8:0.3077:0.3077:0.9875:37.31:PASS	0/0:19:0:0.0000:0.0000:1.0000:0.00:FAIL	0/0:24:0:0.0000:0.0000:1.0000:0.00:FAIL	0/0:134:0:0.0000:0.0000:1.0000:0.00:FAIL	0/1:11:8:0.7273:0.7273:0.9875:39.72:PASS	0/0:39:2:0.0513:0.0513:0.9980:26.39:PASS	0/0:104:0:0.0000:0.0000:1.0000:0.00:FAIL	0/0:22:0:0.0000:0.0000:1.0000:0.00:FAIL	0/0:86:0:0.0000:0.0000:1.0000:0.00:FAIL	0/0:37:0:0.0000:0.0000:1.0000:0.00:FAIL	0/0:105:0:0.0000:0.0000:1.0000:0.00:FAIL	0/1:37:5:0.1351:0.1351:0.9980:32.62:37	0/1:27:7:0.2593:0.2593:0.9875:35.91:PASS	0/0:48:0:0.0000:0.0000:1.0000:0.00:FAIL	0/0:63:0:0.0000:0.0000:1.0000:0.00:FAIL	0/0:27:0:0.0000:0.0000:1.0000:0.00:FAIL	0/0:15:0:0.0000:0.0000:1.0000:0.00:FAIL	./.:2:0:0.0000:0.0000:1.0000:0.00:FAIL	1/1:46:45:0.9783:0.9783:0.9800:49.45:PASS	0/1:19:2:0.1053:0.1053:0.9980:26.70:19	0/0:93:9:0.0968:0.0968:0.9844:35.11:PASS	0/0:56:0:0.0000:0.0000:1.0000:0.00:FAIL	0/1:20:17:0.8500:0.8500:0.9802:44.84:20
7575_42	69	.	T	A	51.16	PASS	.	GT:DP:AD:AF:RAF:SB:SC:PF	0/0:426:0:0.0000:0.0000:1.0000:0.00:FAIL	0/1:165:82:0.4970:0.4970:0.9800:51.16:PASS	0/0:10:0:0.0000:0.0000:1.0000:0.00:FAIL	./.:9:5:0.5556:0.5556:0.9980:36.04:PASS	0/1:37:15:0.4054:0.4054:0.9804:42.54:PASS	0/0:43:1:0.0233:0.0233:1.0000:4.40:FAIL	0/1:44:6:0.1364:0.1364:0.9925:33.31:44	0/0:25:0:0.0000:0.0000:1.0000:0.00:FAIL	0/0:47:1:0.0213:0.0213:1.0000:8.37:FAIL	0/0:22:0:0.0000:0.0000:1.0000:0.00:FAIL	0/0:26:0:0.0000:0.0000:1.0000:0.00:FAIL	0/0:12:0:0.0000:0.0000:1.0000:0.00:FAIL	0/0:69:6:0.0870:0.0870:0.9925:33.15:PASS	0/1:21:4:0.1905:0.1905:0.9980:31.85:21	0/1:21:8:0.3810:0.3810:0.9875:38.36:PASS	0/0:25:1:0.0400:0.0400:1.0000:21.93:FAIL	0/0:29:2:0.0690:0.0690:0.9980:26.52:PASS	0/1:40:12:0.3000:0.3000:0.9814:39.16:PASS	0/1:26:17:0.6538:0.6538:0.9802:44.82:PASS	0/0:19:0:0.0000:0.0000:1.0000:0.00:FAIL	0/0:24:0:0.0000:0.0000:1.0000:0.00:FAIL	0/1:134:21:0.1567:0.1567:0.9800:38.95:134	0/0:11:0:0.0000:0.0000:1.0000:0.00:FAIL	0/0:39:1:0.0256:0.0256:1.0000:8.76:FAIL	0/0:104:0:0.0000:0.0000:1.0000:0.00:FAIL	0/1:22:10:0.4545:0.4545:0.9844:41.21:PASS	0/0:86:0:0.0000:0.0000:1.0000:0.00:FAIL	0/0:37:0:0.0000:0.0000:1.0000:0.00:FAIL	0/0:105:0:0.0000:0.0000:1.0000:0.00:FAIL	0/0:37:2:0.0541:0.0541:0.9980:26.30:PASS	0/1:27:20:0.7407:0.7407:0.9801:45.75:PASS	0/0:48:0:0.0000:0.0000:1.0000:0.00:FAIL	0/0:63:0:0.0000:0.0000:1.0000:0.00:FAIL	0/1:27:6:0.2222:0.2222:0.9925:34.49:PASS	0/0:15:0:0.0000:0.0000:1.0000:0.00:FAIL	./.:2:1:0.5000:0.5000:1.0000:8.43:FAIL	0/0:46:1:0.0217:0.0217:1.0000:8.42:FAIL	0/1:19:17:0.8947:0.8947:0.9802:44.91:19	0/0:93:1:0.0108:0.0108:1.0000:7.30:FAIL	0/1:56:22:0.3929:0.3929:0.9800:43.93:PASS	0/1:20:3:0.1500:0.1500:0.9980:29.56:20
7577_76	35	.	A	C	48.81	PASS	.	GT:DP:AD:AF:RAF:SB:SC:PF	0/0:722:0:0.0000:0.0000:1.0000:0.00:FAIL	1/1:292:291:0.9966:0.9966:0.9800:48.81:PASS	0/1:73:23:0.3151:0.3151:0.9800:40.40:PASS	1/1:200:199:0.9950:0.9950:0.9800:48.55:PASS	1/1:82:77:0.9390:0.9390:0.9800:47.67:PASS	0/0:151:1:0.0066:0.0066:1.0000:6.72:FAIL	1/1:200:198:0.9900:0.9900:0.9800:48.60:PASS	0/0:84:0:0.0000:0.0000:1.0000:0.00:FAIL	0/0:116:2:0.0172:0.0172:0.9980:8.27:FAIL	0/1:68:22:0.3235:0.3235:0.9800:40.43:PASS	0/1:140:54:0.3857:0.3857:0.9800:43.95:PASS	0/0:125:2:0.0160:0.0160:0.9980:8.13:FAIL	0/1:123:74:0.6016:0.6016:0.9800:47.20:PASS	0/1:74:58:0.7838:0.7838:0.9800:46.81:PASS	0/1:81:67:0.8272:0.8272:0.9800:47.26:81	0/1:30:23:0.7667:0.7667:0.9800:44.35:PASS	0/0:101:0:0.0000:0.0000:1.0000:0.00:FAIL	0/1:60:37:0.6167:0.6167:0.9800:45.76:PASS	1/1:59:58:0.9831:0.9831:0.9800:47.09:PASS	0/0:56:0:0.0000:0.0000:1.0000:0.00:FAIL	0/0:53:0:0.0000:0.0000:1.0000:0.00:FAIL	0/1:184:78:0.4239:0.4239:0.9800:45.35:PASS	1/1:11:11:1.0000:1.0000:0.9825:40.19:PASS	0/1:186:86:0.4624:0.4624:0.9800:46.74:PASS	0/0:109:0:0.0000:0.0000:1.0000:0.00:FAIL	0/1:80:45:0.5625:0.5625:0.9800:46.16:PASS	0/0:85:0:0.0000:0.0000:1.0000:0.00:FAIL	0/0:48:0:0.0000:0.0000:1.0000:0.00:FAIL	0/0:53:0:0.0000:0.0000:1.0000:0.00:FAIL	0/1:57:17:0.2982:0.2982:0.9802:39.55:PASS	1/1:64:62:0.9688:0.9688:0.9800:47.49:PASS	0/0:65:1:0.0154:0.0154:1.0000:7.77:FAIL	0/0:25:1:0.0400:0.0400:1.0000:13.46:FAIL	0/1:77:31:0.4026:0.4026:0.9800:43.11:PASS	0/0:57:1:0.0175:0.0175:1.0000:7.98:FAIL	1/1:46:45:0.9783:0.9783:0.9800:46.18:PASS	1/1:141:141:1.0000:1.0000:0.9800:48.18:PASS	1/1:50:49:0.9800:0.9800:0.9800:46.55:PASS	0/1:93:34:0.3656:0.3656:0.9800:42.58:PASS	0/1:153:20:0.1307:0.1307:0.9801:37.19:153	1/1:139:138:0.9928:0.9928:0.9800:48.21:PASS
7580_77	25	.	G	A	36.57	PASS	.	GT:DP:AD:AF:RAF:SB:SC:PF	0/1:447:200:0.4474:0.4474:0.9800:33.05:PASS	0/1:512:236:0.4609:0.4609:0.9800:29.27:PASS	0/1:40:27:0.6750:0.6750:0.9800:33.98:PASS	0/1:139:80:0.5755:0.5755:0.9800:31.91:PASS	0/1:117:68:0.5812:0.5812:0.9800:32.88:PASS	0/1:148:72:0.4865:0.4865:0.9800:30.03:PASS	0/1:111:67:0.6036:0.6036:0.9800:30.26:PASS	0/1:109:42:0.3853:0.3853:0.9800:28.53:PASS	0/1:120:51:0.4250:0.4250:0.9800:33.27:PASS	0/1:104:39:0.3750:0.3750:0.9800:30.40:PASS	0/1:105:59:0.5619:0.5619:0.9800:29.89:PASS	0/1:147:92:0.6259:0.6259:0.9800:30.75:PASS	0/1:117:50:0.4274:0.4274:0.9800:30.76:PASS	0/1:89:52:0.5843:0.5843:0.9800:34.42:PASS	0/1:71:45:0.6338:0.6338:0.9800:31.12:PASS	0/1:88:48:0.5455:0.5455:0.9800:32.21:PASS	0/1:132:57:0.4318:0.4318:0.9800:31.13:PASS	0/1:106:51:0.4811:0.4811:0.9800:31.44:PASS	0/1:80:39:0.4875:0.4875:0.9800:31.50:PASS	0/1:58:18:0.3103:0.3103:0.9801:29.53:PASS	0/1:122:76:0.6230:0.6230:0.9800:30.70:PASS	0/1:117:58:0.4957:0.4957:0.9800:29.49:PASS	0/1:83:50:0.6024:0.6024:0.9800:32.42:PASS	0/1:126:65:0.5159:0.5159:0.9800:29.14:PASS	0/1:89:49:0.5506:0.5506:0.9800:30.36:PASS	0/1:96:30:0.3125:0.3125:0.9800:28.83:PASS	0/1:53:10:0.1887:0.1887:0.9844:30.30:53	0/1:88:28:0.3182:0.3182:0.9800:28.20:PASS	0/1:120:48:0.4000:0.4000:0.9800:30.64:PASS	0/1:160:66:0.4125:0.4125:0.9800:31.19:PASS	0/1:68:37:0.5441:0.5441:0.9800:30.81:PASS	0/1:70:40:0.5714:0.5714:0.9800:30.52:PASS	0/1:164:87:0.5305:0.5305:0.9800:30.05:PASS	0/1:84:21:0.2500:0.2500:0.9800:32.01:PASS	0/1:79:35:0.4430:0.4430:0.9800:32.27:PASS	0/1:96:30:0.3125:0.3125:0.9800:29.60:PASS	0/1:133:69:0.5188:0.5188:0.9800:29.92:PASS	0/1:160:60:0.3750:0.3750:0.9800:31.19:PASS	0/1:172:88:0.5116:0.5116:0.9800:31.69:PASS	0/1:153:87:0.5686:0.5686:0.9800:31.39:PASS	0/1:272:187:0.6875:0.6875:0.9800:30.98:PASS
7681_30	65	.	G	C	46.24	PASS	.	GT:DP:AD:AF:RAF:SB:SC:PF	0/0:283:0:0.0000:0.0000:1.0000:0.00:FAIL	1/1:332:332:1.0000:1.0000:0.9800:46.24:PASS	0/1:91:48:0.5275:0.5275:0.9800:44.26:PASS	0/0:40:2:0.0500:0.0500:0.9980:25.64:PASS	1/1:41:41:1.0000:1.0000:0.9800:43.92:PASS	0/1:56:21:0.3750:0.3750:0.9800:39.96:PASS	1/1:19:18:0.9474:0.9474:0.9801:41.09:PASS	0/0:21:0:0.0000:0.0000:1.0000:0.00:FAIL	0/1:46:29:0.6304:0.6304:0.9800:42.96:PASS	0/1:37:21:0.5676:0.5676:0.9800:41.97:PASS	0/0:25:0:0.0000:0.0000:1.0000:0.00:FAIL	0/0:123:3:0.0244:0.0244:0.9980:8.99:FAIL	1/1:40:39:0.9750:0.9750:0.9800:43.80:PASS	0/1:35:14:0.4000:0.4000:0.9808:38.90:PASS	0/1:10:3:0.3000:0.3000:0.9980:29.77:PASS	0/1:13:11:0.8462:0.8462:0.9825:39.05:13	0/1:15:10:0.6667:0.6667:0.9844:38.55:PASS	./.:8:4:0.5000:0.5000:0.9980:32.74:PASS	0/1:21:11:0.5238:0.5238:0.9825:39.08:PASS	0/1:12:4:0.3333:0.3333:0.9980:31.81:PASS	0/0:20:0:0.0000:0.0000:1.0000:0.00:FAIL	0/0:43:0:0.0000:0.0000:1.0000:0.00:FAIL	./.:1:1:1.0000:1.0000:1.0000:22.75:FAIL	./.:9:9:1.0000:1.0000:0.9844:37.83:PASS	0/1:41:10:0.2439:0.2439:0.9844:35.40:PASS	0/1:34:25:0.7353:0.7353:0.9800:42.49:PASS	1/1:34:34:1.0000:1.0000:0.9800:43.50:PASS	1/1:15:15:1.0000:1.0000:0.9804:40.41:PASS	0/1:26:8:0.3077:0.3077:0.9875:35.16:PASS	0/1:14:8:0.5714:0.5714:0.9875:37.20:PASS	0/0:10:0:0.0000:0.0000:1.0000:0.00:FAIL	0/1:18:8:0.4444:0.4444:0.9875:36.99:PASS	0/0:49:1:0.0204:0.0204:1.0000:8.22:FAIL	0/1:13:5:0.3846:0.3846:0.9980:33.47:PASS	0/0:33:0:0.0000:0.0000:1.0000:0.00:FAIL	./.:0:0:0.0000:0.0000:1.0000:0.00:FAIL	0/1:32:13:0.4063:0.4063:0.9814:38.79:PASS	./.:5:1:0.2000:0.2000:1.0000:22.17:FAIL	0/0:59:0:0.0000:0.0000:1.0000:0.00:FAIL	1/1:42:42:1.0000:1.0000:0.9800:44.01:PASS	1/1:79:79:1.0000:1.0000:0.9800:45.15:PASS
7784_57	58	.	C	A	48.37	PASS	.	GT:DP:AD:AF:RAF:SB:SC:PF	0/0:460:3:0.0065:0.0065:0.9980:7.16:FAIL	1/1:545:542:0.9945:0.9945:0.9800:48.16:PASS	1/1:35:34:0.9714:0.9714:0.9800:44.83:PASS	0/1:160:68:0.4250:0.4250:0.9800:44.68:PASS	0/0:67:0:0.0000:0.0000:1.0000:0.00:FAIL	0/0:78:3:0.0385:0.0385:0.9980:28.19:FAIL	0/0:58:0:0.0000:0.0000:1.0000:0.00:FAIL	0/1:108:53:0.4907:0.4907:0.9800:45.83:PASS	0/0:106:0:0.0000:0.0000:1.0000:0.00:FAIL	0/0:14:0:0.0000:0.0000:1.0000:0.00:FAIL	1/1:64:63:0.9844:0.9844:0.9800:46.17:PASS	0/1:77:57:0.7403:0.7403:0.9800:46.11:PASS	0/1:23:19:0.8261:0.8261:0.9801:42.48:23	0/1:81:55:0.6790:0.6790:0.9800:45.94:PASS	0/0:26:0:0.0000:0.0000:1.0000:0.00:FAIL	0/0:31:0:0.0000:0.0000:1.0000:0.00:FAIL	0/0:55:0:0.0000:0.0000:1.0000:0.00:FAIL	0/1:28:4:0.1429:0.1429:0.9980:30.56:28	1/1:38:38:1.0000:1.0000:0.9800:45.03:PASS	./.:9:8:0.8889:0.8889:0.9875:37.94:PASS	0/0:52:1:0.0192:0.0192:1.0000:6.17:FAIL	0/1:41:14:0.3415:0.3415:0.9808:38.81:PASS	1/1:23:22:0.9565:0.9565:0.9800:43.28:PASS	0/1:84:21:0.2500:0.2500:0.9800:38.70:PASS	0/1:75:46:0.6133:0.6133:0.9800:45.61:PASS	0/1:58:41:0.7069:0.7069:0.9800:45.31:PASS	1/1:51:51:1.0000:1.0000:0.9800:45.87:PASS	0/0:16:0:0.0000:0.0000:1.0000:0.00:FAIL	1/1:39:39:1.0000:1.0000:0.9800:44.98:PASS	0/1:92:37:0.4022:0.4022:0.9800:43.02:PASS	1/1:43:43:1.0000:1.0000:0.9800:45.32:PASS	./.:7:7:1.0000:1.0000:0.9875:36.67:PASS	0/1:25:21:0.8400:0.8400:0.9800:43.03:25	0/1:19:17:0.8947:0.8947:0.9802:42.03:19	0/1:17:15:0.8824:0.8824:0.9804:41.46:17	0/0:50:1:0.0200:0.0200:1.0000:8.21:FAIL	1/1:95:95:1.0000:1.0000:0.9800:46.97:PASS	0/1:28:24:0.8571:0.8571:0.9800:43.51:28	0/1:82:23:0.2805:0.2805:0.9800:39.45:PASS	0/0:82:0:0.0000:0.0000:1.0000:0.00:FAIL	0/1:82:52:0.6341:0.6341:0.9800:45.92:PASS
7811_85	88	.	A	G	53.38	PASS	.	GT:DP:AD:AF:RAF:SB:SC:PF	0/0:688:0:0.0000:0.0000:1.0000:0.00:FAIL	1/1:417:417:1.0000:1.0000:0.9800:53.38:PASS	0/0:155:1:0.0065:0.0065:1.0000:6.73:FAIL	1/1:28:27:0.9643:0.9643:0.9800:47.34:PASS	0/0:24:0:0.0000:0.0000:1.0000:0.00:FAIL	0/1:52:20:0.3846:0.3846:0.9801:43.33:PASS	0/0:57:0:0.0000:0.0000:1.0000:0.00:FAIL	0/0:69:0:0.0000:0.0000:1.0000:0.00:FAIL	0/1:125:59:0.4720:0.4720:0.9800:49.82:PASS	0/0:168:0:0.0000:0.0000:1.0000:0.00:FAIL	1/1:13:12:0.9231:0.9231:0.9814:42.64:PASS	0/1:68:24:0.3529:0.3529:0.9800:43.22:PASS	0/0:36:0:0.0000:0.0000:1.0000:0.00:FAIL	./.:6:0:0.0000:0.0000:1.0000:0.00:FAIL	1/1:20:19:0.9500:0.9500:0.9801:45.29:PASS	0/0:12:0:0.0000:0.0000:1.0000:0.00:FAIL	1/1:41:41:1.0000:1.0000:0.9800:49.23:PASS	1/1:38:38:1.0000:1.0000:0.9800:48.88:PASS	0/1:38:19:0.5000:0.5000:0.9801:45.52:PASS	0/0:11:0:0.0000:0.0000:1.0000:0.00:FAIL	0/1:15:3:0.2000:0.2000:0.9980:30.07:PASS	0/0:67:0:0.0000:0.0000:1.0000:0.00:FAIL	1/1:24:24:1.0000:1.0000:0.9800:46.82:PASS	1/1:22:21:0.9545:0.9545:0.9800:45.96:PASS	1/1:58:57:0.9828:0.9828:0.9800:50.04:PASS	1/1:41:41:1.0000:1.0000:0.9800:49.19:PASS	0/0:50:0:0.0000:0.0000:1.0000:0.00:FAIL	1/1:31:31:1.0000:1.0000:0.9800:47.98:PASS	0/0:56:0:0.0000:0.0000:1.0000:0.00:FAIL	0/1:17:8:0.4706:0.4706:0.9875:39.76:PASS	0/0:28:1:0.0357:0.0357:1.0000:21.90:FAIL	0/1:51:14:0.2745:0.2745:0.9808:39.59:PASS	0/0:23:1:0.0435:0.0435:1.0000:20.12:FAIL	1/1:26:26:1.0000:1.0000:0.9800:46.76:PASS	0/0:34:1:0.0294:0.0294:1.0000:21.87:FAIL	0/0:68:0:0.0000:0.0000:1.0000:0.00:FAIL	0/0:34:0:0.0000:0.0000:1.0000:0.00:FAIL	0/1:81:32:0.3951:0.3951:0.9800:45.31:PASS	0/0:161:0:0.0000:0.0000:1.0000:0.00:FAIL	0/1:23:7:0.3043:0.3043:0.9875:36.46:PASS	0/0:51:1:0.0196:0.0196:1.0000:7.89:FAIL
7835_128	118	.	A	G	48.05	PASS	.	GT:DP:AD:AF:RAF:SB:SC:PF	0/0:910:4:0.0044:0.0044:0.9980:6.94:FAIL	1/1:1122:1119:0.9973:0.9973:0.9800:48.05:PASS	0/1:363:117:0.3223:0.3223:0.9800:42.72:PASS	0/0:150:6:0.0400:0.0400:0.9925:31.73:FAIL	0/1:224:48:0.2143:0.2143:0.9800:39.66:PASS	1/1:76:76:1.0000:1.0000:0.9800:44.52:PASS	0/0:146:1:0.0068:0.0068:1.0000:6.75:FAIL	0/0:90:3:0.0333:0.0333:0.9980:9.70:FAIL	1/1:197:197:1.0000:1.0000:0.9800:47.71:PASS	1/1:156:154:0.9872:0.9872:0.9800:47.39:PASS	1/1:129:127:0.9845:0.9845:0.9800:46.71:PASS	1/1:113:113:1.0000:1.0000:0.9800:47.14:PASS	0/0:30:0:0.0000:0.0000:1.0000:0.00:FAIL	0/0:184:1:0.0054:0.0054:1.0000:5.86:FAIL	1/1:92:92:1.0000:1.0000:0.9800:45.95:PASS	0/1:127:39:0.3071:0.3071:0.9800:40.99:PASS	0/1:98:60:0.6122:0.6122:0.9800:46.07:PASS	0/1:149:77:0.5168:0.5168:0.9800:46.40:PASS	0/0:106:0:0.0000:0.0000:1.0000:0.00:FAIL	0/1:59:31:0.5254:0.5254:0.9800:44.45:PASS	1/1:114:110:0.9649:0.9649:0.9800:47.17:PASS	0/1:107:65:0.6075:0.6075:0.9800:46.21:PASS	1/1:49:48:0.9796:0.9796:0.9800:45.71:PASS	0/1:110:92:0.8364:0.8364:0.9800:46.95:110	0/1:213:152:0.7136:0.7136:0.9800:47.51:PASS	0/1:113:79:0.6991:0.6991:0.9800:46.19:PASS	0/1:72:23:0.3194:0.3194:0.9800:40.17:PASS	0/0:115:0:0.0000:0.0000:1.0000:0.00:FAIL	1/1:95:94:0.9895:0.9895:0.9800:46.13:PASS	1/1:69:67:0.9710:0.9710:0.9800:45.80:PASS	0/0:36:0:0.0000:0.0000:1.0000:0.00:FAIL	0/0:85:5:0.0588:0.0588:0.9980:31.05:PASS	0/0:62:1:0.0161:0.0161:1.0000:7.78:FAIL	0/1:119:73:0.6134:0.6134:0.9800:46.59:PASS	1/1:68:67:0.9853:0.9853:0.9800:44.62:PASS	0/1:25:19:0.7600:0.7600:0.9801:42.56:PASS	1/1:137:137:1.0000:1.0000:0.9800:47.04:PASS	0/1:136:84:0.6176:0.6176:0.9800:46.03:PASS	0/0:418:0:0.0000:0.0000:1.0000:0.00:FAIL	1/1:217:216:0.9954:0.9954:0.9800:47.58:PASS	1/1:316:316:1.0000:1.0000:0.9800:47.93:PASS
7840_44	58	.	T	C	44.62	PASS	.	GT:DP:AD:AF:RAF:SB:SC:PF	1/1:442:442:1.0000:1.0000:0.9800:44.62:PASS	0/0:308:0:0.0000:0.0000:1.0000:0.00:FAIL	./.:9:3:0.3333:0.3333:0.9980:29.63:PASS	1/1:114:114:1.0000:1.0000:0.9800:43.95:PASS	0/1:130:98:0.7538:0.7538:0.9800:43.82:PASS	./.:0:0:0.0000:0.0000:1.0000:0.00:FAIL	0/0:93:1:0.0108:0.0108:1.0000:7.20:FAIL	0/1:60:9:0.1500:0.1500:0.9844:33.44:60	0/1:67:9:0.1343:0.1343:0.9844:33.20:67	0/1:15:3:0.2000:0.2000:0.9980:28.68:PASS	0/1:92:50:0.5435:0.5435:0.9800:42.91:PASS	./.:9:1:0.1111:0.1111:1.0000:21.60:FAIL	0/0:43:0:0.0000:0.0000:1.0000:0.00:FAIL	0/1:64:54:0.8438:0.8438:0.9800:43.05:64	0/1:18:9:0.5000:0.5000:0.9844:37.02:PASS	0/1:12:8:0.6667:0.6667:0.9875:36.45:PASS	0/1:30:21:0.7000:0.7000:0.9800:40.77:PASS	0/0:26:2:0.0769:0.0769:0.9980:25.53:PASS	0/0:49:0:0.0000:0.0000:1.0000:0.00:FAIL	0/0:22:2:0.0909:0.0909:0.9980:25.64:PASS	0/0:13:0:0.0000:0.0000:1.0000:0.00:FAIL	0/0:43:1:0.0233:0.0233:1.0000:8.44:FAIL	0/1:17:4:0.2353:0.2353:0.9980:30.55:PASS	0/0:82:0:0.0000:0.0000:1.0000:0.00:FAIL	1/1:49:49:1.0000:1.0000:0.9800:42.89:PASS	0/0:110:0:0.0000:0.0000:1.0000:0.00:FAIL	1/1:23:23:1.0000:1.0000:0.9800:41.09:PASS	0/0:52:1:0.0192:0.0192:1.0000:8.08:FAIL	./.:6:5:0.8333:0.8333:0.9980:33.53:PASS	0/1:19:17:0.8947:0.8947:0.9802:39.99:19	1/1:16:15:0.9375:0.9375:0.9804:39.56:PASS	0/0:33:3:0.0909:0.0909:0.9980:13.95:FAIL	1/1:55:55:1.0000:1.0000:0.9800:43.10:PASS	0/0:39:0:0.0000:0.0000:1.0000:0.00:FAIL	0/1:41:21:0.5122:0.5122:0.9800:40.76:PASS	0/0:13:0:0.0000:0.0000:1.0000:0.00:FAIL	0/0:119:0:0.0000:0.0000:1.0000:0.00:FAIL	0/0:38:0:0.0000:0.0000:1.0000:0.00:FAIL	0/0:93:7:0.0753:0.0753:0.9875:31.81:PASS	0/0:69:0:0.0000:0.0000:1.0000:0.00:FAIL	0/0:124:1:0.0081:0.0081:1.0000:6.87:FAIL
8126_86	84	.	T	C	53.89	PASS	.	GT:DP:AD:AF:RAF:SB:SC:PF	1/1:270:268:0.9926:0.9926:0.9800:53.15:PASS	0/0:506:1:0.0020:0.0020:1.0000:6.01:FAIL	0/1:90:45:0.5000:0.5000:0.9800:49.55:PASS	0/1:55:15:0.2727:0.2727:0.9804:39.79:PASS	0/0:62:3:0.0484:0.0484:0.9980:28.37:FAIL	0/1:111:71:0.6396:0.6396:0.9800:50.94:PASS	0/1:58:28:0.4828:0.4828:0.9800:47.45:PASS	0/0:42:0:0.0000:0.0000:1.0000:0.00:FAIL	0/1:34:18:0.5294:0.5294:0.9801:45.24:PASS	0/0:57:0:0.0000:0.0000:1.0000:0.00:FAIL	0/1:19:12:0.6316:0.6316:0.9814:42.56:PASS	0/0:62:0:0.0000:0.0000:1.0000:0.00:FAIL	0/1:25:17:0.6800:0.6800:0.9802:44.85:PASS	0/1:11:6:0.5455:0.5455:0.9925:37.59:PASS	./.:2:2:1.0000:1.0000:0.9980:28.65:PASS	0/1:15:6:0.4000:0.4000:0.9925:36.70:PASS	0/1:22:15:0.6818:0.6818:0.9804:44.02:PASS	0/1:31:15:0.4839:0.4839:0.9804:44.09:PASS	0/1:14:7:0.5000:0.5000:0.9875:38.65:PASS	0/1:17:4:0.2353:0.2353:0.9980:32.14:PASS	0/1:59:29:0.4915:0.4915:0.9800:47.69:PASS	0/1:31:9:0.2903:0.2903:0.9844:37.58:PASS	0/0:14:0:0.0000:0.0000:1.0000:0.00:FAIL	0/1:28:20:0.7143:0.7143:0.9801:45.81:PASS	0/1:42:16:0.3810:0.3810:0.9804:42.30:PASS	1/1:15:14:0.9333:0.9333:0.9808:43.64:PASS	0/0:10:0:0.0000:0.0000:1.0000:0.00:FAIL	0/0:17:0:0.0000:0.0000:1.0000:0.00:FAIL	1/1:44:43:0.9773:0.9773:0.9800:49.26:PASS	0/1:26:11:0.4231:0.4231:0.9825:41.11:PASS	0/0:22:1:0.0455:0.0455:1.0000:21.87:FAIL	./.:8:5:0.6250:0.6250:0.9980:36.07:PASS	0/1:44:23:0.5227:0.5227:0.9800:46.63:PASS	0/1:28:6:0.2143:0.2143:0.9925:34.43:PASS	1/1:42:42:1.0000:1.0000:0.9800:49.20:PASS	0/0:26:0:0.0000:0.0000:1.0000:0.00:FAIL	0/1:58:18:0.3103:0.3103:0.9801:41.30:PASS	0/1:53:14:0.2642:0.2642:0.9808:39.40:PASS	0/1:44:11:0.2500:0.2500:0.9825:38.13:PASS	1/1:46:45:0.9783:0.9783:0.9800:49.44:PASS	1/1:70:70:1.0000:1.0000:0.9800:50.75:PASS
8183_56	119	.	C	T	47.03	PASS	.	GT:DP:AD:AF:RAF:SB:SC:PF	1/1:224:222:0.9911:0.9911:0.9800:47.03:PASS	0/0:325:1:0.0031:0.0031:1.0000:6.16:FAIL	1/1:14:14:1.0000:1.0000:0.9808:40.71:PASS	0/1:23:15:0.6522:0.6522:0.9804:41.14:PASS	./.:8:1:0.1250:0.1250:1.0000:21.92:FAIL	0/0:33:0:0.0000:0.0000:1.0000:0.00:FAIL	./.:5:2:0.4000:0.4000:0.9980:27.89:PASS	0/1:34:11:0.3235:0.3235:0.9825:37.00:PASS	0/0:62:0:0.0000:0.0000:1.0000:0.00:FAIL	./.:1:1:1.0000:1.0000:1.0000:22.80:FAIL	1/1:23:21:0.9130:0.9130:0.9800:42.60:PASS	0/1:92:41:0.4457:0.4457:0.9800:42.64:PASS	0/0:11:1:0.0909:0.0909:1.0000:21.77:FAIL	0/1:45:21:0.4667:0.4667:0.9800:42.15:PASS	0/1:34:4:0.1176:0.1176:0.9980:30.23:34	1/1:15:15:1.0000:1.0000:0.9804:41.13:PASS	0/0:34:0:0.0000:0.0000:1.0000:0.00:FAIL	1/1:68:67:0.9853:0.9853:0.9800:45.13:PASS	0/1:25:13:0.5200:0.5200:0.9814:40.40:PASS	0/0:15:0:0.0000:0.0000:1.0000:0.00:FAIL	0/0:21:0:0.0000:0.0000:1.0000:0.00:FAIL	1/1:57:57:1.0000:1.0000:0.9800:45.38:PASS	0/1:39:19:0.4872:0.4872:0.9801:42.18:PASS	1/1:50:50:1.0000:1.0000:0.9800:45.10:PASS	0/1:132:67:0.5076:0.5076:0.9800:43.49:PASS	0/0:46:0:0.0000:0.0000:1.0000:0.00:FAIL	1/1:30:29:0.9667:0.9667:0.9800:43.36:PASS	0/1:22:11:0.5000:0.5000:0.9825:39.57:PASS	0/0:26:2:0.0769:0.0769:0.9980:25.71:PASS	0/1:15:8:0.5333:0.5333:0.9875:37.37:PASS	0/1:13:2:0.1538:0.1538:0.9980:25.78:13	0/0:20:0:0.0000:0.0000:1.0000:0.00:FAIL	1/1:66:66:1.0000:1.0000:0.9800:45.56:PASS	0/1:31:11:0.3548:0.3548:0.9825:37.77:PASS	1/1:68:66:0.9706:0.9706:0.9800:45.76:PASS	0/0:14:0:0.0000:0.0000:1.0000:0.00:FAIL	0/0:23:0:0.0000:0.0000:1.0000:0.00:FAIL	0/0:26:0:0.0000:0.0000:1.0000:0.00:FAIL	0/1:35:10:0.2857:0.2857:0.9844:36.40:PASS	0/0:29:0:0.0000:0.0000:1.0000:0.00:FAIL	0/1:65:27:0.4154:0.4154:0.9800:41.96:PASS
8187_56	49	.	G	C	53.04	PASS	.	GT:DP:AD:AF:RAF:SB:SC:PF	0/0:515:0:0.0000:0.0000:1.0000:0.00:FAIL	1/1:344:343:0.9971:0.9971:0.9800:52.44:PASS	./.:7:1:0.1429:0.1429:1.0000:22.31:FAIL	0/1:28:23:0.8214:0.8214:0.9800:46.14:28	1/1:173:173:1.0000:1.0000:0.9800:51.85:PASS	0/1:155:74:0.4774:0.4774:0.9800:49.94:PASS	0/0:26:0:0.0000:0.0000:1.0000:0.00:FAIL	0/1:86:37:0.4302:0.4302:0.9800:46.41:PASS	0/1:121:46:0.3802:0.3802:0.9800:45.46:PASS	0/0:39:0:0.0000:0.0000:1.0000:0.00:FAIL	0/1:79:28:0.3544:0.3544:0.9800:43.44:PASS	0/1:61:24:0.3934:0.3934:0.9800:43.87:PASS	0/0:67:1:0.0149:0.0149:1.0000:7.70:FAIL	0/0:43:0:0.0000:0.0000:1.0000:0.00:FAIL	0/0:28:0:0.0000:0.0000:1.0000:0.00:FAIL	0/1:17:4:0.2353:0.2353:0.9980:32.14:PASS	./.:6:6:1.0000:1.0000:0.9925:37.35:PASS	0/1:43:27:0.6279:0.6279:0.9800:46.89:PASS	0/0:41:1:0.0244:0.0244:1.0000:8.64:FAIL	0/0:23:0:0.0000:0.0000:1.0000:0.00:FAIL	0/0:26:1:0.0385:0.0385:1.0000:21.87:FAIL	1/1:57:57:1.0000:1.0000:0.9800:49.67:PASS	0/0:22:0:0.0000:0.0000:1.0000:0.00:FAIL	1/1:21:21:1.0000:1.0000:0.9800:45.64:PASS	1/1:62:61:0.9839:0.9839:0.9800:49.90:PASS	0/0:55:3:0.0545:0.0545:0.9980:28.86:PASS	0/1:56:35:0.6250:0.6250:0.9800:47.84:PASS	1/1:35:35:1.0000:1.0000:0.9800:48.02:PASS	0/1:28:3:0.1071:0.1071:0.9980:29.13:28	1/1:11:11:1.0000:1.0000:0.9825:41.77:PASS	0/0:66:0:0.0000:0.0000:1.0000:0.00:FAIL	0/1:31:10:0.3226:0.3226:0.9844:38.57:PASS	0/1:13:3:0.2308:0.2308:0.9980:30.22:PASS	1/1:52:52:1.0000:1.0000:0.9800:49.37:PASS	0/0:21:1:0.0476:0.0476:1.0000:21.91:FAIL	0/0:14:1:0.0714:0.0714:1.0000:22.02:FAIL	1/1:77:76:0.9870:0.9870:0.9800:50.42:PASS	1/1:31:31:1.0000:1.0000:0.9800:47.51:PASS	1/1:56:54:0.9643:0.9643:0.9800:49.55:PASS	0/0:75:5:0.0667:0.0667:0.9980:31.86:PASS	0/1:143:44:0.3077:0.3077:0.9800:43.45:PASS
8206_133	120	.	A	T	46.46	PASS	.	GT:DP:AD:AF:RAF:SB:SC:PF	1/1:536:533:0.9944:0.9944:0.9800:46.46:PASS	0/0:924:0:0.0000:0.0000:1.0000:0.00:FAIL	0/0:63:1:0.0159:0.0159:1.0000:7.78:FAIL	0/0:47:0:0.0000:0.0000:1.0000:0.00:FAIL	0/1:87:39:0.4483:0.4483:0.9800:43.02:PASS	0/0:22:0:0.0000:0.0000:1.0000:0.00:FAIL	0/1:13:9:0.6923:0.6923:0.9844:23.19:PASS	1/1:18:17:0.9444:0.9444:0.9802:40.97:PASS	0/0:63:0:0.0000:0.0000:1.0000:0.00:FAIL	./.:9:0:0.0000:0.0000:1.0000:0.00:FAIL	0/0:33:1:0.0303:0.0303:1.0000:21.42:FAIL	0/1:68:20:0.2941:0.2941:0.9801:38.53:PASS	0/0:35:0:0.0000:0.0000:1.0000:0.00:FAIL	1/1:20:20:1.0000:1.0000:0.9801:40.03:PASS	1/1:19:19:1.0000:1.0000:0.9801:41.60:PASS	0/1:18:4:0.2222:0.2222:0.9980:30.89:PASS	0/1:17:2:0.1176:0.1176:0.9980:26.06:17	0/0:14:1:0.0714:0.0714:1.0000:21.60:FAIL	0/0:10:0:0.0000:0.0000:1.0000:0.00:FAIL	0/0:11:0:0.0000:0.0000:1.0000:0.00:FAIL	0/0:22:1:0.0455:0.0455:1.0000:21.17:FAIL	1/1:21:20:0.9524:0.9524:0.9801:37.38:PASS	0/1:14:9:0.6429:0.6429:0.9844:37.95:PASS	0/0:40:0:0.0000:0.0000:1.0000:0.00:FAIL	0/1:45:17:0.3778:0.3778:0.9802:39.11:PASS	0/1:44:18:0.4091:0.4091:0.9801:40.08:PASS	1/1:30:30:1.0000:1.0000:0.9800:39.62:PASS	./.:7:0:0.0000:0.0000:1.0000:0.00:FAIL	0/1:24:5:0.2083:0.2083:0.9980:31.95:PASS	1/1:37:37:1.0000:1.0000:0.9800:42.72:PASS	1/1:13:13:1.0000:1.0000:0.9814:39.64:PASS	0/0:16:0:0.0000:0.0000:1.0000:0.00:FAIL	0/0:39:0:0.0000:0.0000:1.0000:0.00:FAIL	0/0:20:1:0.0500:0.0500:1.0000:21.50:FAIL	0/0:12:0:0.0000:0.0000:1.0000:0.00:FAIL	0/1:17:7:0.4118:0.4118:0.9875:34.30:PASS	0/1:48:41:0.8542:0.8542:0.9800:44.01:48	0/1:33:25:0.7576:0.7576:0.9800:42.62:PASS	0/1:58:23:0.3966:0.3966:0.9800:40.19:PASS	1/1:16:15:0.9375:0.9375:0.9804:39.43:PASS	0/1:80:31:0.3875:0.3875:0.9800:41.15:PASS
8227_142	97	.	G	A	53.31	PASS	.	GT:DP:AD:AF:RAF:SB:SC:PF	0/0:1113:4:0.0036:0.0036:0.9980:6.86:FAIL	1/1:1094:1092:0.9982:0.9982:0.9800:53.31:PASS	0/1:163:102:0.6258:0.6258:0.9800:51.43:PASS	0/1:70:22:0.3143:0.3143:0.9800:41.89:PASS	0/1:147:81:0.5510:0.5510:0.9800:50.95:PASS	0/1:108:31:0.2870:0.2870:0.9800:42.36:PASS	0/0:155:0:0.0000:0.0000:1.0000:0.00:FAIL	1/1:193:192:0.9948:0.9948:0.9800:52.35:PASS	0/1:158:85:0.5380:0.5380:0.9800:51.00:PASS	0/1:21:17:0.8095:0.8095:0.9802:44.24:21	1/1:40:39:0.9750:0.9750:0.9800:48.74:PASS	1/1:213:212:0.9953:0.9953:0.9800:52.49:PASS	0/1:102:57:0.5588:0.5588:0.9800:50.02:PASS	0/1:141:62:0.4397:0.4397:0.9800:48.33:PASS	1/1:41:41:1.0000:1.0000:0.9800:48.93:PASS	0/0:28:0:0.0000:0.0000:1.0000:0.00:FAIL	0/1:56:13:0.2321:0.2321:0.9814:38.40:PASS	1/1:53:51:0.9623:0.9623:0.9800:49.69:PASS	1/1:66:64:0.9697:0.9697:0.9800:50.26:PASS	1/1:59:59:1.0000:1.0000:0.9800:49.89:PASS	0/0:80:0:0.0000:0.0000:1.0000:0.00:FAIL	0/0:120:0:0.0000:0.0000:1.0000:0.00:FAIL	1/1:61:60:0.9836:0.9836:0.9800:50.06:PASS	1/1:84:84:1.0000:1.0000:0.9800:51.01:PASS	0/1:113:44:0.3894:0.3894:0.9800:45.88:PASS	0/1:80:32:0.4000:0.4000:0.9800:45.21:PASS	0/1:38:23:0.6053:0.6053:0.9800:46.34:PASS	0/1:44:30:0.6818:0.6818:0.9800:47.27:PASS	0/0:37:1:0.0270:0.0270:1.0000:21.52:FAIL	0/1:74:56:0.7568:0.7568:0.9800:49.97:PASS	0/1:41:31:0.7561:0.7561:0.9800:47.75:PASS	1/1:77:77:1.0000:1.0000:0.9800:50.83:PASS	0/1:38:18:0.4737:0.4737:0.9801:44.94:PASS	0/1:91:46:0.5055:0.5055:0.9800:49.09:PASS	1/1:28:28:1.0000:1.0000:0.9800:47.05:PASS	1/1:61:61:1.0000:1.0000:0.9800:50.16:PASS	0/1:127:33:0.2598:0.2598:0.9800:41.91:PASS	0/0:78:3:0.0385:0.0385:0.9980:28.78:FAIL	0/1:79:25:0.3165:0.3165:0.9800:42.39:PASS	0/1:167:107:0.6407:0.6407:0.9800:51.45:PASS	1/1:159:158:0.9937:0.9937:0.9800:52.09:PASS
8279_22	66	.	G	GC	54.05	PASS	.	GT:DP:AD:AF:RAF:SB:SC:PF	0/1:362:239:0.6602:0.6602:0.9800:53.08:PASS	0/0:216:12:0.0556:0.0556:0.9814:35.75:PASS	0/1:103:64:0.6214:0.6214:0.9800:50.73:PASS	1/1:50:50:1.0000:1.0000:0.9800:49.99:PASS	0/1:92:73:0.7935:0.7935:0.9800:51.11:PASS	1/1:77:77:1.0000:1.0000:0.9800:51.26:PASS	0/1:96:19:0.1979:0.1979:0.9801:39.38:96	0/1:26:23:0.8846:0.8846:0.9800:46.63:26	0/1:76:63:0.8289:0.8289:0.9800:50.66:76	1/1:34:34:1.0000:1.0000:0.9800:48.53:PASS	0/1:45:29:0.6444:0.6444:0.9800:47.82:PASS	0/1:66:45:0.6818:0.6818:0.9800:49.61:PASS	0/1:52:34:0.6538:0.6538:0.9800:48.50:PASS	1/1:69:65:0.9420:0.9420:0.9800:50.81:PASS	1/1:51:46:0.9020:0.9020:0.9800:49.67:PASS	0/1:24:18:0.7500:0.7500:0.9801:45.28:PASS	0/1:33:26:0.7879:0.7879:0.9800:47.23:PASS	1/1:40:39:0.9750:0.9750:0.9800:49.08:PASS	0/1:33:28:0.8485:0.8485:0.9800:47.64:33	0/1:33:25:0.7576:0.7576:0.9800:47.08:PASS	0/1:152:99:0.6513:0.6513:0.9800:51.76:PASS	0/1:125:91:0.7280:0.7280:0.9800:51.66:PASS	0/1:44:5:0.1136:0.1136:0.9980:32.44:44	0/1:21:10:0.4762:0.4762:0.9844:41.44:PASS	1/1:41:39:0.9512:0.9512:0.9800:49.10:PASS	0/1:29:17:0.5862:0.5862:0.9802:44.94:PASS	0/1:29:26:0.8966:0.8966:0.9800:47.23:29	0/1:15:7:0.4667:0.4667:0.9875:38.78:PASS	0/1:48:32:0.6667:0.6667:0.9800:48.22:PASS	1/1:30:30:1.0000:1.0000:0.9800:47.93:PASS	0/1:35:23:0.6571:0.6571:0.9800:46.62:PASS	0/1:32:28:0.8750:0.8750:0.9800:47.64:32	1/1:64:63:0.9844:0.9844:0.9800:50.70:PASS	1/1:81:79:0.9753:0.9753:0.9800:51.33:PASS	0/1:99:86:0.8687:0.8687:0.9800:51.51:99	0/1:85:63:0.7412:0.7412:0.9800:50.71:PASS	1/1:62:58:0.9355:0.9355:0.9800:50.46:PASS	./.:7:5:0.7143:0.7143:0.9980:35.74:PASS	1/1:61:59:0.9672:0.9672:0.9800:50.54:PASS	./.:5:5:1.0000:1.0000:0.9980:36.08:PASS	0/1:87:37:0.4253:0.4253:0.9800:46.80:PASS
8333_83	66	.	A	T	52.41	PASS	.	GT:DP:AD:AF:RAF:SB:SC:PF	0/0:644:0:0.0000:0.0000:1.0000:0.00:FAIL	1/1:46:46:1.0000:1.0000:0.9800:49.60:PASS	0/0:142:0:0.0000:0.0000:1.0000:0.00:FAIL	0/1:55:16:0.2909:0.2909:0.9804:40.41:PASS	0/1:71:29:0.4085:0.4085:0.9800:45.33:PASS	1/1:146:145:0.9932:0.9932:0.9800:52.31:PASS	1/1:51:51:1.0000:1.0000:0.9800:50.01:PASS	0/1:13:7:0.5385:0.5385:0.9875:38.75:PASS	0/1:90:51:0.5667:0.5667:0.9800:49.94:PASS	0/1:33:24:0.7273:0.7273:0.9800:46.86:PASS	0/0:120:1:0.0083:0.0083:1.0000:6.99:FAIL	0/0:63:0:0.0000:0.0000:1.0000:0.00:FAIL	0/1:19:16:0.8421:0.8421:0.9804:44.47:19	./.:0:0:0.0000:0.0000:1.0000:0.00:FAIL	0/0:17:1:0.0588:0.0588:1.0000:22.01:FAIL	1/1:18:18:1.0000:1.0000:0.9801:45.23:PASS	0/1:38:25:0.6579:0.6579:0.9800:46.85:PASS	0/0:45:0:0.0000:0.0000:1.0000:0.00:FAIL	0/0:54:0:0.0000:0.0000:1.0000:0.00:FAIL	0/1:20:17:0.8500:0.8500:0.9802:44.78:20	1/1:33:33:1.0000:1.0000:0.9800:48.16:PASS	1/1:50:50:1.0000:1.0000:0.9800:49.90:PASS	0/0:31:0:0.0000:0.0000:1.0000:0.00:FAIL	./.:8:8:1.0000:1.0000:0.9875:39.69:PASS	0/0:94:0:0.0000:0.0000:1.0000:0.00:FAIL	1/1:39:39:1.0000:1.0000:0.9800:48.94:PASS	0/1:36:23:0.6389:0.6389:0.9800:46.56:PASS	0/1:21:9:0.4286:0.4286:0.9844:40.01:PASS	0/1:31:11:0.3548:0.3548:0.9825:39.87:PASS	0/0:17:0:0.0000:0.0000:1.0000:0.00:FAIL	0/1:15:11:0.7333:0.7333:0.9825:42.10:PASS	1/1:14:13:0.9286:0.9286:0.9814:43.20:PASS	1/1:13:13:1.0000:1.0000:0.9814:43.21:PASS	0/0:15:0:0.0000:0.0000:1.0000:0.00:FAIL	1/1:24:24:1.0000:1.0000:0.9800:46.84:PASS	0/1:20:8:0.4000:0.4000:0.9875:38.68:PASS	1/1:31:31:1.0000:1.0000:0.9800:48.06:PASS	1/1:20:19:0.9500:0.9500:0.9801:45.51:PASS	0/1:55:19:0.3455:0.3455:0.9801:42.20:PASS	0/1:39:33:0.8462:0.8462:0.9800:48.25:39	0/0:94:1:0.0106:0.0106:1.0000:7.28:FAIL
8416_24	79	.	T	G	48.65	PASS	.	GT:DP:AD:AF:RAF:SB:SC:PF	0/0:182:0:0.0000:0.0000:1.0000:0.00:FAIL	1/1:116:115:0.9914:0.9914:0.9800:47.40:PASS	0/0:78:0:0.0000:0.0000:1.0000:0.00:FAIL	0/1:82:72:0.8780:0.8780:0.9800:46.78:82	1/1:54:54:1.0000:1.0000:0.9800:46.18:PASS	./.:2:0:0.0000:0.0000:1.0000:0.00:FAIL	0/1:10:2:0.2000:0.2000:0.9980:26.81:PASS	1/1:22:22:1.0000:1.0000:0.9800:43.39:PASS	1/1:12:11:0.9167:0.9167:0.9825:40.03:PASS	./.:2:2:1.0000:1.0000:0.9980:28.04:PASS	0/1:27:8:0.2963:0.2963:0.9875:35.85:PASS	0/1:91:26:0.2857:0.2857:0.9800:39.92:PASS	1/1:55:55:1.0000:1.0000:0.9800:46.29:PASS	1/1:42:39:0.9286:0.9286:0.9800:45.36:PASS	./.:9:7:0.7778:0.7778:0.9875:37.15:PASS	0/1:21:9:0.4286:0.4286:0.9844:38.09:PASS	0/1:16:3:0.1875:0.1875:0.9980:29.17:16	0/1:43:17:0.3953:0.3953:0.9802:40.57:PASS	0/0:20:0:0.0000:0.0000:1.0000:0.00:FAIL	./.:0:0:0.0000:0.0000:1.0000:0.00:FAIL	0/1:74:30:0.4054:0.4054:0.9800:42.75:PASS	1/1:32:32:1.0000:1.0000:0.9800:44.84:PASS	0/1:19:4:0.2105:0.2105:0.9980:31.04:PASS	./.:4:4:1.0000:1.0000:0.9980:33.28:PASS	1/1:98:98:1.0000:1.0000:0.9800:47.26:PASS	0/1:38:22:0.5789:0.5789:0.9800:43.46:PASS	./.:8:8:1.0000:1.0000:0.9875:37.88:PASS	1/1:11:10:0.9091:0.9091:0.9844:39.28:PASS	0/1:27:15:0.5556:0.5556:0.9804:41.69:PASS	0/1:18:6:0.3333:0.3333:0.9925:34.76:PASS	./.:9:0:0.0000:0.0000:1.0000:0.00:FAIL	1/1:18:17:0.9444:0.9444:0.9802:42.34:PASS	0/0:33:0:0.0000:0.0000:1.0000:0.00:FAIL	0/0:36:0:0.0000:0.0000:1.0000:0.00:FAIL	0/0:49:0:0.0000:0.0000:1.0000:0.00:FAIL	0/0:20:2:0.1000:0.1000:0.9980:26.21:PASS	1/1:18:17:0.9444:0.9444:0.9802:42.22:PASS	1/1:24:24:1.0000:1.0000:0.9800:43.78:PASS	0/1:72:28:0.3889:0.3889:0.9800:42.16:PASS	1/1:52:51:0.9808:0.9808:0.9800:45.98:PASS	./.:7:0:0.0000:0.0000:1.0000:0.00:FAIL
8533_27	53	.	A	C	52.51	PASS	.	GT:DP:AD:AF:RAF:SB:SC:PF	0/0:176:0:0.0000:0.0000:1.0000:0.00:FAIL	1/1:204:203:0.9951:0.9951:0.9800:52.34:PASS	0/0:67:0:0.0000:0.0000:1.0000:0.00:FAIL	0/1:48:11:0.2292:0.2292:0.9825:37.66:PASS	0/1:57:32:0.5614:0.5614:0.9800:47.89:PASS	0/1:37:20:0.5405:0.5405:0.9801:45.54:PASS	0/0:76:1:0.0132:0.0132:1.0000:7.57:FAIL	1/1:28:28:1.0000:1.0000:0.9800:47.25:PASS	0/0:12:1:0.0833:0.0833:1.0000:20.25:FAIL	0/0:25:0:0.0000:0.0000:1.0000:0.00:FAIL	0/0:37:0:0.0000:0.0000:1.0000:0.00:FAIL	1/1:56:56:1.0000:1.0000:0.9800:49.91:PASS	0/1:18:12:0.6667:0.6667:0.9814:42.46:PASS	0/1:28:10:0.3571:0.3571:0.9844:39.26:PASS	1/1:21:21:1.0000:1.0000:0.9800:45.87:PASS	0/0:14:0:0.0000:0.0000:1.0000:0.00:FAIL	0/1:12:6:0.5000:0.5000:0.9925:37.38:PASS	./.:6:6:1.0000:1.0000:0.9925:37.42:PASS	0/1:13:10:0.7692:0.7692:0.9844:41.18:PASS	./.:3:0:0.0000:0.0000:1.0000:0.00:FAIL	0/1:34:24:0.7059:0.7059:0.9800:46.55:PASS	0/1:11:3:0.2727:0.2727:0.9980:30.62:PASS	0/1:12:6:0.5000:0.5000:0.9925:37.45:PASS	./.:6:0:0.0000:0.0000:1.0000:0.00:FAIL	0/1:53:47:0.8868:0.8868:0.9800:49.35:53	0/0:12:0:0.0000:0.0000:1.0000:0.00:FAIL	./.:7:2:0.2857:0.2857:0.9980:27.87:PASS	0/1:14:6:0.4286:0.4286:0.9925:37.07:PASS	0/1:24:18:0.7500:0.7500:0.9801:44.97:PASS	0/1:17:11:0.6471:0.6471:0.9825:41.90:PASS	0/1:11:7:0.6364:0.6364:0.9875:38.63:PASS	0/1:14:8:0.5714:0.5714:0.9875:39.63:PASS	./.:7:1:0.1429:0.1429:1.0000:22.39:FAIL	./.:6:3:0.5000:0.5000:0.9980:31.81:PASS	0/1:18:4:0.2222:0.2222:0.9980:32.06:PASS	1/1:13:13:1.0000:1.0000:0.9814:43.01:PASS	1/1:20:20:1.0000:1.0000:0.9801:45.54:PASS	0/0:15:0:0.0000:0.0000:1.0000:0.00:FAIL	0/1:25:7:0.2800:0.2800:0.9875:36.09:PASS	1/1:39:39:1.0000:1.0000:0.9800:48.68:PASS	0/1:15:9:0.6000:0.6000:0.9844:40.44:PASS
8561_39	23	.	C	T	31.44	PASS	.	GT:DP:AD:AF:RAF:SB:SC:PF	1/1:364:363:0.9973:0.9973:0.9800:20.27:PASS	0/0:312:1:0.0032:0.0032:1.0000:4.74:FAIL	0/1:83:38:0.4578:0.4578:0.9800:17.71:FAIL	0/0:51:0:0.0000:0.0000:1.0000:0.00:FAIL	./.:6:3:0.5000:0.5000:0.9980:16.01:FAIL	0/1:24:3:0.1250:0.1250:0.9980:15.51:24	1/1:56:55:0.9821:0.9821:0.9800:17.81:FAIL	1/1:81:81:1.0000:1.0000:0.9800:17.86:FAIL	1/1:49:48:0.9796:0.9796:0.9800:18.43:FAIL	0/0:33:1:0.0303:0.0303:1.0000:13.28:FAIL	1/1:44:41:0.9318:0.9318:0.9800:17.77:FAIL	0/1:69:44:0.6377:0.6377:0.9800:17.78:FAIL	0/0:39:0:0.0000:0.0000:1.0000:0.00:FAIL	0/1:27:9:0.3333:0.3333:0.9844:31.05:PASS	0/0:24:0:0.0000:0.0000:1.0000:0.00:FAIL	1/1:31:31:1.0000:1.0000:0.9800:21.58:PASS	0/1:32:24:0.7500:0.7500:0.9800:17.65:FAIL	1/1:12:12:1.0000:1.0000:0.9814:17.37:FAIL	0/1:31:7:0.2258:0.2258:0.9875:28.49:PASS	1/1:28:28:1.0000:1.0000:0.9800:17.69:FAIL	1/1:31:31:1.0000:1.0000:0.9800:20.94:PASS	0/0:32:0:0.0000:0.0000:1.0000:0.00:FAIL	0/1:44:20:0.4545:0.4545:0.9801:17.55:FAIL	1/1:50:50:1.0000:1.0000:0.9800:17.80:FAIL	0/0:48:0:0.0000:0.0000:1.0000:0.00:FAIL	0/0:29:0:0.0000:0.0000:1.0000:0.00:FAIL	1/1:15:15:1.0000:1.0000:0.9804:17.48:FAIL	0/1:21:15:0.7143:0.7143:0.9804:22.34:PASS	0/1:16:3:0.1875:0.1875:0.9980:15.56:16	./.:7:7:1.0000:1.0000:0.9875:17.01:FAIL	0/0:28:0:0.0000:0.0000:1.0000:0.00:FAIL	1/1:30:30:1.0000:1.0000:0.9800:19.59:FAIL	./.:6:5:0.8333:0.8333:0.9980:16.68:FAIL	0/1:31:26:0.8387:0.8387:0.9800:17.67:31	0/0:28:0:0.0000:0.0000:1.0000:0.00:FAIL	./.:3:0:0.0000:0.0000:1.0000:0.00:FAIL	0/1:16:14:0.8750:0.8750:0.9808:18.30:16	./.:9:4:0.4444:0.4444:0.9980:26.04:PASS	0/1:173:116:0.6705:0.6705:0.9800:18.33:FAIL	0/1:34:23:0.6765:0.6765:0.9800:22.90:PASS	0/1:57:31:0.5439:0.5439:0.9800:17.72:FAIL
8650_166	125	.	C	T	37.49	PASS	.	GT:DP:AD:AF:RAF:SB:SC:PF	0/0:1313:3:0.0023:0.0023:0.9980:6.36:FAIL	1/1:1106:1099:0.9937:0.9937:0.9800:37.38:PASS	1/1:150:149:0.9933:0.9933:0.9800:37.24:PASS	0/1:114:75:0.6579:0.6579:0.9800:36.84:PASS	0/0:239:0:0.0000:0.0000:1.0000:0.00:FAIL	0/1:419:176:0.4200:0.4200:0.9800:36.31:PASS	0/0:145:0:0.0000:0.0000:1.0000:0.00:FAIL	0/1:253:52:0.2055:0.2055:0.9800:33.54:PASS	0/0:162:2:0.0123:0.0123:0.9980:7.51:FAIL	0/0:156:3:0.0192:0.0192:0.9980:8.30:FAIL	1/1:159:157:0.9874:0.9874:0.9800:37.29:PASS	0/1:70:40:0.5714:0.5714:0.9800:36.43:PASS	0/1:67:19:0.2836:0.2836:0.9801:33.19:PASS	0/1:67:44:0.6567:0.6567:0.9800:36.45:PASS	0/0:28:0:0.0000:0.0000:1.0000:0.00:FAIL	0/0:79:1:0.0127:0.0127:1.0000:3.84:FAIL	0/0:77:0:0.0000:0.0000:1.0000:0.00:FAIL	0/1:96:39:0.4063:0.4063:0.9800:35.47:PASS	1/1:123:121:0.9837:0.9837:0.9800:37.18:PASS	1/1:69:69:1.0000:1.0000:0.9800:36.84:PASS	0/0:125:0:0.0000:0.0000:1.0000:0.00:FAIL	0/1:109:27:0.2477:0.2477:0.9800:33.42:PASS	1/1:66:66:1.0000:1.0000:0.9800:36.79:PASS	0/1:76:17:0.2237:0.2237:0.9802:32.48:PASS	0/1:215:96:0.4465:0.4465:0.9800:36.60:PASS	0/1:55:28:0.5091:0.5091:0.9800:35.81:PASS	0/1:69:60:0.8696:0.8696:0.9800:35.02:69	0/0:78:0:0.0000:0.0000:1.0000:0.00:FAIL	1/1:47:47:1.0000:1.0000:0.9800:36.49:PASS	0/1:81:40:0.4938:0.4938:0.9800:36.39:PASS	1/1:84:84:1.0000:1.0000:0.9800:34.37:PASS	1/1:100:99:0.9900:0.9900:0.9800:37.06:PASS	0/1:56:30:0.5357:0.5357:0.9800:35.88:PASS	0/1:95:38:0.4000:0.4000:0.9800:35.33:PASS	1/1:187:187:1.0000:1.0000:0.9800:37.38:PASS	0/0:71:1:0.0141:0.0141:1.0000:7.40:FAIL	1/1:161:160:0.9938:0.9938:0.9800:37.24:PASS	0/1:83:25:0.3012:0.3012:0.9800:33.81:PASS	0/1:218:129:0.5917:0.5917:0.9800:37.25:PASS	0/0:230:0:0.0000:0.0000:1.0000:0.00:FAIL	0/1:180:90:0.5000:0.5000:0.9800:37.01:PASS
8654_80	52	.	T	C	53.29	PASS	.	GT:DP:AD:AF:RAF:SB:SC:PF	1/1:549:549:1.0000:1.0000:0.9800:52.90:PASS	0/0:553:1:0.0018:0.0018:1.0000:5.98:FAIL	./.:6:6:1.0000:1.0000:0.9925:37.43:PASS	0/0:34:0:0.0000:0.0000:1.0000:0.00:FAIL	0/0:143:0:0.0000:0.0000:1.0000:0.00:FAIL	0/1:44:10:0.2273:0.2273:0.9844:37.11:PASS	0/1:53:29:0.5472:0.5472:0.9800:47.36:PASS	1/1:48:48:1.0000:1.0000:0.9800:49.31:PASS	0/1:75:23:0.3067:0.3067:0.9800:41.65:PASS	0/0:75:0:0.0000:0.0000:1.0000:0.00:FAIL	0/1:21:8:0.3810:0.3810:0.9875:38.27:PASS	1/1:47:46:0.9787:0.9787:0.9800:49.21:PASS	1/1:17:16:0.9412:0.9412:0.9804:44.25:PASS	1/1:38:38:1.0000:1.0000:0.9800:48.54:PASS	./.:5:0:0.0000:0.0000:1.0000:0.00:FAIL	0/1:24:6:0.2500:0.2500:0.9925:34.82:PASS	0/1:25:9:0.3600:0.3600:0.9844:38.67:PASS	1/1:50:50:1.0000:1.0000:0.9800:49.50:PASS	0/1:36:23:0.6389:0.6389:0.9800:46.10:PASS	./.:1:0:0.0000:0.0000:1.0000:0.00:FAIL	0/1:29:13:0.4483:0.4483:0.9814:42.44:PASS	0/0:70:2:0.0286:0.0286:0.9980:9.21:FAIL	0/1:12:10:0.8333:0.8333:0.9844:41.20:12	1/1:25:25:1.0000:1.0000:0.9800:46.68:PASS	1/1:102:102:1.0000:1.0000:0.9800:51.23:PASS	./.:3:2:0.6667:0.6667:0.9980:28.59:PASS	0/1:11:2:0.1818:0.1818:0.9980:27.19:11	0/1:21:13:0.6190:0.6190:0.9814:42.96:PASS	0/1:40:24:0.6000:0.6000:0.9800:46.50:PASS	0/1:42:18:0.4286:0.4286:0.9801:43.73:PASS	0/0:15:0:0.0000:0.0000:1.0000:0.00:FAIL	0/0:19:0:0.0000:0.0000:1.0000:0.00:FAIL	0/1:29:24:0.8276:0.8276:0.9800:46.50:29	0/1:46:18:0.3913:0.3913:0.9801:42.77:PASS	0/1:28:11:0.3929:0.3929:0.9825:40.35:PASS	./.:9:0:0.0000:0.0000:1.0000:0.00:FAIL	0/0:45:0:0.0000:0.0000:1.0000:0.00:FAIL	0/0:36:0:0.0000:0.0000:1.0000:0.00:FAIL	0/1:53:31:0.5849:0.5849:0.9800:47.70:PASS	0/0:40:0:0.0000:0.0000:1.0000:0.00:FAIL	0/1:71:24:0.3380:0.3380:0.9800:42.61:PASS
8676_27	31	.	T	G	45.24	PASS	.	GT:DP:AD:AF:RAF:SB:SC:PF	1/1:298:295:0.9899:0.9899:0.9800:45.24:PASS	0/0:223:1:0.0045:0.0045:1.0000:6.37:FAIL	1/1:52:48:0.9231:0.9231:0.9800:43.42:PASS	0/1:108:27:0.2500:0.2500:0.9800:38.00:PASS	0/1:25:5:0.2000:0.2000:0.9980:32.49:PASS	0/0:22:1:0.0455:0.0455:1.0000:21.38:FAIL	1/1:31:29:0.9355:0.9355:0.9800:42.92:PASS	./.:6:5:0.8333:0.8333:0.9980:33.95:PASS	0/0:77:0:0.0000:0.0000:1.0000:0.00:FAIL	0/0:30:0:0.0000:0.0000:1.0000:0.00:FAIL	0/0:43:0:0.0000:0.0000:1.0000:0.00:FAIL	0/0:104:1:0.0096:0.0096:1.0000:7.07:FAIL	1/1:26:26:1.0000:1.0000:0.9800:42.08:PASS	1/1:40:40:1.0000:1.0000:0.9800:43.37:PASS	0/0:17:0:0.0000:0.0000:1.0000:0.00:FAIL	1/1:26:25:0.9615:0.9615:0.9800:42.55:PASS	1/1:44:41:0.9318:0.9318:0.9800:43.16:PASS	0/1:15:10:0.6667:0.6667:0.9844:38.04:PASS	1/1:38:38:1.0000:1.0000:0.9800:42.94:PASS	0/1:23:3:0.1304:0.1304:0.9980:28.49:23	0/0:44:0:0.0000:0.0000:1.0000:0.00:FAIL	0/1:12:6:0.5000:0.5000:0.9925:35.10:PASS	0/0:19:0:0.0000:0.0000:1.0000:0.00:FAIL	0/1:35:30:0.8571:0.8571:0.9800:42.31:35	0/1:62:32:0.5161:0.5161:0.9800:42.49:PASS	./.:6:0:0.0000:0.0000:1.0000:0.00:FAIL	0/1:24:17:0.7083:0.7083:0.9802:40.67:PASS	1/1:29:29:1.0000:1.0000:0.9800:42.88:PASS	0/0:17:0:0.0000:0.0000:1.0000:0.00:FAIL	0/0:25:1:0.0400:0.0400:1.0000:21.35:FAIL	1/1:42:42:1.0000:1.0000:0.9800:43.53:PASS	0/1:51:7:0.1373:0.1373:0.9875:32.71:51	1/1:27:27:1.0000:1.0000:0.9800:42.05:PASS	0/1:28:8:0.2857:0.2857:0.9875:34.68:PASS	./.:6:0:0.0000:0.0000:1.0000:0.00:FAIL	0/1:38:16:0.4211:0.4211:0.9804:39.30:PASS	0/0:44:0:0.0000:0.0000:1.0000:0.00:FAIL	0/1:57:43:0.7544:0.7544:0.9800:43.20:PASS	1/1:59:59:1.0000:1.0000:0.9800:44.09:PASS	0/0:109:0:0.0000:0.0000:1.0000:0.00:FAIL	0/0:51:0:0.0000:0.0000:1.0000:0.00:FAIL
8688_51	51	.	G	A	47.68	PASS	.	GT:DP:AD:AF:RAF:SB:SC:PF	1/1:287:286:0.9965:0.9965:0.9800:47.68:PASS	0/0:321:0:0.0000:0.0000:1.0000:0.00:FAIL	0/1:48:34:0.7083:0.7083:0.9800:44.62:PASS	0/1:24:5:0.2083:0.2083:0.9980:32.32:PASS	0/1:99:48:0.4848:0.4848:0.9800:45.54:PASS	1/1:55:55:1.0000:1.0000:0.9800:45.83:PASS	1/1:60:59:0.9833:0.9833:0.9800:45.97:PASS	0/0:43:0:0.0000:0.0000:1.0000:0.00:FAIL	0/1:29:7:0.2414:0.2414:0.9875:34.41:PASS	0/1:27:3:0.1111:0.1111:0.9980:28.64:27	0/1:14:6:0.4286:0.4286:0.9925:35.73:PASS	0/0:27:0:0.0000:0.0000:1.0000:0.00:FAIL	0/0:24:0:0.0000:0.0000:1.0000:0.00:FAIL	1/1:18:18:1.0000:1.0000:0.9801:42.29:PASS	./.:4:4:1.0000:1.0000:0.9980:33.14:PASS	0/1:14:8:0.5714:0.5714:0.9875:37.86:PASS	0/1:11:7:0.6364:0.6364:0.9875:37.02:PASS	0/0:25:0:0.0000:0.0000:1.0000:0.00:FAIL	1/1:22:21:0.9545:0.9545:0.9800:42.88:PASS	0/0:13:0:0.0000:0.0000:1.0000:0.00:FAIL	1/1:33:33:1.0000:1.0000:0.9800:44.53:PASS	1/1:22:22:1.0000:1.0000:0.9800:43.08:PASS	0/1:23:5:0.2174:0.2174:0.9980:32.44:PASS	1/1:12:11:0.9167:0.9167:0.9825:39.79:PASS	0/1:35:13:0.3714:0.3714:0.9814:38.97:PASS	1/1:14:14:1.0000:1.0000:0.9808:41.06:PASS	0/1:42:14:0.3333:0.3333:0.9808:38.64:PASS	0/0:11:1:0.0909:0.0909:1.0000:21.81:FAIL	1/1:12:12:1.0000:1.0000:0.9814:40.27:PASS	0/0:15:0:0.0000:0.0000:1.0000:0.00:FAIL	1/1:16:16:1.0000:1.0000:0.9804:41.73:PASS	1/1:18:17:0.9444:0.9444:0.9802:42.01:PASS	1/1:20:20:1.0000:1.0000:0.9801:42.71:PASS	./.:5:1:0.2000:0.2000:1.0000:22.30:FAIL	0/1:14:10:0.7143:0.7143:0.9844:39.23:PASS	0/1:27:11:0.4074:0.4074:0.9825:38.78:PASS	0/0:29:0:0.0000:0.0000:1.0000:0.00:FAIL	0/1:28:13:0.4643:0.4643:0.9814:40.52:PASS	1/1:36:36:1.0000:1.0000:0.9800:44.81:PASS	0/0:62:0:0.0000:0.0000:1.0000:0.00:FAIL	0/1:24:13:0.5417:0.5417:0.9814:40.69:PASS
8764_45	84	.	G	T	53.8	PASS	.	GT:DP:AD:AF:RAF:SB:SC:PF	0/1:429:309:0.7203:0.7203:0.9800:53.14:PASS	0/1:362:230:0.6354:0.6354:0.9800:52.91:PASS	0/1:52:34:0.6538:0.6538:0.9800:47.56:PASS	0/1:40:29:0.7250:0.7250:0.9800:47.64:PASS	0/1:70:35:0.5000:0.5000:0.9800:48.36:PASS	0/1:40:19:0.4750:0.4750:0.9801:45.36:PASS	0/0:83:6:0.0723:0.0723:0.9925:32.93:PASS	0/1:45:12:0.2667:0.2667:0.9814:38.78:PASS	0/1:42:14:0.3333:0.3333:0.9808:40.56:PASS	0/1:75:41:0.5467:0.5467:0.9800:49.24:PASS	0/1:66:39:0.5909:0.5909:0.9800:48.82:PASS	1/1:32:29:0.9063:0.9063:0.9800:47.63:PASS	0/1:21:13:0.6190:0.6190:0.9814:43.05:PASS	0/1:47:8:0.1702:0.1702:0.9875:35.26:47	0/1:10:2:0.2000:0.2000:0.9980:27.35:PASS	0/1:23:13:0.5652:0.5652:0.9814:43.25:PASS	0/1:29:15:0.5172:0.5172:0.9804:44.08:PASS	./.:7:6:0.8571:0.8571:0.9925:37.31:PASS	0/1:17:7:0.4118:0.4118:0.9875:38.06:PASS	0/1:19:10:0.5263:0.5263:0.9844:41.44:PASS	0/1:46:29:0.6304:0.6304:0.9800:47.76:PASS	./.:8:8:1.0000:1.0000:0.9875:39.70:PASS	./.:8:4:0.5000:0.5000:0.9980:34.18:PASS	./.:2:0:0.0000:0.0000:1.0000:0.00:FAIL	0/1:45:29:0.6444:0.6444:0.9800:47.71:PASS	0/1:28:21:0.7500:0.7500:0.9800:46.11:PASS	0/1:23:10:0.4348:0.4348:0.9844:40.62:PASS	./.:5:1:0.2000:0.2000:1.0000:22.68:FAIL	0/0:22:1:0.0455:0.0455:1.0000:21.95:FAIL	1/1:10:9:0.9000:0.9000:0.9844:40.55:PASS	./.:6:6:1.0000:1.0000:0.9925:37.59:PASS	0/1:17:5:0.2941:0.2941:0.9980:33.87:PASS	0/1:15:2:0.1333:0.1333:0.9980:26.89:15	0/1:37:6:0.1622:0.1622:0.9925:33.90:37	0/0:43:1:0.0233:0.0233:1.0000:4.40:FAIL	0/1:25:17:0.6800:0.6800:0.9802:44.87:PASS	0/0:72:3:0.0417:0.0417:0.9980:28.79:FAIL	0/1:53:28:0.5283:0.5283:0.9800:47.53:PASS	0/1:54:44:0.8148:0.8148:0.9800:49.49:54	0/1:97:52:0.5361:0.5361:0.9800:49.79:PASS	0/1:143:25:0.1748:0.1748:0.9800:39.71:143
8841_53	26	.	G	C	40.44	PASS	.	GT:DP:AD:AF:RAF:SB:SC:PF	1/1:242:242:1.0000:1.0000:0.9800:34.31:PASS	0/0:269:1:0.0037:0.0037:1.0000:6.21:FAIL	0/1:52:43:0.8269:0.8269:0.9800:33.58:52	0/0:80:0:0.0000:0.0000:1.0000:0.00:FAIL	1/1:149:147:0.9866:0.9866:0.9800:36.12:PASS	0/1:37:10:0.2703:0.2703:0.9844:29.79:PASS	0/0:32:0:0.0000:0.0000:1.0000:0.00:FAIL	1/1:43:43:1.0000:1.0000:0.9800:33.59:PASS	0/1:54:40:0.7407:0.7407:0.9800:33.52:PASS	1/1:37:36:0.9730:0.9730:0.9800:33.43:PASS	0/0:41:1:0.0244:0.0244:1.0000:8.20:FAIL	0/0:31:0:0.0000:0.0000:1.0000:0.00:FAIL	./.:6:1:0.1667:0.1667:1.0000:21.53:FAIL	0/1:25:12:0.4800:0.4800:0.9814:36.58:PASS	0/0:22:0:0.0000:0.0000:1.0000:0.00:FAIL	0/1:37:7:0.1892:0.1892:0.9875:28.37:37	1/1:39:38:0.9744:0.9744:0.9800:35.13:PASS	0/1:36:15:0.4167:0.4167:0.9804:31.90:PASS	0/0:39:0:0.0000:0.0000:1.0000:0.00:FAIL	0/1:17:5:0.2941:0.2941:0.9980:27.97:PASS	0/1:57:19:0.3333:0.3333:0.9801:34.51:PASS	0/1:12:3:0.2500:0.2500:0.9980:25.67:PASS	./.:2:2:1.0000:1.0000:0.9980:24.56:PASS	./.:9:8:0.8889:0.8889:0.9875:30.57:PASS	1/1:39:39:1.0000:1.0000:0.9800:33.51:PASS	1/1:15:14:0.9333:0.9333:0.9808:34.33:PASS	0/1:12:10:0.8333:0.8333:0.9844:31.22:12	1/1:37:37:1.0000:1.0000:0.9800:33.74:PASS	1/1:45:45:1.0000:1.0000:0.9800:37.77:PASS	0/1:25:18:0.7200:0.7200:0.9801:32.50:PASS	./.:5:2:0.4000:0.4000:0.9980:24.56:PASS	0/0:29:0:0.0000:0.0000:1.0000:0.00:FAIL	0/1:30:16:0.5333:0.5333:0.9804:36.75:PASS	0/0:33:1:0.0303:0.0303:1.0000:19.64:FAIL	1/1:52:52:1.0000:1.0000:0.9800:34.51:PASS	0/1:39:16:0.4103:0.4103:0.9804:31.76:PASS	0/1:80:20:0.2500:0.2500:0.9801:30.85:PASS	0/0:30:0:0.0000:0.0000:1.0000:0.00:FAIL	0/1:30:12:0.4000:0.4000:0.9814:31.60:PASS	1/1:47:47:1.0000:1.0000:0.9800:38.65:PASS	0/1:100:58:0.5800:0.5800:0.9800:35.15:PASS
8850_41	124	.	A	C	39.99	PASS	.	GT:DP:AD:AF:RAF:SB:SC:PF	0/0:369:0:0.0000:0.0000:1.0000:0.00:FAIL	1/1:623:622:0.9984:0.9984:0.9800:39.64:PASS	1/1:106:105:0.9906:0.9906:0.9800:39.18:PASS	0/1:34:5:0.1471:0.1471:0.9980:29.56:34	0/1:77:48:0.6234:0.6234:0.9800:38.97:PASS	0/0:89:1:0.0112:0.0112:1.0000:7.17:FAIL	0/0:58:1:0.0172:0.0172:1.0000:7.79:FAIL	0/1:57:36:0.6316:0.6316:0.9800:38.01:PASS	1/1:26:26:1.0000:1.0000:0.9800:37.99:PASS	0/0:22:0:0.0000:0.0000:1.0000:0.00:FAIL	0/1:26:19:0.7308:0.7308:0.9801:37.17:PASS	1/1:33:33:1.0000:1.0000:0.9800:38.44:PASS	0/1:70:44:0.6286:0.6286:0.9800:38.79:PASS	0/1:22:15:0.6818:0.6818:0.9804:36.57:PASS	0/0:17:0:0.0000:0.0000:1.0000:0.00:FAIL	0/1:37:22:0.5946:0.5946:0.9800:37.52:PASS	0/0:25:0:0.0000:0.0000:1.0000:0.00:FAIL	0/1:25:8:0.3200:0.3200:0.9875:32.82:PASS	0/0:11:0:0.0000:0.0000:1.0000:0.00:FAIL	1/1:13:13:1.0000:1.0000:0.9814:36.12:PASS	0/1:90:17:0.1889:0.1889:0.9802:33.68:90	0/1:16:4:0.2500:0.2500:0.9980:29.31:PASS	0/0:17:0:0.0000:0.0000:1.0000:0.00:FAIL	./.:1:0:0.0000:0.0000:1.0000:0.00:FAIL	0/1:145:84:0.5793:0.5793:0.9800:39.54:PASS	0/1:45:15:0.3333:0.3333:0.9804:34.91:PASS	0/1:22:8:0.3636:0.3636:0.9875:33.26:PASS	./.:4:4:1.0000:1.0000:0.9980:30.68:PASS	./.:7:7:1.0000:1.0000:0.9875:33.62:PASS	./.:7:1:0.1429:0.1429:1.0000:21.17:FAIL	1/1:17:16:0.9412:0.9412:0.9804:36.77:PASS	0/0:34:0:0.0000:0.0000:1.0000:0.00:FAIL	0/0:44:0:0.0000:0.0000:1.0000:0.00:FAIL	1/1:11:11:1.0000:1.0000:0.9825:34.88:PASS	0/0:14:0:0.0000:0.0000:1.0000:0.00:FAIL	0/0:23:0:0.0000:0.0000:1.0000:0.00:FAIL	0/1:102:42:0.4118:0.4118:0.9800:37.76:PASS	0/1:48:34:0.7083:0.7083:0.9800:38.48:PASS	0/1:29:21:0.7241:0.7241:0.9800:37.50:PASS	0/1:85:29:0.3412:0.3412:0.9800:36.32:PASS	0/0:36:0:0.0000:0.0000:1.0000:0.00:FAIL
8853_35	89	.	C	A	53.38	PASS	.	GT:DP:AD:AF:RAF:SB:SC:PF	0/0:400:2:0.0050:0.0050:0.9980:6.85:FAIL	1/1:524:524:1.0000:1.0000:0.9800:53.38:PASS	0/0:77:1:0.0130:0.0130:1.0000:7.50:FAIL	0/0:70:0:0.0000:0.0000:1.0000:0.00:FAIL	0/0:55:0:0.0000:0.0000:1.0000:0.00:FAIL	0/1:43:16:0.3721:0.3721:0.9804:41.89:PASS	1/1:23:22:0.9565:0.9565:0.9800:46.20:PASS	0/0:57:0:0.0000:0.0000:1.0000:0.00:FAIL	0/0:98:7:0.0714:0.0714:0.9875:33.59:PASS	0/1:32:10:0.3125:0.3125:0.9844:38.62:PASS	0/0:63:0:0.0000:0.0000:1.0000:0.00:FAIL	0/0:23:1:0.0435:0.0435:1.0000:21.89:FAIL	1/1:49:49:1.0000:1.0000:0.9800:49.73:PASS	0/0:29:0:0.0000:0.0000:1.0000:0.00:FAIL	0/1:33:20:0.6061:0.6061:0.9801:45.78:PASS	0/0:28:1:0.0357:0.0357:1.0000:21.90:FAIL	0/1:28:14:0.5000:0.5000:0.9808:43.53:PASS	0/0:23:1:0.0435:0.0435:1.0000:21.94:FAIL	0/1:41:8:0.1951:0.1951:0.9875:35.64:41	0/0:18:0:0.0000:0.0000:1.0000:0.00:FAIL	0/1:51:8:0.1569:0.1569:0.9875:35.22:51	0/1:41:33:0.8049:0.8049:0.9800:48.18:41	0/0:13:1:0.0769:0.0769:1.0000:22.09:FAIL	./.:6:4:0.6667:0.6667:0.9980:34.28:PASS	1/1:110:110:1.0000:1.0000:0.9800:51.88:PASS	0/0:18:0:0.0000:0.0000:1.0000:0.00:FAIL	0/1:19:5:0.2632:0.2632:0.9980:33.88:PASS	1/1:21:21:1.0000:1.0000:0.9800:46.04:PASS	1/1:41:41:1.0000:1.0000:0.9800:48.99:PASS	1/1:13:13:1.0000:1.0000:0.9814:42.24:PASS	0/0:39:1:0.0256:0.0256:1.0000:8.76:FAIL	0/0:11:1:0.0909:0.0909:1.0000:22.16:FAIL	0/0:32:2:0.0625:0.0625:0.9980:26.43:PASS	0/0:16:0:0.0000:0.0000:1.0000:0.00:FAIL	0/0:23:0:0.0000:0.0000:1.0000:0.00:FAIL	0/1:25:12:0.4800:0.4800:0.9814:42.51:PASS	0/1:45:23:0.5111:0.5111:0.9800:46.51:PASS	0/0:25:1:0.0400:0.0400:1.0000:21.92:FAIL	1/1:59:59:1.0000:1.0000:0.9800:50.30:PASS	1/1:43:43:1.0000:1.0000:0.9800:49.21:PASS	0/0:44:2:0.0455:0.0455:0.9980:26.32:FAIL
8871_69	93	.	A	G	53.65	PASS	.	GT:DP:AD:AF:RAF:SB:SC:PF	1/1:663:662:0.9985:0.9985:0.9800:53.30:PASS	0/0:413:1:0.0024:0.0024:1.0000:3.31:FAIL	0/1:184:85:0.4620:0.4620:0.9800:49.95:PASS	0/0:131:0:0.0000:0.0000:1.0000:0.00:FAIL	0/0:150:3:0.0200:0.0200:0.9980:8.69:FAIL	1/1:57:55:0.9649:0.9649:0.9800:49.87:PASS	0/0:50:0:0.0000:0.0000:1.0000:0.00:FAIL	1/1:43:43:1.0000:1.0000:0.9800:49.21:PASS	1/1:47:47:1.0000:1.0000:0.9800:49.56:PASS	0/1:106:33:0.3113:0.3113:0.9800:43.15:PASS	0/1:165:96:0.5818:0.5818:0.9800:51.51:PASS	0/1:173:27:0.1561:0.1561:0.9800:39.45:173	1/1:51:51:1.0000:1.0000:0.9800:49.65:PASS	0/1:96:27:0.2813:0.2813:0.9800:41.91:PASS	0/1:40:30:0.7500:0.7500:0.9800:47.76:PASS	0/1:26:17:0.6538:0.6538:0.9802:44.76:PASS	1/1:53:52:0.9811:0.9811:0.9800:49.74:PASS	1/1:13:12:0.9231:0.9231:0.9814:42.55:PASS	0/0:64:0:0.0000:0.0000:1.0000:0.00:FAIL	1/1:21:21:1.0000:1.0000:0.9800:45.86:PASS	1/1:24:23:0.9583:0.9583:0.9800:46.40:PASS	0/1:16:5:0.3125:0.3125:0.9980:34.48:PASS	0/1:38:13:0.3421:0.3421:0.9814:40.41:PASS	0/1:38:7:0.1842:0.1842:0.9875:34.96:38	1/1:51:51:1.0000:1.0000:0.9800:49.82:PASS	0/1:60:44:0.7333:0.7333:0.9800:49.31:PASS	1/1:15:15:1.0000:1.0000:0.9804:43.93:PASS	1/1:34:34:1.0000:1.0000:0.9800:48.20:PASS	1/1:38:37:0.9737:0.9737:0.9800:48.55:PASS	0/1:64:21:0.3281:0.3281:0.9800:42.00:PASS	0/0:56:1:0.0179:0.0179:1.0000:8.06:FAIL	1/1:100:100:1.0000:1.0000:0.9800:51.51:PASS	1/1:40:38:0.9500:0.9500:0.9800:48.56:PASS	0/1:30:8:0.2667:0.2667:0.9875:36.70:PASS	1/1:20:20:1.0000:1.0000:0.9801:45.73:PASS	0/0:93:1:0.0108:0.0108:1.0000:7.28:FAIL	0/0:128:0:0.0000:0.0000:1.0000:0.00:FAIL	0/0:101:0:0.0000:0.0000:1.0000:0.00:FAIL	0/1:22:5:0.2273:0.2273:0.9980:33.17:PASS	0/1:143:17:0.1189:0.1189:0.9802:37.69:143	0/0:129:0:0.0000:0.0000:1.0000:0.00:FAIL
8881_65	102	.	C	T	52.03	PASS	.	GT:DP:AD:AF:RAF:SB:SC:PF	0/0:414:1:0.0024:0.0024:1.0000:6.09:FAIL	0/1:183:104:0.5683:0.5683:0.9800:49.93:PASS	0/1:119:30:0.2521:0.2521:0.9800:41.40:PASS	0/1:57:24:0.4211:0.4211:0.9800:44.61:PASS	0/1:112:32:0.2857:0.2857:0.9800:42.24:PASS	1/1:70:68:0.9714:0.9714:0.9800:50.00:PASS	0/1:70:46:0.6571:0.6571:0.9800:49.10:PASS	0/0:89:0:0.0000:0.0000:1.0000:0.00:FAIL	1/1:55:54:0.9818:0.9818:0.9800:49.51:PASS	0/0:37:0:0.0000:0.0000:1.0000:0.00:FAIL	0/0:40:0:0.0000:0.0000:1.0000:0.00:FAIL	0/1:29:8:0.2759:0.2759:0.9875:36.72:PASS	0/1:32:15:0.4688:0.4688:0.9804:43.40:PASS	1/1:81:80:0.9877:0.9877:0.9800:50.44:PASS	1/1:10:10:1.0000:1.0000:0.9844:41.15:PASS	1/1:46:45:0.9783:0.9783:0.9800:48.58:PASS	1/1:37:36:0.9730:0.9730:0.9800:48.19:PASS	0/1:58:36:0.6207:0.6207:0.9800:48.06:PASS	0/0:44:0:0.0000:0.0000:1.0000:0.00:FAIL	0/1:28:18:0.6429:0.6429:0.9801:44.83:PASS	1/1:60:60:1.0000:1.0000:0.9800:49.81:PASS	0/1:24:19:0.7917:0.7917:0.9801:45.17:PASS	0/1:17:9:0.5294:0.5294:0.9844:40.19:PASS	1/1:17:17:1.0000:1.0000:0.9802:44.02:PASS	0/1:76:45:0.5921:0.5921:0.9800:49.03:PASS	0/1:26:16:0.6154:0.6154:0.9804:44.20:PASS	1/1:35:35:1.0000:1.0000:0.9800:47.67:PASS	0/0:10:1:0.1000:0.1000:1.0000:22.16:FAIL	1/1:27:27:1.0000:1.0000:0.9800:46.91:PASS	0/1:47:18:0.3830:0.3830:0.9801:42.29:PASS	0/0:16:0:0.0000:0.0000:1.0000:0.00:FAIL	0/1:18:4:0.2222:0.2222:0.9980:31.97:PASS	1/1:78:78:1.0000:1.0000:0.9800:50.56:PASS	0/1:31:17:0.5484:0.5484:0.9802:44.39:PASS	1/1:58:57:0.9828:0.9828:0.9800:49.71:PASS	0/1:28:20:0.7143:0.7143:0.9801:45.28:PASS	0/1:50:29:0.5800:0.5800:0.9800:47.14:PASS	0/0:31:0:0.0000:0.0000:1.0000:0.00:FAIL	0/1:37:14:0.3784:0.3784:0.9808:41.30:PASS	0/0:100:0:0.0000:0.0000:1.0000:0.00:FAIL	0/0:71:0:0.0000:0.0000:1.0000:0.00:FAIL
8913_97	126	.	G	A	34.12	PASS	.	GT:DP:AD:AF:RAF:SB:SC:PF	0/0:811:2:0.0025:0.0025:0.9980:6.13:FAIL	1/1:121:118:0.9752:0.9752:0.9800:34.12:PASS	1/1:64:64:1.0000:1.0000:0.9800:33.83:PASS	1/1:38:37:0.9737:0.9737:0.9800:33.33:PASS	0/0:51:0:0.0000:0.0000:1.0000:0.00:FAIL	0/0:31:0:0.0000:0.0000:1.0000:0.00:FAIL	1/1:84:84:1.0000:1.0000:0.9800:33.91:PASS	0/1:56:10:0.1786:0.1786:0.9844:29.17:56	./.:6:6:1.0000:1.0000:0.9925:28.98:PASS	0/0:51:3:0.0588:0.0588:0.9980:11.55:FAIL	0/1:20:5:0.2500:0.2500:0.9980:27.70:PASS	0/1:34:27:0.7941:0.7941:0.9800:33.05:PASS	0/1:23:12:0.5217:0.5217:0.9814:31.67:PASS	0/1:61:53:0.8689:0.8689:0.9800:30.04:61	1/1:10:10:1.0000:1.0000:0.9844:31.12:PASS	./.:1:0:0.0000:0.0000:1.0000:0.00:FAIL	1/1:22:20:0.9091:0.9091:0.9801:32.67:PASS	0/0:12:0:0.0000:0.0000:1.0000:0.00:FAIL	0/0:26:0:0.0000:0.0000:1.0000:0.00:FAIL	0/1:15:12:0.8000:0.8000:0.9814:31.66:15	1/1:32:32:1.0000:1.0000:0.9800:33.25:PASS	1/1:33:32:0.9697:0.9697:0.9800:33.28:PASS	0/1:18:16:0.8889:0.8889:0.9804:32.04:18	0/0:15:0:0.0000:0.0000:1.0000:0.00:FAIL	0/0:30:0:0.0000:0.0000:1.0000:0.00:FAIL	0/1:28:10:0.3571:0.3571:0.9844:30.39:PASS	0/1:20:3:0.1500:0.1500:0.9980:23.61:20	0/1:11:9:0.8182:0.8182:0.9844:28.02:11	1/1:23:23:1.0000:1.0000:0.9800:32.84:PASS	./.:3:0:0.0000:0.0000:1.0000:0.00:FAIL	./.:7:6:0.8571:0.8571:0.9925:29.59:PASS	./.:4:2:0.5000:0.5000:0.9980:24.56:PASS	0/0:10:0:0.0000:0.0000:1.0000:0.00:FAIL	0/0:21:0:0.0000:0.0000:1.0000:0.00:FAIL	1/1:24:24:1.0000:1.0000:0.9800:32.82:PASS	./.:6:6:1.0000:1.0000:0.9925:29.60:PASS	0/1:18:9:0.5000:0.5000:0.9844:30.92:PASS	0/0:27:0:0.0000:0.0000:1.0000:0.00:FAIL	0/1:45:13:0.2889:0.2889:0.9814:30.44:PASS	0/1:35:17:0.4857:0.4857:0.9802:28.93:PASS	0/1:53:39:0.7358:0.7358:0.9800:33.42:PASS
8933_158	94	.	C	G	53.65	PASS	.	GT:DP:AD:AF:RAF:SB:SC:PF	1/1:1055:1049:0.9943:0.9943:0.9800:53.47:PASS	0/0:1045:0:0.0000:0.0000:1.0000:0.00:FAIL	0/0:233:9:0.0386:0.0386:0.9844:33.65:FAIL	0/0:174:0:0.0000:0.0000:1.0000:0.00:FAIL	1/1:154:153:0.9935:0.9935:0.9800:52.26:PASS	0/1:96:28:0.2917:0.2917:0.9800:42.25:PASS	0/0:159:1:0.0063:0.0063:1.0000:6.71:FAIL	1/1:120:120:1.0000:1.0000:0.9800:51.86:PASS	0/1:183:80:0.4372:0.4372:0.9800:48.92:PASS	0/1:166:66:0.3976:0.3976:0.9800:47.09:PASS	0/0:115:0:0.0000:0.0000:1.0000:0.00:FAIL	0/0:154:0:0.0000:0.0000:1.0000:0.00:FAIL	0/1:46:13:0.2826:0.2826:0.9814:39.34:PASS	0/1:194:83:0.4278:0.4278:0.9800:48.49:PASS	0/0:41:1:0.0244:0.0244:1.0000:8.65:FAIL	0/1:47:13:0.2766:0.2766:0.9814:39.19:PASS	1/1:46:45:0.9783:0.9783:0.9800:49.30:PASS	0/1:49:30:0.6122:0.6122:0.9800:47.61:PASS	0/0:65:0:0.0000:0.0000:1.0000:0.00:FAIL	0/1:52:11:0.2115:0.2115:0.9825:37.47:PASS	0/1:92:58:0.6304:0.6304:0.9800:50.15:PASS	1/1:47:47:1.0000:1.0000:0.9800:49.58:PASS	1/1:47:46:0.9787:0.9787:0.9800:49.44:PASS	0/1:70:52:0.7429:0.7429:0.9800:49.85:PASS	1/1:245:244:0.9959:0.9959:0.9800:52.74:PASS	0/1:75:35:0.4667:0.4667:0.9800:47.73:PASS	0/1:74:42:0.5676:0.5676:0.9800:49.10:PASS	1/1:46:46:1.0000:1.0000:0.9800:49.42:PASS	1/1:82:78:0.9512:0.9512:0.9800:50.91:PASS	0/1:54:13:0.2407:0.2407:0.9814:38.34:PASS	0/1:32:14:0.4375:0.4375:0.9808:42.46:PASS	0/0:63:1:0.0159:0.0159:1.0000:7.86:FAIL	0/1:60:19:0.3167:0.3167:0.9801:41.48:PASS	0/0:97:0:0.0000:0.0000:1.0000:0.00:FAIL	1/1:41:41:1.0000:1.0000:0.9800:48.68:PASS	0/1:43:26:0.6047:0.6047:0.9800:46.82:PASS	0/1:183:134:0.7322:0.7322:0.9800:52.07:PASS	0/0:77:0:0.0000:0.0000:1.0000:0.00:FAIL	0/1:166:75:0.4518:0.4518:0.9800:49.37:PASS	1/1:125:125:1.0000:1.0000:0.9800:51.93:PASS	0/1:211:79:0.3744:0.3744:0.9800:46.58:PASS
9014_23	83	.	G	A	50.78	PASS	.	GT:DP:AD:AF:RAF:SB:SC:PF	0/0:303:0:0.0000:0.0000:1.0000:0.00:FAIL	1/1:121:119:0.9835:0.9835:0.9800:50.78:PASS	./.:9:0:0.0000:0.0000:1.0000:0.00:FAIL	1/1:22:22:1.0000:1.0000:0.9800:45.74:PASS	0/0:53:1:0.0189:0.0189:1.0000:7.82:FAIL	0/1:125:60:0.4800:0.4800:0.9800:49.35:PASS	0/1:47:29:0.6170:0.6170:0.9800:47.16:PASS	0/0:12:1:0.0833:0.0833:1.0000:22.13:FAIL	1/1:38:37:0.9737:0.9737:0.9800:47.59:PASS	0/0:14:0:0.0000:0.0000:1.0000:0.00:FAIL	1/1:26:26:1.0000:1.0000:0.9800:46.98:PASS	0/1:56:15:0.2679:0.2679:0.9804:39.69:PASS	0/0:13:0:0.0000:0.0000:1.0000:0.00:FAIL	0/1:17:6:0.3529:0.3529:0.9925:33.00:PASS	1/1:17:17:1.0000:1.0000:0.9802:44.85:PASS	0/1:19:14:0.7368:0.7368:0.9808:43.07:PASS	0/1:19:17:0.8947:0.8947:0.9802:44.51:19	1/1:21:21:1.0000:1.0000:0.9800:45.74:PASS	0/1:15:11:0.7333:0.7333:0.9825:41.85:PASS	./.:2:0:0.0000:0.0000:1.0000:0.00:FAIL	0/0:22:0:0.0000:0.0000:1.0000:0.00:FAIL	0/0:29:0:0.0000:0.0000:1.0000:0.00:FAIL	0/1:13:11:0.8462:0.8462:0.9825:41.81:13	0/1:13:8:0.6154:0.6154:0.9875:39.67:PASS	0/0:21:0:0.0000:0.0000:1.0000:0.00:FAIL	1/1:24:24:1.0000:1.0000:0.9800:45.88:PASS	0/1:19:7:0.3684:0.3684:0.9875:37.43:PASS	1/1:12:11:0.9167:0.9167:0.9825:41.30:PASS	0/0:13:0:0.0000:0.0000:1.0000:0.00:FAIL	0/0:21:0:0.0000:0.0000:1.0000:0.00:FAIL	0/1:19:11:0.5789:0.5789:0.9825:41.92:PASS	1/1:10:10:1.0000:1.0000:0.9844:40.46:PASS	0/0:14:1:0.0714:0.0714:1.0000:5.64:FAIL	./.:2:0:0.0000:0.0000:1.0000:0.00:FAIL	0/1:16:2:0.1250:0.1250:0.9980:26.84:16	./.:9:0:0.0000:0.0000:1.0000:0.00:FAIL	0/0:35:0:0.0000:0.0000:1.0000:0.00:FAIL	0/1:21:6:0.2857:0.2857:0.9925:35.28:PASS	0/0:34:0:0.0000:0.0000:1.0000:0.00:FAIL	0/0:32:2:0.0625:0.0625:0.9980:26.45:PASS	0/0:57:0:0.0000:0.0000:1.0000:0.00:FAIL
9054_102	55	.	C	A	53.17	PASS	.	GT:DP:AD:AF:RAF:SB:SC:PF	1/1:596:589:0.9883:0.9883:0.9800:53.17:PASS	0/0:720:1:0.0014:0.0014:1.0000:5.90:FAIL	0/0:231:0:0.0000:0.0000:1.0000:0.00:FAIL	0/0:142:0:0.0000:0.0000:1.0000:0.00:FAIL	0/1:132:62:0.4697:0.4697:0.9800:49.50:PASS	0/1:133:87:0.6541:0.6541:0.9800:51.12:PASS	0/0:154:2:0.0130:0.0130:0.9980:7.85:FAIL	0/1:181:73:0.4033:0.4033:0.9800:47.32:PASS	0/1:134:54:0.4030:0.4030:0.9800:46.76:PASS	0/1:60:18:0.3000:0.3000:0.9801:40.92:PASS	0/1:70:22:0.3143:0.3143:0.9800:41.89:PASS	0/1:115:23:0.2000:0.2000:0.9800:39.83:PASS	0/1:125:56:0.4480:0.4480:0.9800:48.46:PASS	0/1:90:35:0.3889:0.3889:0.9800:45.24:PASS	0/1:37:8:0.2162:0.2162:0.9875:36.00:PASS	0/0:97:1:0.0103:0.0103:1.0000:7.24:FAIL	0/0:42:0:0.0000:0.0000:1.0000:0.00:FAIL	0/0:85:1:0.0118:0.0118:1.0000:7.41:FAIL	0/1:66:9:0.1364:0.1364:0.9844:35.53:66	1/1:30:28:0.9333:0.9333:0.9800:47.28:PASS	0/0:58:0:0.0000:0.0000:1.0000:0.00:FAIL	0/1:93:41:0.4409:0.4409:0.9800:47.37:PASS	1/1:35:35:1.0000:1.0000:0.9800:48.37:PASS	1/1:84:84:1.0000:1.0000:0.9800:51.05:PASS	0/0:219:0:0.0000:0.0000:1.0000:0.00:FAIL	0/0:52:4:0.0769:0.0769:0.9980:30.79:PASS	1/1:46:46:1.0000:1.0000:0.9800:49.31:PASS	0/1:33:13:0.3939:0.3939:0.9814:41.30:PASS	0/1:53:27:0.5094:0.5094:0.9800:47.17:PASS	1/1:46:45:0.9783:0.9783:0.9800:49.31:PASS	1/1:33:33:1.0000:1.0000:0.9800:48.07:PASS	0/1:87:76:0.8736:0.8736:0.9800:50.83:87	0/0:51:0:0.0000:0.0000:1.0000:0.00:FAIL	0/0:90:0:0.0000:0.0000:1.0000:0.00:FAIL	1/1:99:99:1.0000:1.0000:0.9800:51.38:PASS	1/1:36:36:1.0000:1.0000:0.9800:48.46:PASS	0/1:72:29:0.4028:0.4028:0.9800:45.04:PASS	0/1:67:31:0.4627:0.4627:0.9800:47.04:PASS	0/1:151:88:0.5828:0.5828:0.9800:51.15:PASS	1/1:109:108:0.9908:0.9908:0.9800:51.55:PASS	0/0:246:0:0.0000:0.0000:1.0000:0.00:FAIL
9063_51	105	.	A	G	52.23	PASS	.	GT:DP:AD:AF:RAF:SB:SC:PF	1/1:63:62:0.9841:0.9841:0.9800:49.46:PASS	0/0:335:2:0.0060:0.0060:0.9980:6.98:FAIL	0/0:52:0:0.0000:0.0000:1.0000:0.00:FAIL	0/1:48:27:0.5625:0.5625:0.9800:46.77:PASS	0/1:70:38:0.5429:0.5429:0.9800:48.14:PASS	1/1:38:38:1.0000:1.0000:0.9800:48.13:PASS	1/1:18:17:0.9444:0.9444:0.9802:44.28:PASS	0/1:25:4:0.1600:0.1600:0.9980:31.42:25	0/0:31:1:0.0323:0.0323:1.0000:21.79:FAIL	./.:7:7:1.0000:1.0000:0.9875:38.33:PASS	0/1:17:3:0.1765:0.1765:0.9980:29.76:17	0/0:19:0:0.0000:0.0000:1.0000:0.00:FAIL	0/1:17:11:0.6471:0.6471:0.9825:41.42:PASS	0/1:13:4:0.3077:0.3077:0.9980:32.36:PASS	./.:5:5:1.0000:1.0000:0.9980:35.74:PASS	1/1:12:11:0.9167:0.9167:0.9825:41.41:PASS	./.:9:8:0.8889:0.8889:0.9875:39.25:PASS	0/0:11:0:0.0000:0.0000:1.0000:0.00:FAIL	1/1:25:25:1.0000:1.0000:0.9800:45.92:PASS	0/0:21:0:0.0000:0.0000:1.0000:0.00:FAIL	0/1:27:8:0.2963:0.2963:0.9875:36.66:PASS	./.:7:7:1.0000:1.0000:0.9875:38.46:PASS	1/1:18:18:1.0000:1.0000:0.9801:44.34:PASS	./.:2:0:0.0000:0.0000:1.0000:0.00:FAIL	0/1:35:24:0.6857:0.6857:0.9800:46.21:PASS	0/1:16:8:0.5000:0.5000:0.9875:39.20:PASS	0/1:20:10:0.5000:0.5000:0.9844:41.00:PASS	./.:3:0:0.0000:0.0000:1.0000:0.00:FAIL	0/0:14:0:0.0000:0.0000:1.0000:0.00:FAIL	0/1:14:6:0.4286:0.4286:0.9925:36.96:PASS	./.:6:0:0.0000:0.0000:1.0000:0.00:FAIL	1/1:17:17:1.0000:1.0000:0.9802:44.38:PASS	1/1:31:31:1.0000:1.0000:0.9800:47.16:PASS	0/0:27:0:0.0000:0.0000:1.0000:0.00:FAIL	1/1:34:34:1.0000:1.0000:0.9800:47.37:PASS	0/1:18:8:0.4444:0.4444:0.9875:39.18:PASS	0/1:25:7:0.2800:0.2800:0.9875:35.97:PASS	0/1:16:12:0.7500:0.7500:0.9814:42.25:PASS	0/1:32:15:0.4688:0.4688:0.9804:43.47:PASS	0/1:43:30:0.6977:0.6977:0.9800:47.25:PASS	1/1:42:42:1.0000:1.0000:0.9800:48.46:PASS
9199_83	59	.	G	A	52.34	PASS	.	GT:DP:AD:AF:RAF:SB:SC:PF	0/0:653:1:0.0015:0.0015:1.0000:3.23:FAIL	1/1:35:32:0.9143:0.9143:0.9800:47.86:PASS	0/0:79:1:0.0127:0.0127:1.0000:7.51:FAIL	0/1:19:14:0.7368:0.7368:0.9808:43.49:PASS	0/1:44:27:0.6136:0.6136:0.9800:47.26:PASS	1/1:45:45:1.0000:1.0000:0.9800:49.42:PASS	1/1:105:105:1.0000:1.0000:0.9800:51.68:PASS	1/1:69:64:0.9275:0.9275:0.9800:50.51:PASS	1/1:27:26:0.9630:0.9630:0.9800:47.09:PASS	0/0:82:1:0.0122:0.0122:1.0000:7.46:FAIL	0/1:38:13:0.3421:0.3421:0.9814:40.43:PASS	./.:6:4:0.6667:0.6667:0.9980:34.08:PASS	./.:6:1:0.1667:0.1667:1.0000:22.51:FAIL	1/1:40:40:1.0000:1.0000:0.9800:49.00:PASS	0/0:33:2:0.0606:0.0606:0.9980:26.42:PASS	1/1:32:32:1.0000:1.0000:0.9800:48.02:PASS	0/0:27:1:0.0370:0.0370:1.0000:21.90:FAIL	0/0:49:0:0.0000:0.0000:1.0000:0.00:FAIL	0/0:17:1:0.0588:0.0588:1.0000:22.00:FAIL	./.:8:6:0.7500:0.7500:0.9925:37.52:PASS	1/1:28:27:0.9643:0.9643:0.9800:47.17:PASS	1/1:47:47:1.0000:1.0000:0.9800:49.56:PASS	./.:0:0:0.0000:0.0000:1.0000:0.00:FAIL	./.:0:0:0.0000:0.0000:1.0000:0.00:FAIL	0/0:22:1:0.0455:0.0455:1.0000:21.89:FAIL	1/1:57:57:1.0000:1.0000:0.9800:50.20:PASS	0/1:58:42:0.7241:0.7241:0.9800:49.15:PASS	0/1:45:23:0.5111:0.5111:0.9800:46.50:PASS	0/1:57:24:0.4211:0.4211:0.9800:44.94:PASS	0/1:15:9:0.6000:0.6000:0.9844:40.61:PASS	0/1:27:19:0.7037:0.7037:0.9801:45.26:PASS	0/1:44:31:0.7045:0.7045:0.9800:47.95:PASS	1/1:11:10:0.9091:0.9091:0.9844:41.33:PASS	0/0:55:0:0.0000:0.0000:1.0000:0.00:FAIL	1/1:27:27:1.0000:1.0000:0.9800:47.28:PASS	0/1:44:17:0.3864:0.3864:0.9802:42.53:PASS	1/1:36:33:0.9167:0.9167:0.9800:48.09:PASS	1/1:35:35:1.0000:1.0000:0.9800:48.41:PASS	0/1:39:6:0.1538:0.1538:0.9925:33.81:39	0/1:59:20:0.3390:0.3390:0.9801:42.22:PASS	0/0:117:0:0.0000:0.0000:1.0000:0.00:FAIL
9255_147	76	.	C	T	53.8	PASS	.	GT:DP:AD:AF:RAF:SB:SC:PF	0/0:1202:3:0.0025:0.0025:0.9980:6.61:FAIL	1/1:559:557:0.9964:0.9964:0.9800:53.80:PASS	1/1:71:67:0.9437:0.9437:0.9800:51.04:PASS	1/1:24:24:1.0000:1.0000:0.9800:46.91:PASS	0/0:173:0:0.0000:0.0000:1.0000:0.00:FAIL	1/1:118:117:0.9915:0.9915:0.9800:52.27:PASS	0/0:55:1:0.0182:0.0182:1.0000:8.09:FAIL	0/1:66:35:0.5303:0.5303:0.9800:48.74:PASS	1/1:46:46:1.0000:1.0000:0.9800:49.78:PASS	1/1:91:91:1.0000:1.0000:0.9800:51.72:PASS	0/1:104:80:0.7692:0.7692:0.9800:51.49:PASS	0/1:134:94:0.7015:0.7015:0.9800:51.81:PASS	1/1:43:43:1.0000:1.0000:0.9800:49.56:PASS	0/1:55:23:0.4182:0.4182:0.9800:44.88:PASS	0/0:30:1:0.0333:0.0333:1.0000:21.90:FAIL	0/1:40:35:0.8750:0.8750:0.9800:48.63:40	0/1:28:23:0.8214:0.8214:0.9800:46.74:28	0/0:31:0:0.0000:0.0000:1.0000:0.00:FAIL	0/1:56:23:0.4107:0.4107:0.9800:44.61:PASS	0/1:52:37:0.7115:0.7115:0.9800:48.99:PASS	0/1:105:80:0.7619:0.7619:0.9800:51.46:PASS	0/0:95:8:0.0842:0.0842:0.9875:34.51:PASS	0/0:27:0:0.0000:0.0000:1.0000:0.00:FAIL	1/1:84:84:1.0000:1.0000:0.9800:51.60:PASS	1/1:101:99:0.9802:0.9802:0.9800:51.95:PASS	1/1:50:48:0.9600:0.9600:0.9800:49.95:PASS	0/0:69:0:0.0000:0.0000:1.0000:0.00:FAIL	1/1:36:36:1.0000:1.0000:0.9800:48.89:PASS	0/1:21:6:0.2857:0.2857:0.9925:35.31:PASS	0/1:72:34:0.4722:0.4722:0.9800:48.22:PASS	0/1:42:7:0.1667:0.1667:0.9875:34.84:42	0/0:14:0:0.0000:0.0000:1.0000:0.00:FAIL	0/1:91:14:0.1538:0.1538:0.9808:37.70:91	0/0:28:0:0.0000:0.0000:1.0000:0.00:FAIL	1/1:54:54:1.0000:1.0000:0.9800:50.35:PASS	0/1:16:11:0.6875:0.6875:0.9825:42.12:PASS	0/0:41:0:0.0000:0.0000:1.0000:0.00:FAIL	0/1:72:32:0.4444:0.4444:0.9800:47.03:PASS	0/0:164:1:0.0061:0.0061:1.0000:6.68:FAIL	0/0:67:0:0.0000:0.0000:1.0000:0.00:FAIL	0/1:194:120:0.6186:0.6186:0.9800:52.31:PASS
9382_98	89	.	T	A	53.51	PASS	.	GT:DP:AD:AF:RAF:SB:SC:PF	0/0:717:3:0.0042:0.0042:0.9980:6.86:FAIL	1/1:769:766:0.9961:0.9961:0.9800:53.51:PASS	0/0:78:0:0.0000:0.0000:1.0000:0.00:FAIL	0/1:56:34:0.6071:0.6071:0.9800:48.39:PASS	0/1:78:34:0.4359:0.4359:0.9800:46.54:PASS	0/1:124:60:0.4839:0.4839:0.9800:50.28:PASS	0/0:122:1:0.0082:0.0082:1.0000:5.35:FAIL	0/0:68:1:0.0147:0.0147:1.0000:7.74:FAIL	0/1:75:36:0.4800:0.4800:0.9800:48.40:PASS	0/1:83:49:0.5904:0.5904:0.9800:49.77:PASS	0/1:76:43:0.5658:0.5658:0.9800:49.31:PASS	1/1:62:61:0.9839:0.9839:0.9800:50.46:PASS	0/1:34:26:0.7647:0.7647:0.9800:47.17:PASS	0/1:73:31:0.4247:0.4247:0.9800:45.95:PASS	0/1:24:14:0.5833:0.5833:0.9808:43.56:PASS	0/1:27:18:0.6667:0.6667:0.9801:45.09:PASS	0/1:18:11:0.6111:0.6111:0.9825:42.03:PASS	0/1:32:17:0.5313:0.5313:0.9802:44.86:PASS	0/0:29:1:0.0345:0.0345:1.0000:21.86:FAIL	./.:7:4:0.5714:0.5714:0.9980:34.30:PASS	0/1:36:16:0.4444:0.4444:0.9804:43.70:PASS	0/1:63:39:0.6190:0.6190:0.9800:48.91:PASS	0/1:12:3:0.2500:0.2500:0.9980:30.37:PASS	1/1:50:50:1.0000:1.0000:0.9800:49.84:PASS	0/1:96:59:0.6146:0.6146:0.9800:50.40:PASS	1/1:31:31:1.0000:1.0000:0.9800:47.99:PASS	0/0:18:0:0.0000:0.0000:1.0000:0.00:FAIL	1/1:14:14:1.0000:1.0000:0.9808:43.59:PASS	1/1:32:29:0.9063:0.9063:0.9800:47.51:PASS	0/1:46:26:0.5652:0.5652:0.9800:47.05:PASS	0/0:24:0:0.0000:0.0000:1.0000:0.00:FAIL	0/0:85:0:0.0000:0.0000:1.0000:0.00:FAIL	0/1:40:15:0.3750:0.3750:0.9804:41.81:PASS	0/0:24:0:0.0000:0.0000:1.0000:0.00:FAIL	0/1:34:9:0.2647:0.2647:0.9844:37.33:PASS	1/1:16:15:0.9375:0.9375:0.9804:44.10:PASS	0/1:70:31:0.4429:0.4429:0.9800:46.58:PASS	0/1:50:14:0.2800:0.2800:0.9808:39.47:PASS	0/0:81:0:0.0000:0.0000:1.0000:0.00:FAIL	0/0:84:0:0.0000:0.0000:1.0000:0.00:FAIL	0/0:39:0:0.0000:0.0000:1.0000:0.00:FAIL
9432_57	45	.	A	C	52.53	PASS	.	GT:DP:AD:AF:RAF:SB:SC:PF	1/1:128:125:0.9766:0.9766:0.9800:51.07:PASS	0/0:386:1:0.0026:0.0026:1.0000:6.11:FAIL	0/1:26:15:0.5769:0.5769:0.9804:43.56:PASS	0/1:47:26:0.5532:0.5532:0.9800:46.43:PASS	1/1:38:36:0.9474:0.9474:0.9800:47.85:PASS	1/1:17:17:1.0000:1.0000:0.9802:44.38:PASS	1/1:66:66:1.0000:1.0000:0.9800:49.77:PASS	0/0:30:0:0.0000:0.0000:1.0000:0.00:FAIL	0/1:72:43:0.5972:0.5972:0.9800:48.43:PASS	0/1:38:13:0.3421:0.3421:0.9814:40.04:PASS	0/0:31:0:0.0000:0.0000:1.0000:0.00:FAIL	0/1:32:11:0.3438:0.3438:0.9825:39.23:PASS	0/1:27:14:0.5185:0.5185:0.9808:43.14:PASS	0/1:55:25:0.4545:0.4545:0.9800:45.48:PASS	./.:5:1:0.2000:0.2000:1.0000:22.60:FAIL	0/1:18:12:0.6667:0.6667:0.9814:42.11:PASS	0/0:25:0:0.0000:0.0000:1.0000:0.00:FAIL	1/1:30:29:0.9667:0.9667:0.9800:46.94:PASS	0/1:35:17:0.4857:0.4857:0.9802:44.32:PASS	0/0:24:0:0.0000:0.0000:1.0000:0.00:FAIL	0/1:29:5:0.1724:0.1724:0.9980:32.79:29	0/0:24:0:0.0000:0.0000:1.0000:0.00:FAIL	./.:4:4:1.0000:1.0000:0.9980:34.06:PASS	0/1:51:20:0.3922:0.3922:0.9801:42.95:PASS	0/1:25:21:0.8400:0.8400:0.9800:45.35:25	0/0:34:1:0.0294:0.0294:1.0000:21.76:FAIL	1/1:16:16:1.0000:1.0000:0.9804:43.94:PASS	0/0:19:0:0.0000:0.0000:1.0000:0.00:FAIL	0/1:27:12:0.4444:0.4444:0.9814:41.58:PASS	0/1:13:3:0.2308:0.2308:0.9980:30.15:PASS	0/1:20:11:0.5500:0.5500:0.9825:41.58:PASS	1/1:14:14:1.0000:1.0000:0.9808:43.23:PASS	0/1:45:39:0.8667:0.8667:0.9800:48.11:45	./.:8:8:1.0000:1.0000:0.9875:39.37:PASS	0/0:38:0:0.0000:0.0000:1.0000:0.00:FAIL	0/1:15:7:0.4667:0.4667:0.9875:38.32:PASS	1/1:68:68:1.0000:1.0000:0.9800:49.80:PASS	0/1:19:11:0.5789:0.5789:0.9825:41.61:PASS	1/1:55:55:1.0000:1.0000:0.9800:49.37:PASS	1/1:77:77:1.0000:1.0000:0.9800:50.01:PASS	0/1:82:56:0.6829:0.6829:0.9800:49.25:PASS
9476_25	115	.	T	C	50.03	PASS	.	GT:DP:AD:AF:RAF:SB:SC:PF	0/0:221:0:0.0000:0.0000:1.0000:0.00:FAIL	1/1:160:159:0.9937:0.9937:0.9800:49.15:PASS	1/1:40:39:0.9750:0.9750:0.9800:46.51:PASS	0/1:49:17:0.3469:0.3469:0.9802:40.43:PASS	0/1:90:37:0.4111:0.4111:0.9800:44.28:PASS	1/1:13:13:1.0000:1.0000:0.9814:41.57:PASS	0/0:36:1:0.0278:0.0278:1.0000:21.67:FAIL	0/0:48:0:0.0000:0.0000:1.0000:0.00:FAIL	1/1:39:39:1.0000:1.0000:0.9800:46.04:PASS	./.:3:1:0.3333:0.3333:1.0000:22.88:FAIL	1/1:13:12:0.9231:0.9231:0.9814:41.22:PASS	1/1:10:10:1.0000:1.0000:0.9844:39.97:PASS	0/0:40:0:0.0000:0.0000:1.0000:0.00:FAIL	0/0:13:0:0.0000:0.0000:1.0000:0.00:FAIL	1/1:12:12:1.0000:1.0000:0.9814:41.21:PASS	0/1:18:14:0.7778:0.7778:0.9808:41.01:PASS	./.:8:3:0.3750:0.3750:0.9980:31.02:PASS	0/1:32:14:0.4375:0.4375:0.9808:41.34:PASS	0/0:31:0:0.0000:0.0000:1.0000:0.00:FAIL	0/1:19:6:0.3158:0.3158:0.9925:34.47:PASS	1/1:25:25:1.0000:1.0000:0.9800:44.89:PASS	0/1:17:14:0.8235:0.8235:0.9808:40.78:17	./.:7:7:1.0000:1.0000:0.9875:37.74:PASS	0/1:24:15:0.6250:0.6250:0.9804:42.43:PASS	0/1:12:5:0.4167:0.4167:0.9980:34.97:PASS	0/1:18:9:0.5000:0.5000:0.9844:31.70:PASS	0/0:45:3:0.0667:0.0667:0.9980:28.61:PASS	0/0:18:0:0.0000:0.0000:1.0000:0.00:FAIL	1/1:17:16:0.9412:0.9412:0.9804:41.95:PASS	./.:5:5:1.0000:1.0000:0.9980:35.22:PASS	0/0:28:0:0.0000:0.0000:1.0000:0.00:FAIL	./.:6:2:0.3333:0.3333:0.9980:27.85:PASS	0/0:20:0:0.0000:0.0000:1.0000:0.00:FAIL	./.:2:0:0.0000:0.0000:1.0000:0.00:FAIL	1/1:14:13:0.9286:0.9286:0.9814:41.68:PASS	0/0:34:3:0.0882:0.0882:0.9980:28.77:PASS	1/1:29:28:0.9655:0.9655:0.9800:45.35:PASS	0/1:14:6:0.4286:0.4286:0.9925:36.33:PASS	0/0:60:0:0.0000:0.0000:1.0000:0.00:FAIL	1/1:51:50:0.9804:0.9804:0.9800:47.14:PASS	1/1:57:56:0.9825:0.9825:0.9800:47.20:PASS
9483_90	91	.	A	G	52.93	PASS	.	GT:DP:AD:AF:RAF:SB:SC:PF	0/0:792:1:0.0013:0.0013:1.0000:5.88:FAIL	1/1:256:256:1.0000:1.0000:0.9800:52.93:PASS	1/1:23:22:0.9565:0.9565:0.9800:46.29:PASS	0/1:48:27:0.5625:0.5625:0.9800:47.35:PASS	0/0:84:1:0.0119:0.0119:1.0000:7.43:FAIL	1/1:12:11:0.9167:0.9167:0.9825:41.99:PASS	0/0:66:0:0.0000:0.0000:1.0000:0.00:FAIL	0/1:18:11:0.6111:0.6111:0.9825:42.05:PASS	0/0:104:1:0.0096:0.0096:1.0000:7.16:FAIL	1/1:103:103:1.0000:1.0000:0.9800:51.71:PASS	0/0:26:0:0.0000:0.0000:1.0000:0.00:FAIL	0/0:74:0:0.0000:0.0000:1.0000:0.00:FAIL	1/1:28:28:1.0000:1.0000:0.9800:47.43:PASS	./.:6:0:0.0000:0.0000:1.0000:0.00:FAIL	0/0:13:0:0.0000:0.0000:1.0000:0.00:FAIL	0/0:50:0:0.0000:0.0000:1.0000:0.00:FAIL	0/0:78:0:0.0000:0.0000:1.0000:0.00:FAIL	0/1:35:20:0.5714:0.5714:0.9801:45.80:PASS	0/1:48:27:0.5625:0.5625:0.9800:47.35:PASS	./.:9:9:1.0000:1.0000:0.9844:40.56:PASS	1/1:38:36:0.9474:0.9474:0.9800:48.63:PASS	./.:1:1:1.0000:1.0000:1.0000:23.29:FAIL	1/1:30:30:1.0000:1.0000:0.9800:47.71:PASS	0/1:20:14:0.7000:0.7000:0.9808:43.58:PASS	0/1:67:43:0.6418:0.6418:0.9800:49.31:PASS	1/1:74:69:0.9324:0.9324:0.9800:50.74:PASS	./.:1:1:1.0000:1.0000:1.0000:23.29:FAIL	0/0:47:0:0.0000:0.0000:1.0000:0.00:FAIL	1/1:12:12:1.0000:1.0000:0.9814:42.47:PASS	0/1:10:7:0.7000:0.7000:0.9875:38.74:PASS	./.:9:0:0.0000:0.0000:1.0000:0.00:FAIL	./.:6:6:1.0000:1.0000:0.9925:37.52:PASS	0/0:17:1:0.0588:0.0588:1.0000:19.17:FAIL	0/1:23:14:0.6087:0.6087:0.9808:43.66:PASS	./.:8:8:1.0000:1.0000:0.9875:39.73:PASS	0/0:11:1:0.0909:0.0909:1.0000:22.16:FAIL	./.:7:6:0.8571:0.8571:0.9925:37.52:PASS	./.:4:1:0.2500:0.2500:1.0000:22.78:FAIL	0/1:42:6:0.1429:0.1429:0.9925:33.70:42	1/1:42:42:1.0000:1.0000:0.9800:49.18:PASS	1/1:96:96:1.0000:1.0000:0.9800:51.55:PASS
9500_24	36	.	T	C	49.04	PASS	.	GT:DP:AD:AF:RAF:SB:SC:PF	0/0:229:1:0.0044:0.0044:1.0000:6.39:FAIL	1/1:222:221:0.9955:0.9955:0.9800:49.04:PASS	0/0:56:0:0.0000:0.0000:1.0000:0.00:FAIL	0/1:74:26:0.3514:0.3514:0.9800:41.72:PASS	0/0:114:0:0.0000:0.0000:1.0000:0.00:FAIL	0/0:33:0:0.0000:0.0000:1.0000:0.00:FAIL	0/0:61:0:0.0000:0.0000:1.0000:0.00:FAIL	0/0:135:5:0.0370:0.0370:0.9980:31.09:FAIL	1/1:63:63:1.0000:1.0000:0.9800:47.48:PASS	0/1:38:30:0.7895:0.7895:0.9800:45.30:PASS	0/1:60:35:0.5833:0.5833:0.9800:45.82:PASS	1/1:17:17:1.0000:1.0000:0.9802:42.89:PASS	0/0:48:1:0.0208:0.0208:1.0000:8.30:FAIL	0/1:38:14:0.3684:0.3684:0.9808:39.93:PASS	0/1:27:11:0.4074:0.4074:0.9825:39.41:PASS	0/1:40:26:0.6500:0.6500:0.9800:44.77:PASS	0/1:18:16:0.8889:0.8889:0.9804:42.76:18	0/1:15:8:0.5333:0.5333:0.9875:38.48:PASS	0/0:78:0:0.0000:0.0000:1.0000:0.00:FAIL	0/0:21:0:0.0000:0.0000:1.0000:0.00:FAIL	0/0:34:0:0.0000:0.0000:1.0000:0.00:FAIL	0/1:32:11:0.3438:0.3438:0.9825:38.34:PASS	1/1:34:34:1.0000:1.0000:0.9800:46.05:PASS	1/1:77:77:1.0000:1.0000:0.9800:47.80:PASS	0/0:16:0:0.0000:0.0000:1.0000:0.00:FAIL	0/1:56:34:0.6071:0.6071:0.9800:45.91:PASS	0/1:10:6:0.6000:0.6000:0.9925:36.77:PASS	0/0:52:0:0.0000:0.0000:1.0000:0.00:FAIL	1/1:40:38:0.9500:0.9500:0.9800:46.10:PASS	0/1:30:8:0.2667:0.2667:0.9875:35.92:PASS	./.:9:9:1.0000:1.0000:0.9844:39.25:PASS	0/0:66:5:0.0758:0.0758:0.9980:31.40:PASS	1/1:22:21:0.9545:0.9545:0.9800:43.87:PASS	0/0:17:0:0.0000:0.0000:1.0000:0.00:FAIL	./.:6:2:0.3333:0.3333:0.9980:27.79:PASS	0/1:12:6:0.5000:0.5000:0.9925:36.44:PASS	0/0:16:1:0.0625:0.0625:1.0000:21.79:FAIL	0/1:33:24:0.7273:0.7273:0.9800:44.51:PASS	1/1:49:49:1.0000:1.0000:0.9800:46.82:PASS	0/0:16:1:0.0625:0.0625:1.0000:21.79:FAIL	0/1:52:45:0.8654:0.8654:0.9800:46.60:52
9523_48	62	.	C	G	53.76	PASS	.	GT:DP:AD:AF:RAF:SB:SC:PF	1/1:208:207:0.9952:0.9952:0.9800:52.70:PASS	0/0:349:0:0.0000:0.0000:1.0000:0.00:FAIL	0/1:108:69:0.6389:0.6389:0.9800:50.79:PASS	1/1:24:23:0.9583:0.9583:0.9800:46.34:PASS	1/1:73:72:0.9863:0.9863:0.9800:50.88:PASS	0/1:53:43:0.8113:0.8113:0.9800:49.31:53	./.:5:4:0.8000:0.8000:0.9980:34.29:PASS	0/1:22:6:0.2727:0.2727:0.9925:34.71:PASS	0/1:70:24:0.3429:0.3429:0.9800:43.00:PASS	0/0:45:0:0.0000:0.0000:1.0000:0.00:FAIL	0/0:13:0:0.0000:0.0000:1.0000:0.00:FAIL	0/1:23:13:0.5652:0.5652:0.9814:43.06:PASS	0/0:10:1:0.1000:0.1000:1.0000:22.12:FAIL	0/1:14:12:0.8571:0.8571:0.9814:42.65:14	0/1:11:3:0.2727:0.2727:0.9980:30.64:PASS	0/1:16:11:0.6875:0.6875:0.9825:42.05:PASS	0/0:11:0:0.0000:0.0000:1.0000:0.00:FAIL	1/1:12:12:1.0000:1.0000:0.9814:42.56:PASS	1/1:18:18:1.0000:1.0000:0.9801:45.11:PASS	./.:4:0:0.0000:0.0000:1.0000:0.00:FAIL	0/1:49:23:0.4694:0.4694:0.9800:46.19:PASS	1/1:18:18:1.0000:1.0000:0.9801:45.01:PASS	1/1:11:11:1.0000:1.0000:0.9825:42.03:PASS	0/0:22:0:0.0000:0.0000:1.0000:0.00:FAIL	0/0:52:0:0.0000:0.0000:1.0000:0.00:FAIL	0/0:18:0:0.0000:0.0000:1.0000:0.00:FAIL	./.:7:7:1.0000:1.0000:0.9875:38.76:PASS	./.:6:0:0.0000:0.0000:1.0000:0.00:FAIL	./.:9:1:0.1111:0.1111:1.0000:22.25:FAIL	0/1:17:6:0.3529:0.3529:0.9925:36.17:PASS	0/1:20:4:0.2000:0.2000:0.9980:29.56:PASS	1/1:13:13:1.0000:1.0000:0.9814:43.07:PASS	0/1:29:7:0.2414:0.2414:0.9875:35.65:PASS	1/1:36:36:1.0000:1.0000:0.9800:48.64:PASS	0/0:16:0:0.0000:0.0000:1.0000:0.00:FAIL	./.:7:4:0.5714:0.5714:0.9980:34.25:PASS	1/1:26:26:1.0000:1.0000:0.9800:47.19:PASS	0/1:30:21:0.7000:0.7000:0.9800:45.92:PASS	1/1:53:52:0.9811:0.9811:0.9800:49.97:PASS	1/1:22:22:1.0000:1.0000:0.9800:46.34:PASS	0/0:39:2:0.0513:0.0513:0.9980:11.36:FAIL
9539_75	92	.	G	T	46.49	PASS	.	GT:DP:AD:AF:RAF:SB:SC:PF	0/0:650:1:0.0015:0.0015:1.0000:5.88:FAIL	1/1:668:667:0.9985:0.9985:0.9800:46.32:PASS	0/0:30:0:0.0000:0.0000:1.0000:0.00:FAIL	0/0:53:2:0.0377:0.0377:0.9980:25.58:FAIL	1/1:68:66:0.9706:0.9706:0.9800:44.83:PASS	0/0:80:1:0.0125:0.0125:1.0000:7.42:FAIL	0/1:70:29:0.4143:0.4143:0.9800:41.54:PASS	1/1:99:98:0.9899:0.9899:0.9800:45.34:PASS	0/0:33:1:0.0303:0.0303:1.0000:21.40:FAIL	1/1:78:76:0.9744:0.9744:0.9800:45.03:PASS	0/1:121:57:0.4711:0.4711:0.9800:44.17:PASS	0/0:60:1:0.0167:0.0167:1.0000:4.11:FAIL	0/1:54:40:0.7407:0.7407:0.9800:43.82:PASS	0/0:29:0:0.0000:0.0000:1.0000:0.00:FAIL	1/1:30:30:1.0000:1.0000:0.9800:43.09:PASS	0/1:50:11:0.2200:0.2200:0.9825:35.56:PASS	0/1:57:23:0.4035:0.4035:0.9800:40.64:PASS	0/0:86:0:0.0000:0.0000:1.0000:0.00:FAIL	0/0:90:0:0.0000:0.0000:1.0000:0.00:FAIL	0/0:27:0:0.0000:0.0000:1.0000:0.00:FAIL	1/1:43:42:0.9767:0.9767:0.9800:43.91:PASS	0/1:29:17:0.5862:0.5862:0.9802:41.09:PASS	./.:7:1:0.1429:0.1429:1.0000:21.91:FAIL	0/0:62:0:0.0000:0.0000:1.0000:0.00:FAIL	1/1:60:59:0.9833:0.9833:0.9800:44.64:PASS	0/0:28:1:0.0357:0.0357:1.0000:21.43:FAIL	0/1:29:9:0.3103:0.3103:0.9844:35.84:PASS	0/1:60:34:0.5667:0.5667:0.9800:43.44:PASS	0/1:39:16:0.4103:0.4103:0.9804:39.46:PASS	0/1:81:47:0.5802:0.5802:0.9800:44.05:PASS	1/1:38:38:1.0000:1.0000:0.9800:43.72:PASS	0/1:106:61:0.5755:0.5755:0.9800:44.63:PASS	0/1:65:42:0.6462:0.6462:0.9800:43.95:PASS	1/1:51:50:0.9804:0.9804:0.9800:44.27:PASS	1/1:95:95:1.0000:1.0000:0.9800:45.32:PASS	0/1:10:2:0.2000:0.2000:0.9980:26.00:PASS	0/1:113:43:0.3805:0.3805:0.9800:41.69:PASS	0/1:107:79:0.7383:0.7383:0.9800:45.11:PASS	0/1:140:67:0.4786:0.4786:0.9800:44.61:PASS	0/1:108:44:0.4074:0.4074:0.9800:42.09:PASS	1/1:78:78:1.0000:1.0000:0.9800:44.99:PASS
9557_43	124	.	A	G	37.97	PASS	.	GT:DP:AD:AF:RAF:SB:SC:PF	0/0:288:0:0.0000:0.0000:1.0000:0.00:FAIL	1/1:463:463:1.0000:1.0000:0.9800:37.36:PASS	0/1:69:22:0.3188:0.3188:0.9800:34.40:PASS	0/0:47:3:0.0638:0.0638:0.9980:26.21:PASS	0/0:45:0:0.0000:0.0000:1.0000:0.00:FAIL	./.:6:4:0.6667:0.6667:0.9980:29.92:PASS	0/0:82:2:0.0244:0.0244:0.9980:8.65:FAIL	1/1:40:40:1.0000:1.0000:0.9800:37.15:PASS	0/1:33:21:0.6364:0.6364:0.9800:36.05:PASS	1/1:29:28:0.9655:0.9655:0.9800:36.66:PASS	1/1:37:37:1.0000:1.0000:0.9800:37.05:PASS	0/1:42:22:0.5238:0.5238:0.9800:36.18:PASS	0/1:22:6:0.2727:0.2727:0.9925:30.36:PASS	0/1:21:6:0.2857:0.2857:0.9925:30.59:PASS	0/1:13:5:0.3846:0.3846:0.9980:30.61:PASS	./.:9:2:0.2222:0.2222:0.9980:25.03:PASS	./.:9:9:1.0000:1.0000:0.9844:26.86:PASS	./.:7:0:0.0000:0.0000:1.0000:0.00:FAIL	0/1:32:16:0.5000:0.5000:0.9804:35.47:PASS	./.:5:5:1.0000:1.0000:0.9980:12.49:FAIL	0/1:44:35:0.7955:0.7955:0.9800:37.00:PASS	0/0:30:0:0.0000:0.0000:1.0000:0.00:FAIL	0/0:16:0:0.0000:0.0000:1.0000:0.00:FAIL	1/1:20:20:1.0000:1.0000:0.9801:35.93:PASS	1/1:100:100:1.0000:1.0000:0.9800:37.97:PASS	1/1:10:10:1.0000:1.0000:0.9844:34.03:PASS	./.:2:0:0.0000:0.0000:1.0000:0.00:FAIL	./.:2:1:0.5000:0.5000:1.0000:21.59:FAIL	0/1:12:7:0.5833:0.5833:0.9875:28.07:PASS	0/1:23:11:0.4783:0.4783:0.9825:34.36:PASS	./.:4:4:1.0000:1.0000:0.9980:29.92:PASS	0/0:19:0:0.0000:0.0000:1.0000:0.00:FAIL	0/1:30:17:0.5667:0.5667:0.9802:35.62:PASS	0/0:17:0:0.0000:0.0000:1.0000:0.00:FAIL	1/1:35:35:1.0000:1.0000:0.9800:37.00:PASS	./.:8:0:0.0000:0.0000:1.0000:0.00:FAIL	0/0:45:1:0.0222:0.0222:1.0000:8.18:FAIL	1/1:22:20:0.9091:0.9091:0.9801:35.93:PASS	0/0:52:0:0.0000:0.0000:1.0000:0.00:FAIL	0/0:85:0:0.0000:0.0000:1.0000:0.00:FAIL	0/1:19:5:0.2632:0.2632:0.9980:29.69:PASS
9558_54	50	.	T	TA	52.7	PASS	.	GT:DP:AD:AF:RAF:SB:SC:PF	0/0:463:0:0.0000:0.0000:1.0000:0.00:FAIL	1/1:413:411:0.9952:0.9952:0.9800:52.70:PASS	0/1:87:15:0.1724:0.1724:0.9804:38.00:87	0/0:30:0:0.0000:0.0000:1.0000:0.00:FAIL	1/1:90:90:1.0000:1.0000:0.9800:50.99:PASS	0/1:215:31:0.1442:0.1442:0.9800:39.46:215	0/1:195:106:0.5436:0.5436:0.9800:51.30:PASS	1/1:102:101:0.9902:0.9902:0.9800:51.21:PASS	0/1:68:11:0.1618:0.1618:0.9825:36.67:68	0/0:67:0:0.0000:0.0000:1.0000:0.00:FAIL	0/1:52:13:0.2500:0.2500:0.9814:38.68:PASS	0/1:131:86:0.6565:0.6565:0.9800:50.86:PASS	0/1:41:20:0.4878:0.4878:0.9801:45.51:PASS	0/1:29:8:0.2759:0.2759:0.9875:36.75:PASS	0/0:24:0:0.0000:0.0000:1.0000:0.00:FAIL	0/1:46:26:0.5652:0.5652:0.9800:46.85:PASS	0/0:12:0:0.0000:0.0000:1.0000:0.00:FAIL	0/1:52:40:0.7692:0.7692:0.9800:48.62:PASS	0/0:33:0:0.0000:0.0000:1.0000:0.00:FAIL	0/0:66:0:0.0000:0.0000:1.0000:0.00:FAIL	0/0:48:1:0.0208:0.0208:1.0000:8.33:FAIL	0/0:67:0:0.0000:0.0000:1.0000:0.00:FAIL	1/1:25:25:1.0000:1.0000:0.9800:46.66:PASS	0/1:21:6:0.2857:0.2857:0.9925:35.22:PASS	0/1:50:8:0.1600:0.1600:0.9875:35.25:50	0/0:69:0:0.0000:0.0000:1.0000:0.00:FAIL	1/1:34:31:0.9118:0.9118:0.9800:47.60:PASS	0/1:32:5:0.1563:0.1563:0.9980:32.75:32	0/1:37:18:0.4865:0.4865:0.9801:44.91:PASS	0/1:25:16:0.6400:0.6400:0.9804:44.14:PASS	0/1:12:2:0.1667:0.1667:0.9980:27.07:12	0/0:63:2:0.0317:0.0317:0.9980:9.54:FAIL	0/0:34:0:0.0000:0.0000:1.0000:0.00:FAIL	0/1:39:33:0.8462:0.8462:0.9800:47.88:39	0/1:67:35:0.5224:0.5224:0.9800:48.15:PASS	./.:6:0:0.0000:0.0000:1.0000:0.00:FAIL	1/1:80:80:1.0000:1.0000:0.9800:50.71:PASS	0/1:27:13:0.4815:0.4815:0.9814:42.94:PASS	0/0:130:0:0.0000:0.0000:1.0000:0.00:FAIL	0/1:91:40:0.4396:0.4396:0.9800:47.06:PASS	0/1:205:65:0.3171:0.3171:0.9800:44.47:PASS
9635_77	118	.	C	G	47.29	PASS	.	GT:DP:AD:AF:RAF:SB:SC:PF	0/0:352:3:0.0085:0.0085:0.9980:7.41:FAIL	0/1:268:68:0.2537:0.2537:0.9800:40.83:PASS	0/1:44:17:0.3864:0.3864:0.9802:40.28:PASS	0/1:12:7:0.5833:0.5833:0.9875:36.52:PASS	0/1:106:73:0.6887:0.6887:0.9800:46.59:PASS	0/1:28:9:0.3214:0.3214:0.9844:36.68:PASS	0/1:46:36:0.7826:0.7826:0.9800:45.01:PASS	1/1:26:25:0.9615:0.9615:0.9800:42.96:PASS	0/1:33:14:0.4242:0.4242:0.9808:39.77:PASS	1/1:25:25:1.0000:1.0000:0.9800:42.94:PASS	./.:8:4:0.5000:0.5000:0.9980:32.93:PASS	./.:8:8:1.0000:1.0000:0.9875:38.02:PASS	0/1:26:14:0.5385:0.5385:0.9808:27.83:PASS	0/1:31:22:0.7097:0.7097:0.9800:43.29:PASS	0/0:11:1:0.0909:0.0909:1.0000:21.83:FAIL	0/1:11:2:0.1818:0.1818:0.9980:26.67:11	./.:4:1:0.2500:0.2500:1.0000:8.65:FAIL	0/1:11:3:0.2727:0.2727:0.9980:29.90:PASS	0/1:38:21:0.5526:0.5526:0.9800:43.12:PASS	0/1:19:4:0.2105:0.2105:0.9980:30.80:PASS	0/1:43:13:0.3023:0.3023:0.9814:37.96:PASS	0/1:17:5:0.2941:0.2941:0.9980:33.23:PASS	./.:9:9:1.0000:1.0000:0.9844:38.62:PASS	./.:3:3:1.0000:1.0000:0.9980:31.08:PASS	0/1:85:61:0.7176:0.7176:0.9800:46.26:PASS	0/1:20:12:0.6000:0.6000:0.9814:40.42:PASS	1/1:32:31:0.9688:0.9688:0.9800:44.05:PASS	1/1:17:17:1.0000:1.0000:0.9802:40.57:PASS	0/0:20:0:0.0000:0.0000:1.0000:0.00:FAIL	0/1:11:2:0.1818:0.1818:0.9980:26.56:11	0/1:13:11:0.8462:0.8462:0.9825:39.93:13	0/1:18:8:0.4444:0.4444:0.9875:37.75:PASS	0/1:34:6:0.1765:0.1765:0.9925:33.03:34	0/1:15:6:0.4000:0.4000:0.9925:34.77:PASS	./.:5:0:0.0000:0.0000:1.0000:0.00:FAIL	1/1:19:19:1.0000:1.0000:0.9801:42.16:PASS	1/1:24:22:0.9167:0.9167:0.9800:43.21:PASS	0/1:30:11:0.3667:0.3667:0.9825:36.94:PASS	./.:8:8:1.0000:1.0000:0.9875:35.87:PASS	0/0:49:1:0.0204:0.0204:1.0000:8.18:FAIL	0/0:37:0:0.0000:0.0000:1.0000:0.00:FAIL
9654_63	76	.	G	A	53.11	PASS	.	GT:DP:AD:AF:RAF:SB:SC:PF	1/1:637:632:0.9922:0.9922:0.9800:53.11:PASS	0/0:500:0:0.0000:0.0000:1.0000:0.00:FAIL	0/1:97:67:0.6907:0.6907:0.9800:50.35:PASS	0/1:67:37:0.5522:0.5522:0.9800:48.72:PASS	0/0:21:1:0.0476:0.0476:1.0000:8.21:FAIL	0/1:62:14:0.2258:0.2258:0.9808:38.11:PASS	0/1:43:8:0.1860:0.1860:0.9875:35.73:43	0/0:77:1:0.0130:0.0130:1.0000:7.55:FAIL	0/1:55:22:0.4000:0.4000:0.9800:43.93:PASS	1/1:32:32:1.0000:1.0000:0.9800:48.23:PASS	0/1:35:22:0.6286:0.6286:0.9800:45.81:PASS	1/1:99:99:1.0000:1.0000:0.9800:51.28:PASS	1/1:26:26:1.0000:1.0000:0.9800:47.14:PASS	1/1:44:44:1.0000:1.0000:0.9800:49.32:PASS	1/1:31:31:1.0000:1.0000:0.9800:47.83:PASS	0/0:14:0:0.0000:0.0000:1.0000:0.00:FAIL	0/0:29:0:0.0000:0.0000:1.0000:0.00:FAIL	0/1:28:9:0.3214:0.3214:0.9844:38.23:PASS	1/1:43:43:1.0000:1.0000:0.9800:49.07:PASS	0/1:16:13:0.8125:0.8125:0.9814:42.83:16	1/1:96:96:1.0000:1.0000:0.9800:51.25:PASS	1/1:18:17:0.9444:0.9444:0.9802:44.90:PASS	1/1:25:25:1.0000:1.0000:0.9800:47.06:PASS	0/1:52:30:0.5769:0.5769:0.9800:47.53:PASS	0/0:85:0:0.0000:0.0000:1.0000:0.00:FAIL	0/1:29:26:0.8966:0.8966:0.9800:46.90:29	0/1:25:12:0.4800:0.4800:0.9814:42.20:PASS	0/0:26:1:0.0385:0.0385:1.0000:21.93:FAIL	0/1:34:25:0.7353:0.7353:0.9800:46.38:PASS	0/0:23:0:0.0000:0.0000:1.0000:0.00:FAIL	1/1:12:11:0.9167:0.9167:0.9825:41.70:PASS	0/0:41:4:0.0976:0.0976:0.9980:31.02:PASS	0/1:13:7:0.5385:0.5385:0.9875:38.25:PASS	0/0:44:1:0.0227:0.0227:1.0000:8.16:FAIL	1/1:31:30:0.9677:0.9677:0.9800:47.88:PASS	0/1:21:8:0.3810:0.3810:0.9875:38.39:PASS	0/0:82:0:0.0000:0.0000:1.0000:0.00:FAIL	0/0:37:1:0.0270:0.0270:1.0000:21.87:FAIL	0/0:58:0:0.0000:0.0000:1.0000:0.00:FAIL	0/1:70:29:0.4143:0.4143:0.9800:45.10:PASS	0/1:150:57:0.3800:0.3800:0.9800:45.84:PASS
9684_62	103	.	C	T	52.21	PASS	.	GT:DP:AD:AF:RAF:SB:SC:PF	0/0:547:0:0.0000:0.0000:1.0000:0.00:FAIL	1/1:206:206:1.0000:1.0000:0.9800:52.02:PASS	0/1:81:48:0.5926:0.5926:0.9800:49.17:PASS	0/1:36:15:0.4167:0.4167:0.9804:42.27:PASS	0/1:98:32:0.3265:0.3265:0.9800:43.11:PASS	./.:4:4:1.0000:1.0000:0.9980:32.75:PASS	1/1:31:31:1.0000:1.0000:0.9800:47.51:PASS	1/1:30:30:1.0000:1.0000:0.9800:47.11:PASS	0/1:114:32:0.2807:0.2807:0.9800:42.12:PASS	1/1:48:48:1.0000:1.0000:0.9800:49.15:PASS	0/1:31:13:0.4194:0.4194:0.9814:41.72:PASS	0/1:16:8:0.5000:0.5000:0.9875:39.53:PASS	0/1:12:4:0.3333:0.3333:0.9980:33.09:PASS	0/1:98:52:0.5306:0.5306:0.9800:49.37:PASS	0/1:58:21:0.3621:0.3621:0.9800:42.64:PASS	0/1:11:3:0.2727:0.2727:0.9980:10.06:FAIL	0/1:23:18:0.7826:0.7826:0.9801:44.48:PASS	1/1:14:14:1.0000:1.0000:0.9808:43.16:PASS	0/1:13:9:0.6923:0.6923:0.9844:40.38:PASS	0/0:16:1:0.0625:0.0625:1.0000:21.98:FAIL	./.:4:3:0.7500:0.7500:0.9980:31.69:PASS	0/0:14:0:0.0000:0.0000:1.0000:0.00:FAIL	0/0:27:0:0.0000:0.0000:1.0000:0.00:FAIL	0/0:49:0:0.0000:0.0000:1.0000:0.00:FAIL	1/1:57:57:1.0000:1.0000:0.9800:49.49:PASS	0/1:29:21:0.7241:0.7241:0.9800:45.41:PASS	0/0:62:0:0.0000:0.0000:1.0000:0.00:FAIL	0/1:44:16:0.3636:0.3636:0.9804:41.36:PASS	0/1:42:23:0.5476:0.5476:0.9800:46.14:PASS	0/0:22:2:0.0909:0.0909:0.9980:26.57:PASS	0/0:29:0:0.0000:0.0000:1.0000:0.00:FAIL	0/1:31:15:0.4839:0.4839:0.9804:43.49:PASS	1/1:39:38:0.9744:0.9744:0.9800:48.30:PASS	1/1:42:41:0.9762:0.9762:0.9800:48.61:PASS	0/0:21:0:0.0000:0.0000:1.0000:0.00:FAIL	1/1:22:22:1.0000:1.0000:0.9800:45.92:PASS	0/1:131:31:0.2366:0.2366:0.9800:41.13:PASS	0/1:53:26:0.4906:0.4906:0.9800:46.73:PASS	0/1:105:40:0.3810:0.3810:0.9800:45.13:PASS	0/0:32:0:0.0000:0.0000:1.0000:0.00:FAIL	1/1:71:71:1.0000:1.0000:0.9800:50.25:PASS
9744_62	85	.	T	C	53.38	PASS	.	GT:DP:AD:AF:RAF:SB:SC:PF	0/0:490:1:0.0020:0.0020:1.0000:6.02:FAIL	1/1:352:352:1.0000:1.0000:0.9800:53.38:PASS	0/1:91:52:0.5714:0.5714:0.9800:50.09:PASS	0/0:77:0:0.0000:0.0000:1.0000:0.00:FAIL	./.:8:0:0.0000:0.0000:1.0000:0.00:FAIL	1/1:18:18:1.0000:1.0000:0.9801:45.27:PASS	0/0:28:0:0.0000:0.0000:1.0000:0.00:FAIL	./.:9:8:0.8889:0.8889:0.9875:39.59:PASS	0/0:48:0:0.0000:0.0000:1.0000:0.00:FAIL	1/1:12:12:1.0000:1.0000:0.9814:42.66:PASS	0/1:57:13:0.2281:0.2281:0.9814:38.42:PASS	0/0:91:0:0.0000:0.0000:1.0000:0.00:FAIL	./.:0:0:0.0000:0.0000:1.0000:0.00:FAIL	0/1:45:18:0.4000:0.4000:0.9801:43.28:PASS	0/1:47:15:0.3191:0.3191:0.9804:40.54:PASS	./.:8:0:0.0000:0.0000:1.0000:0.00:FAIL	0/0:38:0:0.0000:0.0000:1.0000:0.00:FAIL	1/1:12:12:1.0000:1.0000:0.9814:42.68:PASS	0/1:43:6:0.1395:0.1395:0.9925:33.70:43	./.:6:5:0.8333:0.8333:0.9980:35.02:PASS	0/1:20:12:0.6000:0.6000:0.9814:42.70:PASS	1/1:48:48:1.0000:1.0000:0.9800:49.82:PASS	./.:6:6:1.0000:1.0000:0.9925:37.52:PASS	0/1:16:7:0.4375:0.4375:0.9875:38.46:PASS	0/1:73:45:0.6164:0.6164:0.9800:49.61:PASS	0/1:36:10:0.2778:0.2778:0.9844:38.11:PASS	1/1:48:47:0.9792:0.9792:0.9800:49.77:PASS	0/0:26:0:0.0000:0.0000:1.0000:0.00:FAIL	1/1:27:27:1.0000:1.0000:0.9800:47.44:PASS	0/1:26:10:0.3846:0.3846:0.9844:39.83:PASS	./.:8:1:0.1250:0.1250:1.0000:22.32:FAIL	0/0:28:0:0.0000:0.0000:1.0000:0.00:FAIL	0/0:34:0:0.0000:0.0000:1.0000:0.00:FAIL	1/1:29:27:0.9310:0.9310:0.9800:47.23:PASS	./.:6:6:1.0000:1.0000:0.9925:37.49:PASS	0/1:28:25:0.8929:0.8929:0.9800:47.03:28	1/1:57:57:1.0000:1.0000:0.9800:50.42:PASS	0/0:65:0:0.0000:0.0000:1.0000:0.00:FAIL	1/1:35:35:1.0000:1.0000:0.9800:48.59:PASS	1/1:10:10:1.0000:1.0000:0.9844:41.44:PASS	1/1:56:53:0.9464:0.9464:0.9800:50.15:PASS
9896_89	82	.	T	C	53.04	PASS	.	GT:DP:AD:AF:RAF:SB:SC:PF	0/0:641:0:0.0000:0.0000:1.0000:0.00:FAIL	1/1:290:289:0.9966:0.9966:0.9800:53.04:PASS	1/1:29:27:0.9310:0.9310:0.9800:47.45:PASS	0/1:59:11:0.1864:0.1864:0.9825:36.88:59	1/1:12:11:0.9167:0.9167:0.9825:41.77:PASS	0/1:14:3:0.2143:0.2143:0.9980:30.10:PASS	0/0:129:0:0.0000:0.0000:1.0000:0.00:FAIL	0/0:45:1:0.0222:0.0222:1.0000:8.41:FAIL	0/0:154:0:0.0000:0.0000:1.0000:0.00:FAIL	0/1:26:20:0.7692:0.7692:0.9801:45.87:PASS	0/1:18:16:0.8889:0.8889:0.9804:44.37:18	0/0:29:0:0.0000:0.0000:1.0000:0.00:FAIL	1/1:40:39:0.9750:0.9750:0.9800:48.90:PASS	1/1:12:12:1.0000:1.0000:0.9814:42.72:PASS	0/0:21:1:0.0476:0.0476:1.0000:21.92:FAIL	0/1:37:18:0.4865:0.4865:0.9801:45.17:PASS	0/1:38:19:0.5000:0.5000:0.9801:45.18:PASS	0/0:49:0:0.0000:0.0000:1.0000:0.00:FAIL	1/1:23:23:1.0000:1.0000:0.9800:46.55:PASS	./.:4:3:0.7500:0.7500:0.9980:30.84:PASS	0/1:95:16:0.1684:0.1684:0.9804:38.19:95	0/1:55:14:0.2545:0.2545:0.9808:39.24:PASS	./.:5:0:0.0000:0.0000:1.0000:0.00:FAIL	1/1:14:14:1.0000:1.0000:0.9808:43.61:PASS	1/1:28:27:0.9643:0.9643:0.9800:47.40:PASS	./.:9:0:0.0000:0.0000:1.0000:0.00:FAIL	0/1:28:11:0.3929:0.3929:0.9825:40.54:PASS	./.:5:0:0.0000:0.0000:1.0000:0.00:FAIL	0/1:81:33:0.4074:0.4074:0.9800:45.60:PASS	./.:8:8:1.0000:1.0000:0.9875:39.71:PASS	0/0:13:0:0.0000:0.0000:1.0000:0.00:FAIL	0/0:12:0:0.0000:0.0000:1.0000:0.00:FAIL	0/0:35:3:0.0857:0.0857:0.9980:29.16:PASS	0/1:12:3:0.2500:0.2500:0.9980:30.37:PASS	0/0:27:0:0.0000:0.0000:1.0000:0.00:FAIL	0/1:18:6:0.3333:0.3333:0.9925:35.87:PASS	0/1:121:15:0.1240:0.1240:0.9804:37.36:121	1/1:24:24:1.0000:1.0000:0.9800:46.84:PASS	0/1:86:41:0.4767:0.4767:0.9800:48.91:PASS	1/1:47:47:1.0000:1.0000:0.9800:49.73:PASS	0/1:91:14:0.1538:0.1538:0.9808:37.58:91
10077_23	83	.	C	T	53.89	PASS	.	GT:DP:AD:AF:RAF:SB:SC:PF	1/1:400:398:0.9950:0.9950:0.9800:53.43:PASS	0/0:171:2:0.0117:0.0117:0.9980:7.71:FAIL	0/1:53:31:0.5849:0.5849:0.9800:48.13:PASS	0/0:34:1:0.0294:0.0294:1.0000:21.84:FAIL	0/1:135:100:0.7407:0.7407:0.9800:51.81:PASS	0/1:39:12:0.3077:0.3077:0.9814:39.50:PASS	1/1:56:56:1.0000:1.0000:0.9800:50.17:PASS	./.:6:0:0.0000:0.0000:1.0000:0.00:FAIL	0/1:37:29:0.7838:0.7838:0.9800:47.77:PASS	0/1:53:40:0.7547:0.7547:0.9800:49.17:PASS	0/0:44:0:0.0000:0.0000:1.0000:0.00:FAIL	./.:9:0:0.0000:0.0000:1.0000:0.00:FAIL	0/1:38:11:0.2895:0.2895:0.9825:38.76:PASS	0/1:16:3:0.1875:0.1875:0.9980:29.86:16	0/0:25:1:0.0400:0.0400:1.0000:21.93:FAIL	1/1:21:21:1.0000:1.0000:0.9800:46.14:PASS	0/1:28:15:0.5357:0.5357:0.9804:44.13:PASS	0/0:21:0:0.0000:0.0000:1.0000:0.00:FAIL	0/0:11:1:0.0909:0.0909:1.0000:22.17:FAIL	./.:6:0:0.0000:0.0000:1.0000:0.00:FAIL	1/1:19:19:1.0000:1.0000:0.9801:45.51:PASS	1/1:18:18:1.0000:1.0000:0.9801:45.05:PASS	0/1:20:8:0.4000:0.4000:0.9875:38.77:PASS	./.:6:0:0.0000:0.0000:1.0000:0.00:FAIL	1/1:52:52:1.0000:1.0000:0.9800:50.06:PASS	0/0:24:0:0.0000:0.0000:1.0000:0.00:FAIL	0/1:36:4:0.1111:0.1111:0.9980:31.06:36	0/1:23:5:0.2174:0.2174:0.9980:33.41:PASS	1/1:10:10:1.0000:1.0000:0.9844:41.28:PASS	0/1:52:23:0.4423:0.4423:0.9800:45.54:PASS	0/1:13:8:0.6154:0.6154:0.9875:39.77:PASS	0/0:24:0:0.0000:0.0000:1.0000:0.00:FAIL	0/1:16:3:0.1875:0.1875:0.9980:29.97:16	0/0:19:0:0.0000:0.0000:1.0000:0.00:FAIL	0/0:19:0:0.0000:0.0000:1.0000:0.00:FAIL	./.:7:0:0.0000:0.0000:1.0000:0.00:FAIL	0/0:19:1:0.0526:0.0526:1.0000:21.99:FAIL	1/1:24:24:1.0000:1.0000:0.9800:46.82:PASS	0/1:74:32:0.4324:0.4324:0.9800:46.53:PASS	0/1:48:33:0.6875:0.6875:0.9800:48.39:PASS	0/0:101:0:0.0000:0.0000:1.0000:0.00:FAIL
10097_44	111	.	C	G	51	PASS	.	GT:DP:AD:AF:RAF:SB:SC:PF	0/0:335:0:0.0000:0.0000:1.0000:0.00:FAIL	1/1:310:309:0.9968:0.9968:0.9800:51.00:PASS	1/1:59:58:0.9831:0.9831:0.9800:48.60:PASS	1/1:24:24:1.0000:1.0000:0.9800:45.22:PASS	0/1:112:65:0.5804:0.5804:0.9800:48.94:PASS	1/1:48:48:1.0000:1.0000:0.9800:48.08:PASS	0/1:67:47:0.7015:0.7015:0.9800:48.06:PASS	0/0:34:1:0.0294:0.0294:1.0000:21.76:FAIL	1/1:42:41:0.9762:0.9762:0.9800:47.59:PASS	1/1:72:71:0.9861:0.9861:0.9800:49.06:PASS	./.:9:5:0.5556:0.5556:0.9980:35.64:PASS	0/1:36:4:0.1111:0.1111:0.9980:30.83:36	1/1:18:18:1.0000:1.0000:0.9801:44.15:PASS	0/0:20:0:0.0000:0.0000:1.0000:0.00:FAIL	0/0:22:0:0.0000:0.0000:1.0000:0.00:FAIL	./.:9:0:0.0000:0.0000:1.0000:0.00:FAIL	0/1:14:9:0.6429:0.6429:0.9844:39.76:PASS	./.:8:5:0.6250:0.6250:0.9980:35.64:PASS	0/1:31:17:0.5484:0.5484:0.9802:43.82:PASS	./.:4:3:0.7500:0.7500:0.9980:31.63:PASS	0/1:58:42:0.7241:0.7241:0.9800:47.75:PASS	1/1:24:22:0.9167:0.9167:0.9800:44.97:PASS	./.:0:0:0.0000:0.0000:1.0000:0.00:FAIL	1/1:25:25:1.0000:1.0000:0.9800:45.77:PASS	1/1:32:32:1.0000:1.0000:0.9800:46.77:PASS	1/1:26:26:1.0000:1.0000:0.9800:45.92:PASS	0/0:22:0:0.0000:0.0000:1.0000:0.00:FAIL	./.:6:6:1.0000:1.0000:0.9925:37.02:PASS	0/1:14:6:0.4286:0.4286:0.9925:36.59:PASS	0/0:20:1:0.0500:0.0500:1.0000:21.85:FAIL	./.:9:0:0.0000:0.0000:1.0000:0.00:FAIL	0/1:22:13:0.5909:0.5909:0.9814:42.29:PASS	0/0:24:2:0.0833:0.0833:0.9980:26.41:PASS	0/1:15:4:0.2667:0.2667:0.9980:32.22:PASS	1/1:19:18:0.9474:0.9474:0.9801:44.12:PASS	1/1:10:10:1.0000:1.0000:0.9844:40.61:PASS	0/1:53:44:0.8302:0.8302:0.9800:47.65:53	0/1:26:7:0.2692:0.2692:0.9875:35.59:PASS	0/0:64:0:0.0000:0.0000:1.0000:0.00:FAIL	0/1:49:10:0.2041:0.2041:0.9844:36.36:PASS	0/1:102:65:0.6373:0.6373:0.9800:48.81:PASS
10172_51	72	.	G	A	53.39	PASS	.	GT:DP:AD:AF:RAF:SB:SC:PF	1/1:304:303:0.9967:0.9967:0.9800:53.39:PASS	0/0:380:1:0.0026:0.0026:1.0000:6.13:FAIL	0/1:62:19:0.3065:0.3065:0.9801:41.43:PASS	0/1:43:23:0.5349:0.5349:0.9800:46.66:PASS	0/1:69:30:0.4348:0.4348:0.9800:46.41:PASS	0/0:19:0:0.0000:0.0000:1.0000:0.00:FAIL	1/1:17:16:0.9412:0.9412:0.9804:44.60:PASS	1/1:39:39:1.0000:1.0000:0.9800:49.16:PASS	0/0:39:2:0.0513:0.0513:0.9980:26.41:PASS	0/0:31:1:0.0323:0.0323:1.0000:21.85:FAIL	0/0:24:1:0.0417:0.0417:1.0000:21.94:FAIL	0/0:43:0:0.0000:0.0000:1.0000:0.00:FAIL	1/1:26:26:1.0000:1.0000:0.9800:47.31:PASS	1/1:23:22:0.9565:0.9565:0.9800:46.46:PASS	0/0:15:0:0.0000:0.0000:1.0000:0.00:FAIL	0/1:17:6:0.3529:0.3529:0.9925:36.22:PASS	0/1:41:20:0.4878:0.4878:0.9801:45.92:PASS	0/1:18:3:0.1667:0.1667:0.9980:29.81:18	1/1:12:12:1.0000:1.0000:0.9814:42.58:PASS	0/1:15:3:0.2000:0.2000:0.9980:30.09:PASS	0/0:26:0:0.0000:0.0000:1.0000:0.00:FAIL	./.:9:0:0.0000:0.0000:1.0000:0.00:FAIL	0/0:23:2:0.0870:0.0870:0.9980:26.64:PASS	./.:8:3:0.3750:0.3750:0.9980:31.55:PASS	0/1:35:21:0.6000:0.6000:0.9800:46.19:PASS	0/1:11:9:0.8182:0.8182:0.9844:40.69:11	0/1:20:16:0.8000:0.8000:0.9804:44.62:20	1/1:24:23:0.9583:0.9583:0.9800:46.68:PASS	0/0:16:1:0.0625:0.0625:1.0000:22.04:FAIL	0/0:14:0:0.0000:0.0000:1.0000:0.00:FAIL	1/1:26:26:1.0000:1.0000:0.9800:47.32:PASS	./.:7:6:0.8571:0.8571:0.9925:37.60:PASS	1/1:14:13:0.9286:0.9286:0.9814:43.21:PASS	0/1:10:2:0.2000:0.2000:0.9980:27.36:PASS	0/0:20:1:0.0500:0.0500:1.0000:21.98:FAIL	0/0:12:1:0.0833:0.0833:1.0000:22.13:FAIL	0/0:26:0:0.0000:0.0000:1.0000:0.00:FAIL	1/1:21:20:0.9524:0.9524:0.9801:45.95:PASS	1/1:80:80:1.0000:1.0000:0.9800:51.37:PASS	./.:7:0:0.0000:0.0000:1.0000:0.00:FAIL	0/0:56:1:0.0179:0.0179:1.0000:8.06:FAIL
10207_126	32	.	G	A	46.58	PASS	.	GT:DP:AD:AF:RAF:SB:SC:PF	0/1:1628:696:0.4275:0.4275:0.9800:45.25:PASS	0/0:292:2:0.0068:0.0068:0.9980:7.04:FAIL	0/1:128:78:0.6094:0.6094:0.9800:45.39:PASS	0/0:83:1:0.0120:0.0120:1.0000:7.42:FAIL	0/1:104:14:0.1346:0.1346:0.9808:35.94:104	0/1:118:27:0.2288:0.2288:0.9800:38.72:PASS	0/1:232:136:0.5862:0.5862:0.9800:46.05:PASS	0/1:191:66:0.3455:0.3455:0.9800:41.65:PASS	0/1:234:97:0.4145:0.4145:0.9800:43.64:PASS	0/0:40:1:0.0250:0.0250:1.0000:8.65:FAIL	0/1:68:29:0.4265:0.4265:0.9800:42.60:PASS	0/1:68:36:0.5294:0.5294:0.9800:43.71:PASS	0/0:22:2:0.0909:0.0909:0.9980:25.90:PASS	0/1:70:29:0.4143:0.4143:0.9800:42.61:PASS	0/0:45:0:0.0000:0.0000:1.0000:0.00:FAIL	0/1:118:50:0.4237:0.4237:0.9800:43.61:PASS	0/1:76:36:0.4737:0.4737:0.9800:44.88:PASS	0/1:82:44:0.5366:0.5366:0.9800:45.30:PASS	0/1:77:41:0.5325:0.5325:0.9800:44.02:PASS	0/1:68:32:0.4706:0.4706:0.9800:43.54:PASS	0/1:141:71:0.5035:0.5035:0.9800:45.77:PASS	0/1:82:23:0.2805:0.2805:0.9800:38.65:PASS	0/1:22:19:0.8636:0.8636:0.9801:42.89:22	0/1:114:64:0.5614:0.5614:0.9800:45.33:PASS	0/1:103:54:0.5243:0.5243:0.9800:44.62:PASS	0/0:15:0:0.0000:0.0000:1.0000:0.00:FAIL	0/1:170:78:0.4588:0.4588:0.9800:44.70:PASS	0/1:71:22:0.3099:0.3099:0.9800:39.42:PASS	0/1:48:24:0.5000:0.5000:0.9800:42.47:PASS	0/1:117:47:0.4017:0.4017:0.9800:42.52:PASS	0/0:13:0:0.0000:0.0000:1.0000:0.00:FAIL	0/1:46:17:0.3696:0.3696:0.9802:39.79:PASS	0/1:34:10:0.2941:0.2941:0.9844:36.17:PASS	0/1:47:13:0.2766:0.2766:0.9814:37.58:PASS	0/0:66:0:0.0000:0.0000:1.0000:0.00:FAIL	0/0:20:1:0.0500:0.0500:1.0000:21.50:FAIL	0/1:115:49:0.4261:0.4261:0.9800:43.40:PASS	0/1:101:20:0.1980:0.1980:0.9801:37.24:101	0/1:158:68:0.4304:0.4304:0.9800:43.96:PASS	0/1:151:73:0.4834:0.4834:0.9800:45.66:PASS	0/1:132:80:0.6061:0.6061:0.9800:46.03:PASS
10317_93	112	.	G	A	51.08	PASS	.	GT:DP:AD:AF:RAF:SB:SC:PF	0/0:737:3:0.0041:0.0041:0.9980:6.54:FAIL	1/1:751:748:0.9960:0.9960:0.9800:51.08:PASS	1/1:88:86:0.9773:0.9773:0.9800:49.18:PASS	0/0:98:0:0.0000:0.0000:1.0000:0.00:FAIL	1/1:22:21:0.9545:0.9545:0.9800:44.79:PASS	0/0:47:0:0.0000:0.0000:1.0000:0.00:FAIL	0/0:128:0:0.0000:0.0000:1.0000:0.00:FAIL	0/0:104:3:0.0288:0.0288:0.9980:9.43:FAIL	1/1:91:91:1.0000:1.0000:0.9800:49.39:PASS	0/0:128:1:0.0078:0.0078:1.0000:6.91:FAIL	0/0:26:0:0.0000:0.0000:1.0000:0.00:FAIL	1/1:184:184:1.0000:1.0000:0.9800:50.31:PASS	1/1:43:43:1.0000:1.0000:0.9800:47.58:PASS	0/1:38:15:0.3947:0.3947:0.9804:41.21:PASS	1/1:48:48:1.0000:1.0000:0.9800:47.72:PASS	0/1:46:39:0.8478:0.8478:0.9800:47.33:46	0/1:67:46:0.6866:0.6866:0.9800:47.82:PASS	0/1:114:43:0.3772:0.3772:0.9800:44.11:PASS	0/1:43:21:0.4884:0.4884:0.9800:44.69:PASS	0/0:22:0:0.0000:0.0000:1.0000:0.00:FAIL	0/1:48:38:0.7917:0.7917:0.9800:47.22:PASS	1/1:61:61:1.0000:1.0000:0.9800:48.58:PASS	1/1:17:17:1.0000:1.0000:0.9802:43.70:PASS	0/1:54:20:0.3704:0.3704:0.9801:41.98:PASS	0/1:120:23:0.1917:0.1917:0.9800:39.01:120	0/0:45:1:0.0222:0.0222:1.0000:8.44:FAIL	0/0:43:0:0.0000:0.0000:1.0000:0.00:FAIL	0/0:43:1:0.0233:0.0233:1.0000:8.53:FAIL	0/1:57:29:0.5088:0.5088:0.9800:46.00:PASS	1/1:50:49:0.9800:0.9800:0.9800:47.95:PASS	1/1:19:19:1.0000:1.0000:0.9801:43.23:PASS	1/1:33:33:1.0000:1.0000:0.9800:46.47:PASS	0/0:77:0:0.0000:0.0000:1.0000:0.00:FAIL	0/1:51:11:0.2157:0.2157:0.9825:36.99:PASS	0/0:56:0:0.0000:0.0000:1.0000:0.00:FAIL	1/1:48:48:1.0000:1.0000:0.9800:47.93:PASS	0/1:81:54:0.6667:0.6667:0.9800:47.73:PASS	0/0:84:4:0.0476:0.0476:0.9980:30.23:FAIL	0/0:77:0:0.0000:0.0000:1.0000:0.00:FAIL	0/1:144:34:0.2361:0.2361:0.9800:40.73:PASS	0/1:74:52:0.7027:0.7027:0.9800:48.03:PASS
10359_61	69	.	T	C	54.07	PASS	.	GT:DP:AD:AF:RAF:SB:SC:PF	0/0:556:3:0.0054:0.0054:0.9980:7.04:FAIL	1/1:691:690:0.9986:0.9986:0.9800:53.75:PASS	1/1:162:161:0.9938:0.9938:0.9800:52.63:PASS	1/1:75:71:0.9467:0.9467:0.9800:51.06:PASS	0/1:216:84:0.3889:0.3889:0.9800:47.42:PASS	0/0:86:1:0.0116:0.0116:1.0000:7.40:FAIL	0/0:132:0:0.0000:0.0000:1.0000:0.00:FAIL	1/1:123:115:0.9350:0.9350:0.9800:52.13:PASS	1/1:103:103:1.0000:1.0000:0.9800:51.92:PASS	0/0:100:1:0.0100:0.0100:1.0000:7.21:FAIL	0/1:99:42:0.4242:0.4242:0.9800:47.17:PASS	1/1:194:194:1.0000:1.0000:0.9800:52.90:PASS	0/1:18:10:0.5556:0.5556:0.9844:41.40:PASS	0/1:18:7:0.3889:0.3889:0.9875:37.74:PASS	0/0:18:0:0.0000:0.0000:1.0000:0.00:FAIL	0/1:42:29:0.6905:0.6905:0.9800:47.82:PASS	0/0:40:2:0.0500:0.0500:0.9980:26.15:PASS	0/1:34:21:0.6176:0.6176:0.9800:46.09:PASS	0/0:56:1:0.0179:0.0179:1.0000:8.06:FAIL	1/1:14:14:1.0000:1.0000:0.9808:43.66:PASS	0/1:24:16:0.6667:0.6667:0.9804:44.53:PASS	0/1:46:12:0.2609:0.2609:0.9814:38.72:PASS	0/1:34:20:0.5882:0.5882:0.9801:45.88:PASS	0/1:69:12:0.1739:0.1739:0.9814:37.38:69	0/1:53:23:0.4340:0.4340:0.9800:45.25:PASS	0/1:47:39:0.8298:0.8298:0.9800:49.11:47	0/1:41:13:0.3171:0.3171:0.9814:40.03:PASS	1/1:19:19:1.0000:1.0000:0.9801:45.59:PASS	1/1:74:73:0.9865:0.9865:0.9800:51.13:PASS	0/1:41:25:0.6098:0.6098:0.9800:47.03:PASS	1/1:55:55:1.0000:1.0000:0.9800:50.30:PASS	0/0:53:0:0.0000:0.0000:1.0000:0.00:FAIL	0/0:34:0:0.0000:0.0000:1.0000:0.00:FAIL	1/1:26:26:1.0000:1.0000:0.9800:47.27:PASS	0/0:63:0:0.0000:0.0000:1.0000:0.00:FAIL	0/1:19:11:0.5789:0.5789:0.9825:42.12:PASS	0/1:142:55:0.3873:0.3873:0.9800:46.58:PASS	0/1:82:61:0.7439:0.7439:0.9800:50.61:PASS	0/1:38:22:0.5789:0.5789:0.9800:46.40:PASS	0/1:76:45:0.5921:0.5921:0.9800:49.65:PASS	0/0:76:0:0.0000:0.0000:1.0000:0.00:FAIL
10414_45	35	.	C	T	48.93	PASS	.	GT:DP:AD:AF:RAF:SB:SC:PF	0/0:354:2:0.0056:0.0056:0.9980:6.92:FAIL	1/1:409:407:0.9951:0.9951:0.9800:48.93:PASS	1/1:66:66:1.0000:1.0000:0.9800:47.00:PASS	0/1:169:95:0.5621:0.5621:0.9800:47.60:PASS	0/0:76:0:0.0000:0.0000:1.0000:0.00:FAIL	1/1:52:52:1.0000:1.0000:0.9800:46.71:PASS	0/0:135:0:0.0000:0.0000:1.0000:0.00:FAIL	0/1:127:81:0.6378:0.6378:0.9800:47.31:PASS	0/0:115:1:0.0087:0.0087:1.0000:7.00:FAIL	0/0:47:2:0.0426:0.0426:0.9980:25.83:FAIL	1/1:60:59:0.9833:0.9833:0.9800:46.97:PASS	0/1:94:68:0.7234:0.7234:0.9800:47.06:PASS	0/1:46:22:0.4783:0.4783:0.9800:43.78:PASS	1/1:30:30:1.0000:1.0000:0.9800:44.91:PASS	0/0:38:1:0.0263:0.0263:1.0000:8.75:FAIL	0/0:21:0:0.0000:0.0000:1.0000:0.00:FAIL	0/0:31:0:0.0000:0.0000:1.0000:0.00:FAIL	0/1:56:43:0.7679:0.7679:0.9800:46.16:PASS	1/1:76:76:1.0000:1.0000:0.9800:47.02:PASS	1/1:48:48:1.0000:1.0000:0.9800:46.30:PASS	0/0:39:0:0.0000:0.0000:1.0000:0.00:FAIL	1/1:39:36:0.9231:0.9231:0.9800:45.51:PASS	1/1:41:41:1.0000:1.0000:0.9800:46.05:PASS	0/1:131:84:0.6412:0.6412:0.9800:47.42:PASS	0/1:95:70:0.7368:0.7368:0.9800:47.20:PASS	0/1:12:6:0.5000:0.5000:0.9925:36.30:PASS	0/0:39:2:0.0513:0.0513:0.9980:25.97:PASS	0/0:34:0:0.0000:0.0000:1.0000:0.00:FAIL	1/1:50:50:1.0000:1.0000:0.9800:46.37:PASS	0/1:84:28:0.3333:0.3333:0.9800:41.28:PASS	1/1:47:45:0.9574:0.9574:0.9800:46.68:PASS	1/1:26:26:1.0000:1.0000:0.9800:44.43:PASS	0/1:18:8:0.4444:0.4444:0.9875:38.01:PASS	./.:4:4:1.0000:1.0000:0.9980:33.39:PASS	1/1:28:28:1.0000:1.0000:0.9800:44.77:PASS	0/0:61:0:0.0000:0.0000:1.0000:0.00:FAIL	1/1:122:122:1.0000:1.0000:0.9800:47.98:PASS	0/1:38:11:0.2895:0.2895:0.9825:37.38:PASS	0/1:71:25:0.3521:0.3521:0.9800:41.34:PASS	0/0:129:0:0.0000:0.0000:1.0000:0.00:FAIL	0/1:143:57:0.3986:0.3986:0.9800:44.57:PASS
10435_57	107	.	T	C	51.3	PASS	.	GT:DP:AD:AF:RAF:SB:SC:PF	1/1:180:179:0.9944:0.9944:0.9800:51.30:PASS	0/0:315:0:0.0000:0.0000:1.0000:0.00:FAIL	0/1:100:41:0.4100:0.4100:0.9800:45.64:PASS	0/1:33:19:0.5758:0.5758:0.9801:44.86:PASS	0/1:71:45:0.6338:0.6338:0.9800:48.52:PASS	0/0:48:0:0.0000:0.0000:1.0000:0.00:FAIL	1/1:33:33:1.0000:1.0000:0.9800:47.43:PASS	./.:7:7:1.0000:1.0000:0.9875:38.39:PASS	0/0:21:0:0.0000:0.0000:1.0000:0.00:FAIL	0/0:60:0:0.0000:0.0000:1.0000:0.00:FAIL	0/0:54:0:0.0000:0.0000:1.0000:0.00:FAIL	0/0:86:0:0.0000:0.0000:1.0000:0.00:FAIL	1/1:46:45:0.9783:0.9783:0.9800:48.04:PASS	1/1:53:53:1.0000:1.0000:0.9800:49.07:PASS	0/0:34:1:0.0294:0.0294:1.0000:21.76:FAIL	0/1:18:8:0.4444:0.4444:0.9875:39.08:PASS	0/1:11:6:0.5455:0.5455:0.9925:37.23:PASS	0/1:20:8:0.4000:0.4000:0.9875:38.38:PASS	1/1:55:55:1.0000:1.0000:0.9800:49.16:PASS	./.:5:2:0.4000:0.4000:0.9980:28.39:PASS	0/0:94:0:0.0000:0.0000:1.0000:0.00:FAIL	0/1:49:10:0.2041:0.2041:0.9844:36.64:PASS	0/0:25:0:0.0000:0.0000:1.0000:0.00:FAIL	0/1:21:6:0.2857:0.2857:0.9925:12.38:FAIL	0/1:48:9:0.1875:0.1875:0.9844:35.02:48	0/1:67:26:0.3881:0.3881:0.9800:43.62:PASS	0/1:37:22:0.5946:0.5946:0.9800:45.52:PASS	1/1:20:20:1.0000:1.0000:0.9801:45.03:PASS	0/0:28:0:0.0000:0.0000:1.0000:0.00:FAIL	0/0:17:0:0.0000:0.0000:1.0000:0.00:FAIL	1/1:56:56:1.0000:1.0000:0.9800:49.02:PASS	0/1:37:15:0.4054:0.4054:0.9804:41.95:PASS	./.:1:1:1.0000:1.0000:1.0000:7.13:FAIL	0/1:27:19:0.7037:0.7037:0.9801:44.86:PASS	0/0:28:0:0.0000:0.0000:1.0000:0.00:FAIL	0/0:15:1:0.0667:0.0667:1.0000:17.93:FAIL	0/0:25:0:0.0000:0.0000:1.0000:0.00:FAIL	0/1:26:7:0.2692:0.2692:0.9875:35.76:PASS	./.:0:0:0.0000:0.0000:1.0000:0.00:FAIL	0/0:38:0:0.0000:0.0000:1.0000:0.00:FAIL	0/0:39:0:0.0000:0.0000:1.0000:0.00:FAIL
10448_53	36	.	C	G	48.93	PASS	.	GT:DP:AD:AF:RAF:SB:SC:PF	1/1:148:148:1.0000:1.0000:0.9800:48.80:PASS	0/0:404:1:0.0025:0.0025:1.0000:6.08:FAIL	0/1:27:20:0.7407:0.7407:0.9801:43.62:PASS	0/0:38:0:0.0000:0.0000:1.0000:0.00:FAIL	1/1:25:23:0.9200:0.9200:0.9800:44.55:PASS	0/1:64:20:0.3125:0.3125:0.9801:40.33:PASS	1/1:57:56:0.9825:0.9825:0.9800:47.07:PASS	1/1:54:54:1.0000:1.0000:0.9800:47.06:PASS	1/1:37:37:1.0000:1.0000:0.9800:45.97:PASS	0/0:49:0:0.0000:0.0000:1.0000:0.00:FAIL	0/1:45:30:0.6667:0.6667:0.9800:45.56:PASS	0/1:36:31:0.8611:0.8611:0.9800:45.42:36	0/0:48:0:0.0000:0.0000:1.0000:0.00:FAIL	0/1:35:15:0.4286:0.4286:0.9804:41.28:PASS	0/0:35:0:0.0000:0.0000:1.0000:0.00:FAIL	1/1:40:40:1.0000:1.0000:0.9800:46.25:PASS	0/1:35:24:0.6857:0.6857:0.9800:44.54:PASS	1/1:47:47:1.0000:1.0000:0.9800:46.70:PASS	0/1:39:16:0.4103:0.4103:0.9804:41.22:PASS	./.:9:9:1.0000:1.0000:0.9844:39.24:PASS	1/1:21:21:1.0000:1.0000:0.9800:43.93:PASS	./.:5:5:1.0000:1.0000:0.9980:35.18:PASS	0/0:44:2:0.0455:0.0455:0.9980:25.94:FAIL	1/1:29:29:1.0000:1.0000:0.9800:44.98:PASS	0/1:83:10:0.1205:0.1205:0.9844:35.06:83	0/0:27:1:0.0370:0.0370:1.0000:21.68:FAIL	1/1:40:40:1.0000:1.0000:0.9800:46.65:PASS	0/1:17:7:0.4118:0.4118:0.9875:36.89:PASS	0/1:33:19:0.5758:0.5758:0.9801:44.08:PASS	1/1:41:41:1.0000:1.0000:0.9800:46.47:PASS	0/0:12:0:0.0000:0.0000:1.0000:0.00:FAIL	1/1:49:49:1.0000:1.0000:0.9800:46.83:PASS	0/1:23:14:0.6087:0.6087:0.9808:42.19:PASS	0/1:26:7:0.2692:0.2692:0.9875:35.13:PASS	0/0:40:0:0.0000:0.0000:1.0000:0.00:FAIL	0/0:27:0:0.0000:0.0000:1.0000:0.00:FAIL	0/0:51:3:0.0588:0.0588:0.9980:28.50:PASS	0/1:32:14:0.4375:0.4375:0.9808:41.13:PASS	./.:6:4:0.6667:0.6667:0.9980:33.41:PASS	0/1:60:38:0.6333:0.6333:0.9800:46.31:PASS	0/1:97:22:0.2268:0.2268:0.9800:39.18:PASS
10478_25	41	.	C	T	46.91	PASS	.	GT:DP:AD:AF:RAF:SB:SC:PF	0/0:201:1:0.0050:0.0050:1.0000:6.46:FAIL	1/1:488:487:0.9980:0.9980:0.9800:46.91:PASS	1/1:80:80:1.0000:1.0000:0.9800:45.67:PASS	1/1:12:12:1.0000:1.0000:0.9814:39.85:PASS	0/1:38:21:0.5526:0.5526:0.9800:42.36:PASS	1/1:95:95:1.0000:1.0000:0.9800:45.79:PASS	0/1:55:15:0.2727:0.2727:0.9804:37.59:PASS	0/1:26:20:0.7692:0.7692:0.9801:42.04:PASS	1/1:49:48:0.9796:0.9796:0.9800:44.70:PASS	1/1:17:17:1.0000:1.0000:0.9802:41.43:PASS	0/1:44:30:0.6818:0.6818:0.9800:43.59:PASS	0/1:23:9:0.3913:0.3913:0.9844:37.14:PASS	1/1:33:33:1.0000:1.0000:0.9800:43.78:PASS	0/0:43:1:0.0233:0.0233:1.0000:8.48:FAIL	0/0:22:0:0.0000:0.0000:1.0000:0.00:FAIL	0/1:25:16:0.6400:0.6400:0.9804:41.17:PASS	0/1:43:22:0.5116:0.5116:0.9800:42.48:PASS	0/1:26:16:0.6154:0.6154:0.9804:41.15:PASS	0/1:52:18:0.3462:0.3462:0.9801:39.23:PASS	./.:6:4:0.6667:0.6667:0.9980:32.90:PASS	0/1:56:16:0.2857:0.2857:0.9804:37.99:PASS	0/1:28:6:0.2143:0.2143:0.9925:33.07:PASS	0/1:21:11:0.5238:0.5238:0.9825:39.42:PASS	1/1:31:31:1.0000:1.0000:0.9800:43.63:PASS	1/1:65:65:1.0000:1.0000:0.9800:45.25:PASS	1/1:28:28:1.0000:1.0000:0.9800:43.32:PASS	0/0:39:1:0.0256:0.0256:1.0000:8.61:FAIL	1/1:17:17:1.0000:1.0000:0.9802:41.50:PASS	1/1:43:41:0.9535:0.9535:0.9800:44.33:PASS	0/1:26:11:0.4231:0.4231:0.9825:38.58:PASS	0/0:21:0:0.0000:0.0000:1.0000:0.00:FAIL	0/1:14:6:0.4286:0.4286:0.9925:35.53:PASS	0/1:23:7:0.3043:0.3043:0.9875:34.73:PASS	0/1:25:22:0.8800:0.8800:0.9800:42.26:25	1/1:55:55:1.0000:1.0000:0.9800:45.04:PASS	0/1:14:8:0.5714:0.5714:0.9875:37.52:PASS	0/1:60:15:0.2500:0.2500:0.9804:37.30:PASS	0/1:35:29:0.8286:0.8286:0.9800:43.40:35	0/0:104:0:0.0000:0.0000:1.0000:0.00:FAIL	0/1:46:7:0.1522:0.1522:0.9875:33.17:46	0/1:83:49:0.5904:0.5904:0.9800:44.77:PASS
10497_69	66	.	A	G	53.95	PASS	.	GT:DP:AD:AF:RAF:SB:SC:PF	1/1:664:662:0.9970:0.9970:0.9800:53.61:PASS	0/0:387:0:0.0000:0.0000:1.0000:0.00:FAIL	0/1:35:7:0.2000:0.2000:0.9875:35.19:PASS	1/1:54:52:0.9630:0.9630:0.9800:50.04:PASS	0/0:137:1:0.0073:0.0073:1.0000:6.86:FAIL	1/1:47:47:1.0000:1.0000:0.9800:49.72:PASS	1/1:85:84:0.9882:0.9882:0.9800:51.27:PASS	0/0:20:1:0.0500:0.0500:1.0000:21.97:FAIL	0/1:72:35:0.4861:0.4861:0.9800:48.55:PASS	1/1:18:18:1.0000:1.0000:0.9801:45.27:PASS	./.:9:3:0.3333:0.3333:0.9980:31.18:PASS	0/0:62:0:0.0000:0.0000:1.0000:0.00:FAIL	1/1:50:50:1.0000:1.0000:0.9800:49.83:PASS	1/1:48:47:0.9792:0.9792:0.9800:49.61:PASS	0/0:11:0:0.0000:0.0000:1.0000:0.00:FAIL	1/1:17:17:1.0000:1.0000:0.9802:44.92:PASS	0/1:38:12:0.3158:0.3158:0.9814:39.62:PASS	0/0:63:1:0.0159:0.0159:1.0000:7.86:FAIL	0/1:32:10:0.3125:0.3125:0.9844:38.63:PASS	0/0:35:0:0.0000:0.0000:1.0000:0.00:FAIL	1/1:56:55:0.9821:0.9821:0.9800:50.30:PASS	0/1:43:27:0.6279:0.6279:0.9800:47.32:PASS	0/0:14:0:0.0000:0.0000:1.0000:0.00:FAIL	0/0:18:0:0.0000:0.0000:1.0000:0.00:FAIL	1/1:115:115:1.0000:1.0000:0.9800:52.03:PASS	0/1:32:19:0.5938:0.5938:0.9801:45.49:PASS	./.:6:4:0.6667:0.6667:0.9980:34.30:PASS	0/1:28:4:0.1429:0.1429:0.9980:31.42:28	0/1:43:18:0.4186:0.4186:0.9801:43.65:PASS	1/1:12:11:0.9167:0.9167:0.9825:42.09:PASS	1/1:18:18:1.0000:1.0000:0.9801:45.26:PASS	0/0:17:0:0.0000:0.0000:1.0000:0.00:FAIL	1/1:24:24:1.0000:1.0000:0.9800:46.85:PASS	0/0:28:0:0.0000:0.0000:1.0000:0.00:FAIL	0/1:69:57:0.8261:0.8261:0.9800:50.32:69	./.:3:3:1.0000:1.0000:0.9980:31.95:PASS	1/1:86:85:0.9884:0.9884:0.9800:51.40:PASS	1/1:61:61:1.0000:1.0000:0.9800:50.55:PASS	0/0:120:0:0.0000:0.0000:1.0000:0.00:FAIL	0/1:127:78:0.6142:0.6142:0.9800:51.20:PASS	1/1:79:79:1.0000:1.0000:0.9800:51.23:PASS
10503_31	98	.	T	A	52.63	PASS	.	GT:DP:AD:AF:RAF:SB:SC:PF	0/0:270:3:0.0111:0.0111:0.9980:7.78:FAIL	1/1:326:325:0.9969:0.9969:0.9800:52.63:PASS	1/1:87:87:1.0000:1.0000:0.9800:51.02:PASS	0/1:87:11:0.1264:0.1264:0.9825:36.21:87	1/1:219:218:0.9954:0.9954:0.9800:52.41:PASS	0/0:63:0:0.0000:0.0000:1.0000:0.00:FAIL	0/0:88:0:0.0000:0.0000:1.0000:0.00:FAIL	0/1:83:73:0.8795:0.8795:0.9800:50.68:83	1/1:74:74:1.0000:1.0000:0.9800:50.68:PASS	0/0:69:1:0.0145:0.0145:1.0000:7.71:FAIL	0/1:21:4:0.1905:0.1905:0.9980:31.69:21	1/1:38:38:1.0000:1.0000:0.9800:48.56:PASS	0/1:55:20:0.3636:0.3636:0.9801:42.67:PASS	0/1:27:9:0.3333:0.3333:0.9844:38.24:PASS	./.:8:0:0.0000:0.0000:1.0000:0.00:FAIL	./.:7:2:0.2857:0.2857:0.9980:27.87:PASS	0/0:26:0:0.0000:0.0000:1.0000:0.00:FAIL	0/1:17:7:0.4118:0.4118:0.9875:37.83:PASS	0/0:54:0:0.0000:0.0000:1.0000:0.00:FAIL	./.:8:7:0.8750:0.8750:0.9875:38.58:PASS	0/1:60:42:0.7000:0.7000:0.9800:48.97:PASS	0/1:66:25:0.3788:0.3788:0.9800:43.84:PASS	./.:2:1:0.5000:0.5000:1.0000:23.27:FAIL	1/1:10:10:1.0000:1.0000:0.9844:40.82:PASS	0/1:122:63:0.5164:0.5164:0.9800:50.27:PASS	0/1:57:20:0.3509:0.3509:0.9801:42.36:PASS	0/1:67:19:0.2836:0.2836:0.9801:40.79:PASS	1/1:21:20:0.9524:0.9524:0.9801:45.53:PASS	1/1:41:41:1.0000:1.0000:0.9800:48.73:PASS	0/1:42:28:0.6667:0.6667:0.9800:47.07:PASS	1/1:40:39:0.9750:0.9750:0.9800:48.72:PASS	0/0:48:0:0.0000:0.0000:1.0000:0.00:FAIL	0/0:81:0:0.0000:0.0000:1.0000:0.00:FAIL	1/1:40:40:1.0000:1.0000:0.9800:48.73:PASS	0/0:88:0:0.0000:0.0000:1.0000:0.00:FAIL	0/1:14:12:0.8571:0.8571:0.9814:42.47:14	0/1:65:20:0.3077:0.3077:0.9801:41.45:PASS	0/1:25:9:0.3600:0.3600:0.9844:38.66:PASS	0/0:159:0:0.0000:0.0000:1.0000:0.00:FAIL	0/1:138:105:0.7609:0.7609:0.9800:51.45:PASS	0/0:79:0:0.0000:0.0000:1.0000:0.00:FAIL
10543_33	36	.	T	C	48.85	PASS	.	GT:DP:AD:AF:RAF:SB:SC:PF	0/0:302:1:0.0033:0.0033:1.0000:6.22:FAIL	1/1:115:114:0.9913:0.9913:0.9800:48.36:PASS	0/1:96:17:0.1771:0.1771:0.9802:37.48:96	0/1:92:63:0.6848:0.6848:0.9800:47.39:PASS	1/1:81:81:1.0000:1.0000:0.9800:47.87:PASS	0/1:85:9:0.1059:0.1059:0.9844:34.39:85	0/0:67:0:0.0000:0.0000:1.0000:0.00:FAIL	0/1:48:10:0.2083:0.2083:0.9844:36.05:PASS	0/1:51:12:0.2353:0.2353:0.9814:37.14:PASS	0/0:30:0:0.0000:0.0000:1.0000:0.00:FAIL	0/1:58:42:0.7241:0.7241:0.9800:46.39:PASS	0/1:48:26:0.5417:0.5417:0.9800:44.78:PASS	0/0:16:1:0.0625:0.0625:1.0000:21.75:FAIL	0/0:21:0:0.0000:0.0000:1.0000:0.00:FAIL	0/0:35:0:0.0000:0.0000:1.0000:0.00:FAIL	0/1:23:10:0.4348:0.4348:0.9844:39.36:PASS	./.:0:0:0.0000:0.0000:1.0000:0.00:FAIL	0/1:16:5:0.3125:0.3125:0.9980:33.71:PASS	0/0:50:0:0.0000:0.0000:1.0000:0.00:FAIL	0/0:54:0:0.0000:0.0000:1.0000:0.00:FAIL	0/0:35:0:0.0000:0.0000:1.0000:0.00:FAIL	./.:9:9:1.0000:1.0000:0.9844:39.25:PASS	0/0:28:0:0.0000:0.0000:1.0000:0.00:FAIL	0/1:18:14:0.7778:0.7778:0.9808:41.87:PASS	1/1:83:83:1.0000:1.0000:0.9800:47.90:PASS	0/0:29:0:0.0000:0.0000:1.0000:0.00:FAIL	./.:9:4:0.4444:0.4444:0.9980:33.52:PASS	./.:1:1:1.0000:1.0000:1.0000:23.02:FAIL	0/1:34:24:0.7059:0.7059:0.9800:44.44:PASS	1/1:16:16:1.0000:1.0000:0.9804:42.57:PASS	0/0:69:0:0.0000:0.0000:1.0000:0.00:FAIL	0/1:44:16:0.3636:0.3636:0.9804:40.33:PASS	0/1:10:2:0.2000:0.2000:0.9980:26.86:PASS	./.:9:9:1.0000:1.0000:0.9844:39.24:PASS	0/0:40:1:0.0250:0.0250:1.0000:8.66:FAIL	0/1:53:6:0.1132:0.1132:0.9925:32.67:53	1/1:82:82:1.0000:1.0000:0.9800:47.89:PASS	0/1:19:17:0.8947:0.8947:0.9802:42.88:19	1/1:23:23:1.0000:1.0000:0.9800:44.28:PASS	0/1:67:37:0.5522:0.5522:0.9800:46.00:PASS	0/1:88:17:0.1932:0.1932:0.9802:37.73:88
10553_63	80	.	C	T	46.7	PASS	.	GT:DP:AD:AF:RAF:SB:SC:PF	1/1:632:632:1.0000:1.0000:0.9800:46.51:PASS	0/0:471:3:0.0064:0.0064:0.9980:7.12:FAIL	1/1:103:100:0.9709:0.9709:0.9800:45.54:PASS	0/1:65:48:0.7385:0.7385:0.9800:44.38:PASS	0/1:152:122:0.8026:0.8026:0.9800:45.73:152	1/1:37:35:0.9459:0.9459:0.9800:43.60:PASS	0/1:107:53:0.4953:0.4953:0.9800:44.56:PASS	0/1:185:151:0.8162:0.8162:0.9800:45.87:185	0/1:151:33:0.2185:0.2185:0.9800:38.41:PASS	0/1:68:43:0.6324:0.6324:0.9800:44.14:PASS	1/1:128:127:0.9922:0.9922:0.9800:45.76:PASS	1/1:174:174:1.0000:1.0000:0.9800:46.00:PASS	1/1:44:44:1.0000:1.0000:0.9800:44.10:PASS	0/1:136:82:0.6029:0.6029:0.9800:45.28:PASS	0/1:82:39:0.4756:0.4756:0.9800:43.69:PASS	1/1:33:33:1.0000:1.0000:0.9800:43.30:PASS	0/1:78:38:0.4872:0.4872:0.9800:43.85:PASS	1/1:52:52:1.0000:1.0000:0.9800:44.52:PASS	0/1:152:101:0.6645:0.6645:0.9800:45.53:PASS	1/1:39:39:1.0000:1.0000:0.9800:43.91:PASS	1/1:40:39:0.9750:0.9750:0.9800:43.90:PASS	0/1:138:60:0.4348:0.4348:0.9800:43.46:PASS	1/1:35:34:0.9714:0.9714:0.9800:43.54:PASS	0/1:56:50:0.8929:0.8929:0.9800:44.45:56	1/1:111:109:0.9820:0.9820:0.9800:45.59:PASS	0/1:66:24:0.3636:0.3636:0.9800:40.21:PASS	0/1:82:54:0.6585:0.6585:0.9800:44.61:PASS	0/1:35:15:0.4286:0.4286:0.9804:39.74:PASS	0/0:78:0:0.0000:0.0000:1.0000:0.00:FAIL	0/1:66:35:0.5303:0.5303:0.9800:43.59:PASS	0/1:10:4:0.4000:0.4000:0.9980:32.42:PASS	1/1:83:82:0.9880:0.9880:0.9800:45.27:PASS	0/1:66:50:0.7576:0.7576:0.9800:44.44:PASS	0/1:52:19:0.3654:0.3654:0.9801:39.50:PASS	0/0:70:1:0.0143:0.0143:1.0000:7.62:FAIL	0/1:46:6:0.1304:0.1304:0.9925:31.86:46	1/1:83:83:1.0000:1.0000:0.9800:45.27:PASS	0/1:122:65:0.5328:0.5328:0.9800:44.89:PASS	0/0:82:0:0.0000:0.0000:1.0000:0.00:FAIL	0/0:195:1:0.0051:0.0051:1.0000:6.48:FAIL	1/1:86:84:0.9767:0.9767:0.9800:45.29:PASS
10585_189	62	.	C	A	48.45	PASS	.	GT:DP:AD:AF:RAF:SB:SC:PF	1/1:1121:1119:0.9982:0.9982:0.9800:48.40:PASS	0/0:1402:4:0.0029:0.0029:0.9980:6.70:FAIL	1/1:194:186:0.9588:0.9588:0.9800:47.79:PASS	0/1:111:77:0.6937:0.6937:0.9800:46.78:PASS	0/1:248:129:0.5202:0.5202:0.9800:47.40:PASS	0/0:259:0:0.0000:0.0000:1.0000:0.00:FAIL	0/0:129:1:0.0078:0.0078:1.0000:6.87:FAIL	0/1:192:82:0.4271:0.4271:0.9800:45.09:PASS	0/1:181:84:0.4641:0.4641:0.9800:46.17:PASS	0/1:94:45:0.4787:0.4787:0.9800:45.49:PASS	1/1:146:144:0.9863:0.9863:0.9800:47.53:PASS	0/1:185:39:0.2108:0.2108:0.9800:39.38:PASS	0/1:106:72:0.6792:0.6792:0.9800:46.62:PASS	0/0:107:0:0.0000:0.0000:1.0000:0.00:FAIL	0/1:50:18:0.3600:0.3600:0.9801:40.18:PASS	0/0:40:1:0.0250:0.0250:1.0000:8.64:FAIL	0/1:101:32:0.3168:0.3168:0.9800:40.96:PASS	1/1:140:139:0.9929:0.9929:0.9800:47.52:PASS	1/1:84:83:0.9881:0.9881:0.9800:46.85:PASS	0/1:72:40:0.5556:0.5556:0.9800:45.26:PASS	0/0:218:0:0.0000:0.0000:1.0000:0.00:FAIL	0/0:197:3:0.0152:0.0152:0.9980:8.17:FAIL	1/1:49:47:0.9592:0.9592:0.9800:45.74:PASS	0/0:82:1:0.0122:0.0122:1.0000:7.42:FAIL	1/1:156:154:0.9872:0.9872:0.9800:47.60:PASS	0/0:78:0:0.0000:0.0000:1.0000:0.00:FAIL	0/1:97:14:0.1443:0.1443:0.9808:36.06:97	0/1:44:18:0.4091:0.4091:0.9801:41.10:PASS	0/1:133:64:0.4812:0.4812:0.9800:46.27:PASS	0/1:109:43:0.3945:0.3945:0.9800:43.19:PASS	0/1:46:28:0.6087:0.6087:0.9800:44.25:PASS	0/1:120:34:0.2833:0.2833:0.9800:40.42:PASS	0/0:60:0:0.0000:0.0000:1.0000:0.00:FAIL	1/1:123:121:0.9837:0.9837:0.9800:47.40:PASS	0/0:155:5:0.0323:0.0323:0.9980:9.76:FAIL	0/1:64:24:0.3750:0.3750:0.9800:41.38:PASS	0/0:174:3:0.0172:0.0172:0.9980:8.37:FAIL	0/0:136:1:0.0074:0.0074:1.0000:6.78:FAIL	0/1:304:113:0.3717:0.3717:0.9800:43.95:PASS	0/1:177:78:0.4407:0.4407:0.9800:45.38:PASS	1/1:176:162:0.9205:0.9205:0.9800:47.67:PASS
10623_50	50	.	G	A	52.78	PASS	.	GT:DP:AD:AF:RAF:SB:SC:PF	0/0:508:1:0.0020:0.0020:1.0000:6.01:FAIL	1/1:519:518:0.9981:0.9981:0.9800:52.78:PASS	0/1:59:40:0.6780:0.6780:0.9800:48.63:PASS	0/1:71:20:0.2817:0.2817:0.9801:40.82:PASS	0/1:140:58:0.4143:0.4143:0.9800:47.12:PASS	0/1:29:15:0.5172:0.5172:0.9804:43.80:PASS	0/1:129:62:0.4806:0.4806:0.9800:49.69:PASS	1/1:56:56:1.0000:1.0000:0.9800:49.68:PASS	0/1:34:6:0.1765:0.1765:0.9925:33.96:34	1/1:22:20:0.9091:0.9091:0.9801:45.46:PASS	0/1:24:17:0.7083:0.7083:0.9802:44.52:PASS	1/1:104:103:0.9904:0.9904:0.9800:51.18:PASS	0/1:68:42:0.6176:0.6176:0.9800:48.77:PASS	0/1:65:28:0.4308:0.4308:0.9800:45.58:PASS	0/0:14:1:0.0714:0.0714:1.0000:21.99:FAIL	0/1:34:25:0.7353:0.7353:0.9800:46.51:PASS	0/1:52:27:0.5192:0.5192:0.9800:46.94:PASS	0/1:28:22:0.7857:0.7857:0.9800:45.95:PASS	1/1:64:64:1.0000:1.0000:0.9800:50.13:PASS	0/0:29:0:0.0000:0.0000:1.0000:0.00:FAIL	0/1:46:27:0.5870:0.5870:0.9800:46.94:PASS	1/1:19:19:1.0000:1.0000:0.9801:45.13:PASS	1/1:41:41:1.0000:1.0000:0.9800:48.69:PASS	1/1:17:16:0.9412:0.9412:0.9804:44.18:PASS	0/1:11:8:0.7273:0.7273:0.9875:39.53:PASS	0/1:29:21:0.7241:0.7241:0.9800:45.72:PASS	1/1:37:37:1.0000:1.0000:0.9800:48.32:PASS	1/1:24:24:1.0000:1.0000:0.9800:46.42:PASS	0/0:38:0:0.0000:0.0000:1.0000:0.00:FAIL	0/1:47:30:0.6383:0.6383:0.9800:47.40:PASS	1/1:21:21:1.0000:1.0000:0.9800:45.72:PASS	0/0:17:0:0.0000:0.0000:1.0000:0.00:FAIL	0/1:68:47:0.6912:0.6912:0.9800:49.15:PASS	0/1:30:11:0.3667:0.3667:0.9825:39.78:PASS	0/0:25:0:0.0000:0.0000:1.0000:0.00:FAIL	0/1:28:17:0.6071:0.6071:0.9802:44.57:PASS	0/1:32:14:0.4375:0.4375:0.9808:42.62:PASS	0/1:73:46:0.6301:0.6301:0.9800:49.05:PASS	0/1:57:43:0.7544:0.7544:0.9800:48.83:PASS	0/0:61:0:0.0000:0.0000:1.0000:0.00:FAIL	0/0:101:0:0.0000:0.0000:1.0000:0.00:FAIL
10743_92	56	.	A	T	53.54	PASS	.	GT:DP:AD:AF:RAF:SB:SC:PF	1/1:407:405:0.9951:0.9951:0.9800:53.06:PASS	0/0:673:2:0.0030:0.0030:0.9980:6.53:FAIL	1/1:45:45:1.0000:1.0000:0.9800:49.27:PASS	1/1:81:80:0.9877:0.9877:0.9800:51.02:PASS	1/1:152:151:0.9934:0.9934:0.9800:52.16:PASS	0/1:216:120:0.5556:0.5556:0.9800:51.73:PASS	0/1:80:51:0.6375:0.6375:0.9800:49.80:PASS	0/0:78:1:0.0128:0.0128:1.0000:7.53:FAIL	0/0:83:0:0.0000:0.0000:1.0000:0.00:FAIL	0/1:60:34:0.5667:0.5667:0.9800:48.20:PASS	0/1:64:49:0.7656:0.7656:0.9800:49.64:PASS	0/1:48:21:0.4375:0.4375:0.9800:44.78:PASS	0/1:25:6:0.2400:0.2400:0.9925:34.76:PASS	0/1:52:25:0.4808:0.4808:0.9800:46.84:PASS	1/1:47:47:1.0000:1.0000:0.9800:49.54:PASS	1/1:18:18:1.0000:1.0000:0.9801:45.07:PASS	0/1:27:9:0.3333:0.3333:0.9844:38.30:PASS	0/1:26:10:0.3846:0.3846:0.9844:39.77:PASS	0/1:39:24:0.6154:0.6154:0.9800:46.66:PASS	./.:9:8:0.8889:0.8889:0.9875:39.70:PASS	0/1:29:15:0.5172:0.5172:0.9804:43.96:PASS	0/1:24:4:0.1667:0.1667:0.9980:31.57:24	1/1:18:18:1.0000:1.0000:0.9801:45.10:PASS	0/1:36:6:0.1667:0.1667:0.9925:33.91:36	0/0:61:1:0.0164:0.0164:1.0000:7.90:FAIL	0/1:25:11:0.4400:0.4400:0.9825:41.31:PASS	1/1:36:35:0.9722:0.9722:0.9800:48.33:PASS	0/1:34:13:0.3824:0.3824:0.9814:41.17:PASS	1/1:23:22:0.9565:0.9565:0.9800:46.22:PASS	0/1:35:20:0.5714:0.5714:0.9801:45.68:PASS	1/1:29:28:0.9655:0.9655:0.9800:47.39:PASS	0/1:30:15:0.5000:0.5000:0.9804:43.95:PASS	0/0:59:0:0.0000:0.0000:1.0000:0.00:FAIL	0/1:50:20:0.4000:0.4000:0.9801:43.53:PASS	1/1:69:69:1.0000:1.0000:0.9800:50.61:PASS	0/0:30:0:0.0000:0.0000:1.0000:0.00:FAIL	0/1:58:34:0.5862:0.5862:0.9800:48.27:PASS	0/1:41:16:0.3902:0.3902:0.9804:42.33:PASS	1/1:47:47:1.0000:1.0000:0.9800:49.30:PASS	0/1:82:65:0.7927:0.7927:0.9800:50.47:PASS	0/1:193:122:0.6321:0.6321:0.9800:51.85:PASS
10828_20	98	.	A	G	53.4	PASS	.	GT:DP:AD:AF:RAF:SB:SC:PF	1/1:112:112:1.0000:1.0000:0.9800:51.59:PASS	0/0:209:1:0.0048:0.0048:1.0000:6.49:FAIL	./.:3:2:0.6667:0.6667:0.9980:28.43:PASS	0/1:39:16:0.4103:0.4103:0.9804:42.75:PASS	1/1:10:10:1.0000:1.0000:0.9844:41.24:PASS	1/1:19:19:1.0000:1.0000:0.9801:45.33:PASS	1/1:20:20:1.0000:1.0000:0.9801:45.52:PASS	0/0:12:1:0.0833:0.0833:1.0000:22.10:FAIL	1/1:20:20:1.0000:1.0000:0.9801:45.58:PASS	1/1:31:31:1.0000:1.0000:0.9800:47.78:PASS	1/1:48:47:0.9792:0.9792:0.9800:49.38:PASS	0/0:107:0:0.0000:0.0000:1.0000:0.00:FAIL	0/0:37:1:0.0270:0.0270:1.0000:21.84:FAIL	1/1:26:24:0.9231:0.9231:0.9800:46.41:PASS	0/1:11:2:0.1818:0.1818:0.9980:27.13:11	1/1:25:25:1.0000:1.0000:0.9800:46.63:PASS	0/1:11:5:0.4545:0.4545:0.9980:35.94:PASS	./.:1:1:1.0000:1.0000:1.0000:23.14:FAIL	0/0:14:0:0.0000:0.0000:1.0000:0.00:FAIL	1/1:32:32:1.0000:1.0000:0.9800:47.93:PASS	0/1:27:5:0.1852:0.1852:0.9980:33.07:27	0/1:43:36:0.8372:0.8372:0.9800:48.36:43	0/0:15:1:0.0667:0.0667:1.0000:22.02:FAIL	1/1:12:11:0.9167:0.9167:0.9825:41.88:PASS	0/1:82:67:0.8171:0.8171:0.9800:50.32:82	1/1:19:18:0.9474:0.9474:0.9801:44.92:PASS	0/1:25:12:0.4800:0.4800:0.9814:42.48:PASS	0/1:38:16:0.4211:0.4211:0.9804:42.92:PASS	0/1:54:25:0.4630:0.4630:0.9800:46.21:PASS	0/1:38:14:0.3684:0.3684:0.9808:41.20:PASS	1/1:19:18:0.9474:0.9474:0.9801:45.01:PASS	./.:8:2:0.2500:0.2500:0.9980:27.63:PASS	./.:6:2:0.3333:0.3333:0.9980:28.16:PASS	1/1:14:14:1.0000:1.0000:0.9808:43.49:PASS	1/1:10:10:1.0000:1.0000:0.9844:41.12:PASS	0/0:14:0:0.0000:0.0000:1.0000:0.00:FAIL	0/0:107:0:0.0000:0.0000:1.0000:0.00:FAIL	1/1:59:59:1.0000:1.0000:0.9800:50.06:PASS	0/1:23:8:0.3478:0.3478:0.9875:37.83:PASS	0/0:33:0:0.0000:0.0000:1.0000:0.00:FAIL	0/1:11:6:0.5455:0.5455:0.9925:37.46:PASS
10862_52	76	.	A	G	53.72	PASS	.	GT:DP:AD:AF:RAF:SB:SC:PF	1/1:524:524:1.0000:1.0000:0.9800:53.72:PASS	0/0:360:3:0.0083:0.0083:0.9980:7.44:FAIL	0/1:60:39:0.6500:0.6500:0.9800:49.11:PASS	0/0:43:0:0.0000:0.0000:1.0000:0.00:FAIL	0/1:41:24:0.5854:0.5854:0.9800:46.77:PASS	0/1:12:3:0.2500:0.2500:0.9980:30.51:PASS	1/1:21:21:1.0000:1.0000:0.9800:46.15:PASS	1/1:19:18:0.9474:0.9474:0.9801:45.35:PASS	1/1:58:58:1.0000:1.0000:0.9800:50.54:PASS	0/0:57:0:0.0000:0.0000:1.0000:0.00:FAIL	0/1:22:9:0.4091:0.4091:0.9844:39.72:PASS	0/1:112:52:0.4643:0.4643:0.9800:49.18:PASS	./.:5:1:0.2000:0.2000:1.0000:22.69:FAIL	0/1:21:3:0.1429:0.1429:0.9980:29.63:21	0/0:25:0:0.0000:0.0000:1.0000:0.00:FAIL	1/1:21:20:0.9524:0.9524:0.9801:45.88:PASS	0/1:55:10:0.1818:0.1818:0.9844:36.70:55	1/1:28:28:1.0000:1.0000:0.9800:47.67:PASS	0/1:26:3:0.1154:0.1154:0.9980:29.35:26	1/1:29:29:1.0000:1.0000:0.9800:47.88:PASS	1/1:49:49:1.0000:1.0000:0.9800:49.99:PASS	0/1:35:10:0.2857:0.2857:0.9844:38.28:PASS	./.:7:0:0.0000:0.0000:1.0000:0.00:FAIL	1/1:12:12:1.0000:1.0000:0.9814:42.77:PASS	0/0:45:4:0.0889:0.0889:0.9980:30.97:PASS	0/0:14:0:0.0000:0.0000:1.0000:0.00:FAIL	1/1:52:52:1.0000:1.0000:0.9800:50.24:PASS	./.:7:3:0.4286:0.4286:0.9980:31.63:PASS	./.:7:3:0.4286:0.4286:0.9980:31.98:PASS	1/1:62:62:1.0000:1.0000:0.9800:50.78:PASS	0/0:22:0:0.0000:0.0000:1.0000:0.00:FAIL	./.:8:8:1.0000:1.0000:0.9875:39.79:PASS	0/1:19:4:0.2105:0.2105:0.9980:32.00:PASS	0/0:19:1:0.0526:0.0526:1.0000:21.97:FAIL	0/0:53:0:0.0000:0.0000:1.0000:0.00:FAIL	0/0:21:0:0.0000:0.0000:1.0000:0.00:FAIL	0/1:71:61:0.8592:0.8592:0.9800:50.75:71	0/1:24:12:0.5000:0.5000:0.9814:42.77:PASS	0/1:22:11:0.5000:0.5000:0.9825:42.07:PASS	0/1:64:40:0.6250:0.6250:0.9800:49.21:PASS	0/0:43:4:0.0930:0.0930:0.9980:31.00:PASS
10887_56	49	.	G	A	52.46	PASS	.	GT:DP:AD:AF:RAF:SB:SC:PF	0/0:528:4:0.0076:0.0076:0.9980:7.42:FAIL	1/1:362:360:0.9945:0.9945:0.9800:52.46:PASS	0/1:69:16:0.2319:0.2319:0.9804:39.13:PASS	0/1:112:75:0.6696:0.6696:0.9800:50.41:PASS	0/0:155:0:0.0000:0.0000:1.0000:0.00:FAIL	1/1:66:66:1.0000:1.0000:0.9800:49.88:PASS	0/0:43:1:0.0233:0.0233:1.0000:8.54:FAIL	0/1:93:40:0.4301:0.4301:0.9800:46.61:PASS	0/0:54:0:0.0000:0.0000:1.0000:0.00:FAIL	1/1:46:46:1.0000:1.0000:0.9800:49.02:PASS	0/1:59:29:0.4915:0.4915:0.9800:47.25:PASS	0/0:132:1:0.0076:0.0076:1.0000:6.89:FAIL	1/1:55:55:1.0000:1.0000:0.9800:49.62:PASS	0/1:51:28:0.5490:0.5490:0.9800:47.03:PASS	0/1:23:11:0.4783:0.4783:0.9825:41.80:PASS	0/0:28:1:0.0357:0.0357:1.0000:21.88:FAIL	0/0:31:0:0.0000:0.0000:1.0000:0.00:FAIL	0/1:35:14:0.4000:0.4000:0.9808:41.71:PASS	0/1:58:21:0.3621:0.3621:0.9800:42.61:PASS	1/1:43:43:1.0000:1.0000:0.9800:48.75:PASS	0/1:41:28:0.6829:0.6829:0.9800:47.17:PASS	1/1:70:70:1.0000:1.0000:0.9800:50.07:PASS	1/1:20:19:0.9500:0.9500:0.9801:45.05:PASS	0/1:33:19:0.5758:0.5758:0.9801:45.13:PASS	0/1:97:31:0.3196:0.3196:0.9800:42.94:PASS	0/1:84:25:0.2976:0.2976:0.9800:41.84:PASS	1/1:17:16:0.9412:0.9412:0.9804:44.11:PASS	0/0:59:0:0.0000:0.0000:1.0000:0.00:FAIL	1/1:26:24:0.9231:0.9231:0.9800:46.39:PASS	0/1:41:23:0.5610:0.5610:0.9800:46.22:PASS	0/0:45:0:0.0000:0.0000:1.0000:0.00:FAIL	0/1:16:11:0.6875:0.6875:0.9825:41.70:PASS	0/0:25:0:0.0000:0.0000:1.0000:0.00:FAIL	0/1:40:22:0.5500:0.5500:0.9800:45.75:PASS	1/1:74:74:1.0000:1.0000:0.9800:50.37:PASS	0/1:38:9:0.2368:0.2368:0.9844:36.76:PASS	1/1:83:82:0.9880:0.9880:0.9800:50.63:PASS	0/0:25:0:0.0000:0.0000:1.0000:0.00:FAIL	0/1:44:29:0.6591:0.6591:0.9800:47.24:PASS	1/1:145:145:1.0000:1.0000:0.9800:51.58:PASS	1/1:107:107:1.0000:1.0000:0.9800:51.12:PASS
10902_80	46	.	T	C	52.7	PASS	.	GT:DP:AD:AF:RAF:SB:SC:PF	0/0:791:2:0.0025:0.0025:0.9980:6.16:FAIL	1/1:802:799:0.9963:0.9963:0.9800:52.42:PASS	0/1:126:58:0.4603:0.4603:0.9800:48.48:PASS	0/1:86:43:0.5000:0.5000:0.9800:48.55:PASS	0/0:145:1:0.0069:0.0069:1.0000:6.79:FAIL	0/0:64:1:0.0156:0.0156:1.0000:7.82:FAIL	0/1:102:41:0.4020:0.4020:0.9800:45.67:PASS	0/1:70:46:0.6571:0.6571:0.9800:48.81:PASS	1/1:64:62:0.9688:0.9688:0.9800:49.68:PASS	0/1:31:17:0.5484:0.5484:0.9802:44.41:PASS	0/1:31:5:0.1613:0.1613:0.9980:32.70:31	1/1:122:121:0.9918:0.9918:0.9800:51.04:PASS	0/0:32:0:0.0000:0.0000:1.0000:0.00:FAIL	0/1:22:19:0.8636:0.8636:0.9801:45.02:22	0/1:11:8:0.7273:0.7273:0.9875:39.42:PASS	0/1:16:8:0.5000:0.5000:0.9875:39.43:PASS	0/1:16:5:0.3125:0.3125:0.9980:34.29:PASS	0/1:25:9:0.3600:0.3600:0.9844:38.48:PASS	0/0:22:0:0.0000:0.0000:1.0000:0.00:FAIL	0/0:25:0:0.0000:0.0000:1.0000:0.00:FAIL	0/0:46:0:0.0000:0.0000:1.0000:0.00:FAIL	0/1:20:8:0.4000:0.4000:0.9875:38.44:PASS	1/1:12:12:1.0000:1.0000:0.9814:42.16:PASS	1/1:43:43:1.0000:1.0000:0.9800:48.57:PASS	0/1:57:28:0.4912:0.4912:0.9800:46.82:PASS	0/1:19:12:0.6316:0.6316:0.9814:42.22:PASS	0/1:20:11:0.5500:0.5500:0.9825:41.75:PASS	0/0:16:0:0.0000:0.0000:1.0000:0.00:FAIL	1/1:29:29:1.0000:1.0000:0.9800:47.13:PASS	0/1:19:16:0.8421:0.8421:0.9804:43.98:19	1/1:35:35:1.0000:1.0000:0.9800:47.81:PASS	0/1:31:18:0.5806:0.5806:0.9801:44.66:PASS	1/1:35:35:1.0000:1.0000:0.9800:47.74:PASS	0/0:27:0:0.0000:0.0000:1.0000:0.00:FAIL	0/1:64:19:0.2969:0.2969:0.9801:40.83:PASS	./.:8:2:0.2500:0.2500:0.9980:27.58:PASS	0/0:59:1:0.0169:0.0169:1.0000:4.15:FAIL	0/1:20:13:0.6500:0.6500:0.9814:42.81:PASS	1/1:40:39:0.9750:0.9750:0.9800:48.24:PASS	0/0:60:1:0.0167:0.0167:1.0000:7.93:FAIL	0/1:55:23:0.4182:0.4182:0.9800:44.24:PASS
10920_23	110	.	A	G	50.42	PASS	.	GT:DP:AD:AF:RAF:SB:SC:PF	0/0:199:1:0.0050:0.0050:1.0000:5.03:FAIL	1/1:107:107:1.0000:1.0000:0.9800:50.11:PASS	0/1:78:18:0.2308:0.2308:0.9801:38.56:PASS	0/1:64:52:0.8125:0.8125:0.9800:48.43:64	0/1:79:13:0.1646:0.1646:0.9814:37.04:79	0/0:73:6:0.0822:0.0822:0.9925:32.77:PASS	0/1:35:5:0.1429:0.1429:0.9980:32.13:35	1/1:81:80:0.9877:0.9877:0.9800:49.62:PASS	0/1:44:25:0.5682:0.5682:0.9800:45.83:PASS	1/1:16:16:1.0000:1.0000:0.9804:43.50:PASS	0/1:108:17:0.1574:0.1574:0.9802:37.83:108	1/1:51:50:0.9804:0.9804:0.9800:47.78:PASS	0/1:21:9:0.4286:0.4286:0.9844:26.41:PASS	0/1:35:21:0.6000:0.6000:0.9800:44.74:PASS	0/0:30:0:0.0000:0.0000:1.0000:0.00:FAIL	0/1:21:12:0.5714:0.5714:0.9814:41.13:PASS	0/1:38:22:0.5789:0.5789:0.9800:45.28:PASS	0/1:24:17:0.7083:0.7083:0.9802:43.84:PASS	0/1:23:15:0.6522:0.6522:0.9804:42.64:PASS	./.:1:0:0.0000:0.0000:1.0000:0.00:FAIL	0/1:65:37:0.5692:0.5692:0.9800:47.43:PASS	1/1:20:19:0.9500:0.9500:0.9801:44.27:PASS	1/1:29:29:1.0000:1.0000:0.9800:46.47:PASS	0/0:36:3:0.0833:0.0833:0.9980:28.90:PASS	1/1:19:18:0.9474:0.9474:0.9801:44.27:PASS	0/1:41:9:0.2195:0.2195:0.9844:36.25:PASS	1/1:38:38:1.0000:1.0000:0.9800:46.99:PASS	1/1:13:13:1.0000:1.0000:0.9814:41.88:PASS	./.:2:0:0.0000:0.0000:1.0000:0.00:FAIL	0/1:33:27:0.8182:0.8182:0.9800:45.51:33	1/1:14:14:1.0000:1.0000:0.9808:42.45:PASS	0/0:14:0:0.0000:0.0000:1.0000:0.00:FAIL	0/1:46:13:0.2826:0.2826:0.9814:38.82:PASS	0/1:51:11:0.2157:0.2157:0.9825:37.13:PASS	0/0:23:1:0.0435:0.0435:1.0000:21.79:FAIL	./.:9:8:0.8889:0.8889:0.9875:39.14:PASS	0/1:76:41:0.5395:0.5395:0.9800:47.39:PASS	0/1:24:11:0.4583:0.4583:0.9825:41.08:PASS	0/1:81:63:0.7778:0.7778:0.9800:49.06:PASS	0/0:54:0:0.0000:0.0000:1.0000:0.00:FAIL	0/0:58:0:0.0000:0.0000:1.0000:0.00:FAIL
10921_40	61	.	G	A	53.23	PASS	.	GT:DP:AD:AF:RAF:SB:SC:PF	1/1:374:372:0.9947:0.9947:0.9800:53.23:PASS	0/0:336:1:0.0030:0.0030:1.0000:6.19:FAIL	1/1:37:37:1.0000:1.0000:0.9800:48.70:PASS	0/1:26:8:0.3077:0.3077:0.9875:37.30:PASS	0/0:77:0:0.0000:0.0000:1.0000:0.00:FAIL	0/0:82:0:0.0000:0.0000:1.0000:0.00:FAIL	0/1:87:43:0.4943:0.4943:0.9800:49.33:PASS	0/1:53:14:0.2642:0.2642:0.9808:39.32:PASS	0/0:29:1:0.0345:0.0345:1.0000:21.89:FAIL	0/0:68:0:0.0000:0.0000:1.0000:0.00:FAIL	0/1:25:12:0.4800:0.4800:0.9814:42.61:PASS	1/1:52:48:0.9231:0.9231:0.9800:49.70:PASS	0/1:14:6:0.4286:0.4286:0.9925:37.19:PASS	0/0:22:1:0.0455:0.0455:1.0000:21.95:FAIL	./.:6:1:0.1667:0.1667:1.0000:22.52:FAIL	1/1:11:11:1.0000:1.0000:0.9825:42.02:PASS	./.:9:0:0.0000:0.0000:1.0000:0.00:FAIL	1/1:10:10:1.0000:1.0000:0.9844:41.38:PASS	0/1:24:16:0.6667:0.6667:0.9804:44.49:PASS	./.:1:0:0.0000:0.0000:1.0000:0.00:FAIL	0/1:61:41:0.6721:0.6721:0.9800:49.13:PASS	1/1:44:43:0.9773:0.9773:0.9800:49.28:PASS	./.:7:6:0.8571:0.8571:0.9925:37.54:PASS	1/1:33:33:1.0000:1.0000:0.9800:48.28:PASS	1/1:31:30:0.9677:0.9677:0.9800:47.78:PASS	0/0:18:0:0.0000:0.0000:1.0000:0.00:FAIL	./.:8:7:0.8750:0.8750:0.9875:38.74:PASS	0/0:11:0:0.0000:0.0000:1.0000:0.00:FAIL	0/0:20:0:0.0000:0.0000:1.0000:0.00:FAIL	0/0:16:0:0.0000:0.0000:1.0000:0.00:FAIL	./.:9:5:0.5556:0.5556:0.9980:36.08:PASS	0/0:27:0:0.0000:0.0000:1.0000:0.00:FAIL	1/1:30:30:1.0000:1.0000:0.9800:47.83:PASS	0/1:14:9:0.6429:0.6429:0.9844:40.62:PASS	1/1:29:29:1.0000:1.0000:0.9800:47.66:PASS	./.:0:0:0.0000:0.0000:1.0000:0.00:FAIL	0/0:62:0:0.0000:0.0000:1.0000:0.00:FAIL	0/0:35:0:0.0000:0.0000:1.0000:0.00:FAIL	0/1:37:12:0.3243:0.3243:0.9814:39.73:PASS	0/0:46:0:0.0000:0.0000:1.0000:0.00:FAIL	0/1:153:52:0.3399:0.3399:0.9800:44.95:PASS
10924_31	33	.	G	A	48.5	PASS	.	GT:DP:AD:AF:RAF:SB:SC:PF	0/0:250:1:0.0040:0.0040:1.0000:6.32:FAIL	1/1:310:307:0.9903:0.9903:0.9800:47.20:PASS	0/1:38:4:0.1053:0.1053:0.9980:30.05:38	1/1:25:25:1.0000:1.0000:0.9800:44.07:PASS	0/1:90:15:0.1667:0.1667:0.9804:36.26:90	1/1:55:53:0.9636:0.9636:0.9800:45.38:PASS	0/0:37:0:0.0000:0.0000:1.0000:0.00:FAIL	0/0:28:1:0.0357:0.0357:1.0000:13.36:FAIL	0/0:58:0:0.0000:0.0000:1.0000:0.00:FAIL	1/1:33:33:1.0000:1.0000:0.9800:44.17:PASS	0/1:50:38:0.7600:0.7600:0.9800:45.25:PASS	0/1:72:32:0.4444:0.4444:0.9800:43.31:PASS	1/1:14:14:1.0000:1.0000:0.9808:41.20:PASS	0/1:20:16:0.8000:0.8000:0.9804:41.58:20	./.:8:8:1.0000:1.0000:0.9875:37.71:PASS	./.:9:0:0.0000:0.0000:1.0000:0.00:FAIL	0/1:30:8:0.2667:0.2667:0.9875:35.54:PASS	0/0:25:0:0.0000:0.0000:1.0000:0.00:FAIL	0/1:17:12:0.7059:0.7059:0.9814:40.13:PASS	0/0:27:0:0.0000:0.0000:1.0000:0.00:FAIL	0/0:30:0:0.0000:0.0000:1.0000:0.00:FAIL	./.:3:1:0.3333:0.3333:1.0000:22.93:FAIL	./.:9:1:0.1111:0.1111:1.0000:21.86:FAIL	0/0:27:0:0.0000:0.0000:1.0000:0.00:FAIL	0/1:31:15:0.4839:0.4839:0.9804:41.43:PASS	1/1:16:16:1.0000:1.0000:0.9804:41.80:PASS	0/0:35:0:0.0000:0.0000:1.0000:0.00:FAIL	0/0:13:0:0.0000:0.0000:1.0000:0.00:FAIL	0/1:11:6:0.5455:0.5455:0.9925:36.51:PASS	0/0:39:0:0.0000:0.0000:1.0000:0.00:FAIL	1/1:21:21:1.0000:1.0000:0.9800:43.03:PASS	0/0:16:0:0.0000:0.0000:1.0000:0.00:FAIL	0/0:32:0:0.0000:0.0000:1.0000:0.00:FAIL	0/0:14:1:0.0714:0.0714:1.0000:21.84:FAIL	./.:1:0:0.0000:0.0000:1.0000:0.00:FAIL	1/1:14:14:1.0000:1.0000:0.9808:41.12:PASS	0/1:34:24:0.7059:0.7059:0.9800:43.41:PASS	0/1:16:6:0.3750:0.3750:0.9925:34.96:PASS	0/1:11:4:0.3636:0.3636:0.9980:32.61:PASS	0/1:46:37:0.8043:0.8043:0.9800:44.91:46	0/1:22:17:0.7727:0.7727:0.9802:41.72:PASS
10949_130	97	.	C	T	53.45	PASS	.	GT:DP:AD:AF:RAF:SB:SC:PF	1/1:516:515:0.9981:0.9981:0.9800:53.04:PASS	0/0:937:2:0.0021:0.0021:0.9980:6.39:FAIL	1/1:56:56:1.0000:1.0000:0.9800:49.99:PASS	0/1:192:51:0.2656:0.2656:0.9800:42.89:PASS	0/1:46:20:0.4348:0.4348:0.9801:44.26:PASS	0/0:61:0:0.0000:0.0000:1.0000:0.00:FAIL	0/0:75:0:0.0000:0.0000:1.0000:0.00:FAIL	0/1:145:78:0.5379:0.5379:0.9800:50.87:PASS	0/1:90:32:0.3556:0.3556:0.9800:44.03:PASS	./.:6:1:0.1667:0.1667:1.0000:22.50:FAIL	1/1:44:44:1.0000:1.0000:0.9800:49.19:PASS	0/1:107:57:0.5327:0.5327:0.9800:49.90:PASS	0/1:48:40:0.8333:0.8333:0.9800:48.81:48	0/0:121:1:0.0083:0.0083:1.0000:6.98:FAIL	0/0:29:2:0.0690:0.0690:0.9980:26.48:PASS	0/0:27:0:0.0000:0.0000:1.0000:0.00:FAIL	0/1:23:5:0.2174:0.2174:0.9980:7.98:FAIL	1/1:42:42:1.0000:1.0000:0.9800:48.82:PASS	1/1:52:52:1.0000:1.0000:0.9800:49.50:PASS	0/1:35:29:0.8286:0.8286:0.9800:47.52:35	./.:6:0:0.0000:0.0000:1.0000:0.00:FAIL	0/0:57:0:0.0000:0.0000:1.0000:0.00:FAIL	1/1:17:17:1.0000:1.0000:0.9802:44.56:PASS	0/0:27:0:0.0000:0.0000:1.0000:0.00:FAIL	1/1:95:95:1.0000:1.0000:0.9800:51.17:PASS	0/0:82:0:0.0000:0.0000:1.0000:0.00:FAIL	0/1:67:15:0.2239:0.2239:0.9804:38.87:PASS	0/1:32:23:0.7188:0.7188:0.9800:46.37:PASS	1/1:14:13:0.9286:0.9286:0.9814:42.96:PASS	0/0:51:4:0.0784:0.0784:0.9980:30.79:PASS	0/1:47:12:0.2553:0.2553:0.9814:38.46:PASS	0/1:108:83:0.7685:0.7685:0.9800:51.03:PASS	0/0:47:1:0.0213:0.0213:1.0000:8.32:FAIL	1/1:17:16:0.9412:0.9412:0.9804:44.21:PASS	0/0:35:0:0.0000:0.0000:1.0000:0.00:FAIL	0/1:45:31:0.6889:0.6889:0.9800:47.77:PASS	0/0:82:0:0.0000:0.0000:1.0000:0.00:FAIL	0/0:46:0:0.0000:0.0000:1.0000:0.00:FAIL	0/1:64:48:0.7500:0.7500:0.9800:49.50:PASS	0/1:77:28:0.3636:0.3636:0.9800:43.89:PASS	1/1:112:112:1.0000:1.0000:0.9800:51.47:PASS
11110_23	74	.	C	T	54.13	PASS	.	GT:DP:AD:AF:RAF:SB:SC:PF	1/1:139:137:0.9856:0.9856:0.9800:52.38:PASS	0/0:162:0:0.0000:0.0000:1.0000:0.00:FAIL	1/1:65:65:1.0000:1.0000:0.9800:50.87:PASS	0/1:22:16:0.7273:0.7273:0.9804:44.57:PASS	1/1:38:38:1.0000:1.0000:0.9800:48.96:PASS	1/1:21:21:1.0000:1.0000:0.9800:46.22:PASS	1/1:41:41:1.0000:1.0000:0.9800:49.36:PASS	0/0:45:0:0.0000:0.0000:1.0000:0.00:FAIL	0/0:49:0:0.0000:0.0000:1.0000:0.00:FAIL	1/1:17:16:0.9412:0.9412:0.9804:44.45:PASS	0/1:30:23:0.7667:0.7667:0.9800:46.63:PASS	0/0:21:0:0.0000:0.0000:1.0000:0.00:FAIL	0/1:14:6:0.4286:0.4286:0.9925:37.26:PASS	0/1:15:5:0.3333:0.3333:0.9980:34.79:PASS	1/1:13:13:1.0000:1.0000:0.9814:43.30:PASS	0/1:16:14:0.8750:0.8750:0.9808:43.75:16	0/1:15:12:0.8000:0.8000:0.9814:42.75:15	0/1:13:6:0.4615:0.4615:0.9925:37.60:PASS	0/1:49:25:0.5102:0.5102:0.9800:47.17:PASS	0/1:10:7:0.7000:0.7000:0.9875:38.81:PASS	0/0:10:1:0.1000:0.1000:1.0000:22.21:FAIL	0/0:32:0:0.0000:0.0000:1.0000:0.00:FAIL	0/1:29:19:0.6552:0.6552:0.9801:45.62:PASS	./.:6:6:1.0000:1.0000:0.9925:37.61:PASS	./.:1:0:0.0000:0.0000:1.0000:0.00:FAIL	0/1:14:9:0.6429:0.6429:0.9844:40.70:PASS	0/0:23:0:0.0000:0.0000:1.0000:0.00:FAIL	./.:7:7:1.0000:1.0000:0.9875:38.62:PASS	./.:6:0:0.0000:0.0000:1.0000:0.00:FAIL	1/1:15:15:1.0000:1.0000:0.9804:44.23:PASS	./.:6:0:0.0000:0.0000:1.0000:0.00:FAIL	1/1:34:34:1.0000:1.0000:0.9800:48.59:PASS	./.:5:2:0.4000:0.4000:0.9980:28.66:PASS	0/0:30:1:0.0333:0.0333:1.0000:21.86:FAIL	1/1:11:11:1.0000:1.0000:0.9825:42.11:PASS	./.:8:0:0.0000:0.0000:1.0000:0.00:FAIL	0/1:47:40:0.8511:0.8511:0.9800:49.27:47	0/0:42:0:0.0000:0.0000:1.0000:0.00:FAIL	./.:2:1:0.5000:0.5000:1.0000:23.30:FAIL	1/1:76:76:1.0000:1.0000:0.9800:51.30:PASS	1/1:25:24:0.9600:0.9600:0.9800:46.88:PASS
11148_38	63	.	C	T	53.64	PASS	.	GT:DP:AD:AF:RAF:SB:SC:PF	1/1:361:357:0.9889:0.9889:0.9800:52.99:PASS	0/0:262:1:0.0038:0.0038:1.0000:6.33:FAIL	0/0:38:0:0.0000:0.0000:1.0000:0.00:FAIL	0/1:48:36:0.7500:0.7500:0.9800:48.48:PASS	0/1:34:16:0.4706:0.4706:0.9804:44.36:PASS	0/1:36:7:0.1944:0.1944:0.9875:34.68:36	1/1:38:38:1.0000:1.0000:0.9800:48.78:PASS	0/1:84:57:0.6786:0.6786:0.9800:50.15:PASS	0/0:66:0:0.0000:0.0000:1.0000:0.00:FAIL	./.:9:9:1.0000:1.0000:0.9844:40.61:PASS	0/1:26:22:0.8462:0.8462:0.9800:46.30:26	0/0:52:0:0.0000:0.0000:1.0000:0.00:FAIL	1/1:40:40:1.0000:1.0000:0.9800:48.80:PASS	0/1:55:27:0.4909:0.4909:0.9800:47.37:PASS	./.:9:9:1.0000:1.0000:0.9844:40.56:PASS	0/1:27:5:0.1852:0.1852:0.9980:33.12:27	1/1:26:26:1.0000:1.0000:0.9800:46.97:PASS	0/1:27:19:0.7037:0.7037:0.9801:45.42:PASS	1/1:33:33:1.0000:1.0000:0.9800:48.23:PASS	0/0:26:0:0.0000:0.0000:1.0000:0.00:FAIL	0/1:42:23:0.5476:0.5476:0.9800:46.38:PASS	0/0:23:1:0.0435:0.0435:1.0000:21.94:FAIL	0/1:12:4:0.3333:0.3333:0.9980:33.17:PASS	0/1:10:4:0.4000:0.4000:0.9980:33.63:PASS	0/1:28:16:0.5714:0.5714:0.9804:44.50:PASS	0/1:31:19:0.6129:0.6129:0.9801:45.52:PASS	0/0:14:1:0.0714:0.0714:1.0000:22.07:FAIL	0/0:24:0:0.0000:0.0000:1.0000:0.00:FAIL	0/0:47:0:0.0000:0.0000:1.0000:0.00:FAIL	1/1:20:20:1.0000:1.0000:0.9801:45.77:PASS	0/0:20:0:0.0000:0.0000:1.0000:0.00:FAIL	./.:8:8:1.0000:1.0000:0.9875:39.04:PASS	1/1:13:12:0.9231:0.9231:0.9814:42.59:PASS	0/0:14:0:0.0000:0.0000:1.0000:0.00:FAIL	1/1:39:39:1.0000:1.0000:0.9800:48.88:PASS	0/1:29:25:0.8621:0.8621:0.9800:46.90:29	0/1:153:76:0.4967:0.4967:0.9800:50.75:PASS	0/1:55:18:0.3273:0.3273:0.9801:41.49:PASS	0/1:104:20:0.1923:0.1923:0.9801:39.21:104	0/1:108:47:0.4352:0.4352:0.9800:47.64:PASS	1/1:57:57:1.0000:1.0000:0.9800:50.29:PASS
11325_37	90	.	C	A	53.53	PASS	.	GT:DP:AD:AF:RAF:SB:SC:PF	1/1:448:446:0.9955:0.9955:0.9800:53.35:PASS	0/0:276:0:0.0000:0.0000:1.0000:0.00:FAIL	0/1:36:16:0.4444:0.4444:0.9804:43.72:PASS	0/0:37:0:0.0000:0.0000:1.0000:0.00:FAIL	1/1:57:54:0.9474:0.9474:0.9800:50.08:PASS	0/1:20:6:0.3000:0.3000:0.9925:35.52:PASS	1/1:43:43:1.0000:1.0000:0.9800:49.26:PASS	1/1:32:32:1.0000:1.0000:0.9800:48.15:PASS	1/1:117:116:0.9915:0.9915:0.9800:51.89:PASS	0/0:29:1:0.0345:0.0345:1.0000:21.89:FAIL	0/1:76:58:0.7632:0.7632:0.9800:50.34:PASS	0/1:134:99:0.7388:0.7388:0.9800:51.63:PASS	0/0:38:1:0.0263:0.0263:1.0000:8.80:FAIL	0/1:92:46:0.5000:0.5000:0.9800:49.59:PASS	0/0:37:1:0.0270:0.0270:1.0000:20.05:FAIL	./.:9:9:1.0000:1.0000:0.9844:40.58:PASS	./.:7:2:0.2857:0.2857:0.9980:27.90:PASS	1/1:27:26:0.9630:0.9630:0.9800:47.01:PASS	0/1:56:26:0.4643:0.4643:0.9800:46.54:PASS	./.:3:3:1.0000:1.0000:0.9980:31.92:PASS	1/1:82:82:1.0000:1.0000:0.9800:51.21:PASS	0/1:12:10:0.8333:0.8333:0.9844:41.01:12	0/1:37:15:0.4054:0.4054:0.9804:42.45:PASS	1/1:30:30:1.0000:1.0000:0.9800:47.85:PASS	0/1:70:24:0.3429:0.3429:0.9800:42.94:PASS	0/0:34:0:0.0000:0.0000:1.0000:0.00:FAIL	1/1:21:21:1.0000:1.0000:0.9800:46.06:PASS	1/1:25:25:1.0000:1.0000:0.9800:46.92:PASS	0/1:16:6:0.3750:0.3750:0.9925:36.35:PASS	1/1:47:47:1.0000:1.0000:0.9800:49.60:PASS	0/0:34:0:0.0000:0.0000:1.0000:0.00:FAIL	1/1:16:16:1.0000:1.0000:0.9804:44.33:PASS	1/1:20:20:1.0000:1.0000:0.9801:45.81:PASS	0/1:15:11:0.7333:0.7333:0.9825:42.02:PASS	0/0:37:0:0.0000:0.0000:1.0000:0.00:FAIL	0/0:37:1:0.0270:0.0270:1.0000:21.86:FAIL	0/1:39:25:0.6410:0.6410:0.9800:46.92:PASS	0/1:87:30:0.3448:0.3448:0.9800:43.72:PASS	0/0:33:1:0.0303:0.0303:1.0000:21.55:FAIL	0/0:36:1:0.0278:0.0278:1.0000:21.82:FAIL	0/1:112:84:0.7500:0.7500:0.9800:51.30:PASS
11345_34	102	.	C	A	51.61	PASS	.	GT:DP:AD:AF:RAF:SB:SC:PF	0/0:295:0:0.0000:0.0000:1.0000:0.00:FAIL	1/1:208:207:0.9952:0.9952:0.9800:51.58:PASS	0/0:138:0:0.0000:0.0000:1.0000:0.00:FAIL	0/1:68:37:0.5441:0.5441:0.9800:48.24:PASS	0/1:44:26:0.5909:0.5909:0.9800:46.25:PASS	0/1:18:3:0.1667:0.1667:0.9980:29.49:18	0/1:56:42:0.7500:0.7500:0.9800:48.11:PASS	0/0:57:4:0.0702:0.0702:0.9980:30.67:PASS	0/1:37:22:0.5946:0.5946:0.9800:45.94:PASS	./.:8:7:0.8750:0.8750:0.9875:38.07:PASS	./.:7:0:0.0000:0.0000:1.0000:0.00:FAIL	0/0:24:0:0.0000:0.0000:1.0000:0.00:FAIL	0/0:46:0:0.0000:0.0000:1.0000:0.00:FAIL	0/1:28:4:0.1429:0.1429:0.9980:31.31:28	0/1:24:4:0.1667:0.1667:0.9980:30.67:24	0/0:13:0:0.0000:0.0000:1.0000:0.00:FAIL	0/1:30:20:0.6667:0.6667:0.9801:45.30:PASS	0/0:13:0:0.0000:0.0000:1.0000:0.00:FAIL	0/1:36:24:0.6667:0.6667:0.9800:46.29:PASS	0/0:13:1:0.0769:0.0769:1.0000:21.72:FAIL	0/0:38:0:0.0000:0.0000:1.0000:0.00:FAIL	0/1:22:10:0.4545:0.4545:0.9844:40.90:PASS	0/0:16:1:0.0625:0.0625:1.0000:21.99:FAIL	0/0:24:0:0.0000:0.0000:1.0000:0.00:FAIL	0/0:56:0:0.0000:0.0000:1.0000:0.00:FAIL	0/1:24:20:0.8333:0.8333:0.9801:45.19:24	0/1:31:6:0.1935:0.1935:0.9925:34.14:31	1/1:16:15:0.9375:0.9375:0.9804:43.70:PASS	1/1:49:49:1.0000:1.0000:0.9800:49.21:PASS	0/1:16:2:0.1250:0.1250:0.9980:26.80:16	./.:2:2:1.0000:1.0000:0.9980:28.56:PASS	./.:5:1:0.2000:0.2000:1.0000:22.59:FAIL	./.:0:0:0.0000:0.0000:1.0000:0.00:FAIL	0/1:35:28:0.8000:0.8000:0.9800:47.06:35	1/1:66:65:0.9848:0.9848:0.9800:50.14:PASS	./.:5:1:0.2000:0.2000:1.0000:22.64:FAIL	./.:8:1:0.1250:0.1250:1.0000:22.28:FAIL	0/1:38:18:0.4737:0.4737:0.9801:44.78:PASS	1/1:53:53:1.0000:1.0000:0.9800:49.43:PASS	1/1:67:66:0.9851:0.9851:0.9800:50.10:PASS	0/0:97:0:0.0000:0.0000:1.0000:0.00:FAIL
11384_43	126	.	G	A	34.3	PASS	.	GT:DP:AD:AF:RAF:SB:SC:PF	1/1:557:555:0.9964:0.9964:0.9800:33.02:PASS	0/0:357:1:0.0028:0.0028:1.0000:5.88:FAIL	0/0:265:0:0.0000:0.0000:1.0000:0.00:FAIL	0/1:131:42:0.3206:0.3206:0.9800:31.40:PASS	1/1:178:177:0.9944:0.9944:0.9800:33.39:PASS	1/1:101:100:0.9901:0.9901:0.9800:34.05:PASS	0/0:135:0:0.0000:0.0000:1.0000:0.00:FAIL	0/0:135:0:0.0000:0.0000:1.0000:0.00:FAIL	0/0:54:0:0.0000:0.0000:1.0000:0.00:FAIL	0/1:63:41:0.6508:0.6508:0.9800:32.99:PASS	0/1:76:37:0.4868:0.4868:0.9800:32.98:PASS	0/1:112:47:0.4196:0.4196:0.9800:33.06:PASS	0/1:52:9:0.1731:0.1731:0.9844:28.80:52	0/1:68:35:0.5147:0.5147:0.9800:33.38:PASS	0/1:14:4:0.2857:0.2857:0.9980:27.10:PASS	./.:8:1:0.1250:0.1250:1.0000:19.96:FAIL	0/0:39:3:0.0769:0.0769:0.9980:24.32:PASS	1/1:21:21:1.0000:1.0000:0.9800:32.75:PASS	1/1:37:36:0.9730:0.9730:0.9800:23.71:PASS	0/1:39:23:0.5897:0.5897:0.9800:31.29:PASS	0/1:58:20:0.3448:0.3448:0.9801:31.56:PASS	0/1:46:22:0.4783:0.4783:0.9800:32.78:PASS	0/1:10:6:0.6000:0.6000:0.9925:29.57:PASS	1/1:32:32:1.0000:1.0000:0.9800:33.26:PASS	1/1:127:125:0.9843:0.9843:0.9800:34.09:PASS	0/1:41:23:0.5610:0.5610:0.9800:32.88:PASS	0/1:47:21:0.4468:0.4468:0.9800:32.45:PASS	0/1:28:14:0.5000:0.5000:0.9808:32.02:PASS	0/1:35:13:0.3714:0.3714:0.9814:30.97:PASS	0/1:58:14:0.2414:0.2414:0.9808:30.25:PASS	0/1:18:10:0.5556:0.5556:0.9844:31.18:PASS	0/1:72:51:0.7083:0.7083:0.9800:33.70:PASS	0/1:63:13:0.2063:0.2063:0.9814:29.87:PASS	1/1:37:37:1.0000:1.0000:0.9800:28.63:PASS	0/0:64:0:0.0000:0.0000:1.0000:0.00:FAIL	0/1:30:4:0.1333:0.1333:0.9980:26.26:30	0/1:88:31:0.3523:0.3523:0.9800:32.15:PASS	1/1:50:47:0.9400:0.9400:0.9800:31.83:PASS	0/1:62:44:0.7097:0.7097:0.9800:33.58:PASS	0/1:84:35:0.4167:0.4167:0.9800:32.79:PASS	0/1:107:47:0.4393:0.4393:0.9800:33.22:PASS
11387_46	100	.	G	A	53.21	PASS	.	GT:DP:AD:AF:RAF:SB:SC:PF	1/1:685:684:0.9985:0.9985:0.9800:52.88:PASS	0/0:349:0:0.0000:0.0000:1.0000:0.00:FAIL	0/0:18:1:0.0556:0.0556:1.0000:21.64:FAIL	0/0:77:1:0.0130:0.0130:1.0000:7.55:FAIL	0/1:125:48:0.3840:0.3840:0.9800:45.82:PASS	./.:6:4:0.6667:0.6667:0.9980:34.20:PASS	0/0:78:1:0.0128:0.0128:1.0000:7.53:FAIL	0/1:96:64:0.6667:0.6667:0.9800:49.98:PASS	0/1:73:27:0.3699:0.3699:0.9800:43.80:PASS	0/1:159:77:0.4843:0.4843:0.9800:50.43:PASS	0/1:44:15:0.3409:0.3409:0.9804:40.90:PASS	0/1:41:10:0.2439:0.2439:0.9844:37.31:PASS	0/1:73:28:0.3836:0.3836:0.9800:44.24:PASS	0/1:57:36:0.6316:0.6316:0.9800:48.28:PASS	0/1:39:25:0.6410:0.6410:0.9800:46.68:PASS	0/0:59:0:0.0000:0.0000:1.0000:0.00:FAIL	0/0:26:0:0.0000:0.0000:1.0000:0.00:FAIL	0/0:67:0:0.0000:0.0000:1.0000:0.00:FAIL	0/1:51:21:0.4118:0.4118:0.9800:43.85:PASS	0/1:68:35:0.5147:0.5147:0.9800:48.17:PASS	0/0:58:0:0.0000:0.0000:1.0000:0.00:FAIL	0/1:18:11:0.6111:0.6111:0.9825:41.74:PASS	1/1:45:45:1.0000:1.0000:0.9800:49.14:PASS	1/1:91:91:1.0000:1.0000:0.9800:50.97:PASS	0/0:99:0:0.0000:0.0000:1.0000:0.00:FAIL	0/1:27:14:0.5185:0.5185:0.9808:42.29:PASS	1/1:27:27:1.0000:1.0000:0.9800:46.86:PASS	./.:3:1:0.3333:0.3333:1.0000:23.07:FAIL	0/1:30:17:0.5667:0.5667:0.9802:44.55:PASS	1/1:20:20:1.0000:1.0000:0.9801:45.48:PASS	1/1:23:23:1.0000:1.0000:0.9800:45.93:PASS	0/1:44:34:0.7727:0.7727:0.9800:47.97:PASS	0/0:90:0:0.0000:0.0000:1.0000:0.00:FAIL	0/0:51:0:0.0000:0.0000:1.0000:0.00:FAIL	1/1:48:48:1.0000:1.0000:0.9800:49.26:PASS	1/1:40:39:0.9750:0.9750:0.9800:48.60:PASS	0/1:119:30:0.2521:0.2521:0.9800:41.46:PASS	0/1:123:59:0.4797:0.4797:0.9800:49.69:PASS	0/1:50:23:0.4600:0.4600:0.9800:45.60:PASS	1/1:72:72:1.0000:1.0000:0.9800:50.42:PASS	0/0:31:1:0.0323:0.0323:1.0000:13.52:FAIL
11400_41	120	.	C	T	38.76	PASS	.	GT:DP:AD:AF:RAF:SB:SC:PF	0/1:689:496:0.7199:0.7199:0.9800:38.76:PASS	0/1:124:78:0.6290:0.6290:0.9800:38.35:PASS	0/0:51:3:0.0588:0.0588:0.9980:11.89:FAIL	0/1:47:33:0.7021:0.7021:0.9800:37.44:PASS	0/1:34:20:0.5882:0.5882:0.9801:36.50:PASS	0/1:68:55:0.8088:0.8088:0.9800:38.08:68	0/1:57:41:0.7193:0.7193:0.9800:37.76:PASS	0/1:34:15:0.4412:0.4412:0.9804:35.38:PASS	0/1:14:2:0.1429:0.1429:0.9980:24.79:14	0/1:29:20:0.6897:0.6897:0.9801:36.49:PASS	0/1:11:2:0.1818:0.1818:0.9980:24.99:11	0/0:10:1:0.1000:0.1000:1.0000:20.77:FAIL	0/1:24:19:0.7917:0.7917:0.9801:36.38:PASS	0/1:39:31:0.7949:0.7949:0.9800:34.76:PASS	./.:7:2:0.2857:0.2857:0.9980:25.53:PASS	0/1:18:14:0.7778:0.7778:0.9808:35.51:PASS	0/1:16:5:0.3125:0.3125:0.9980:30.35:PASS	0/1:29:24:0.8276:0.8276:0.9800:36.85:29	0/0:11:0:0.0000:0.0000:1.0000:0.00:FAIL	./.:8:5:0.6250:0.6250:0.9980:31.38:PASS	0/1:25:18:0.7200:0.7200:0.9801:36.22:PASS	1/1:12:11:0.9167:0.9167:0.9825:33.38:PASS	0/0:10:1:0.1000:0.1000:1.0000:20.81:FAIL	./.:3:0:0.0000:0.0000:1.0000:0.00:FAIL	0/1:47:37:0.7872:0.7872:0.9800:36.93:PASS	0/1:25:16:0.6400:0.6400:0.9804:35.94:PASS	1/1:12:12:1.0000:1.0000:0.9814:34.98:PASS	0/1:30:15:0.5000:0.5000:0.9804:35.76:PASS	0/1:34:15:0.4412:0.4412:0.9804:27.31:PASS	0/1:30:21:0.7000:0.7000:0.9800:35.90:PASS	1/1:29:28:0.9655:0.9655:0.9800:36.34:PASS	0/1:34:9:0.2647:0.2647:0.9844:32.15:PASS	0/1:27:16:0.5926:0.5926:0.9804:35.94:PASS	0/1:24:15:0.6250:0.6250:0.9804:32.05:PASS	0/1:24:4:0.1667:0.1667:0.9980:28.27:24	./.:4:1:0.2500:0.2500:1.0000:21.36:FAIL	0/1:64:38:0.5938:0.5938:0.9800:37.65:PASS	0/1:48:27:0.5625:0.5625:0.9800:36.41:PASS	0/1:30:26:0.8667:0.8667:0.9800:37.05:30	0/1:44:33:0.7500:0.7500:0.9800:36.97:PASS	0/0:42:1:0.0238:0.0238:1.0000:8.34:FAIL
11411_115	87	.	T	C	53.68	PASS	.	GT:DP:AD:AF:RAF:SB:SC:PF	1/1:895:887:0.9911:0.9911:0.9800:53.68:PASS	0/0:875:3:0.0034:0.0034:0.9980:6.75:FAIL	0/1:70:29:0.4143:0.4143:0.9800:45.52:PASS	0/0:261:0:0.0000:0.0000:1.0000:0.00:FAIL	1/1:32:31:0.9688:0.9688:0.9800:47.97:PASS	0/1:19:4:0.2105:0.2105:0.9980:32.03:PASS	0/0:54:1:0.0185:0.0185:1.0000:7.89:FAIL	1/1:67:67:1.0000:1.0000:0.9800:50.81:PASS	0/1:186:36:0.1935:0.1935:0.9800:40.81:186	0/0:121:10:0.0826:0.0826:0.9844:35.41:PASS	0/0:92:1:0.0109:0.0109:1.0000:7.31:FAIL	0/0:154:0:0.0000:0.0000:1.0000:0.00:FAIL	0/0:43:0:0.0000:0.0000:1.0000:0.00:FAIL	0/0:105:7:0.0667:0.0667:0.9875:33.67:PASS	0/0:66:0:0.0000:0.0000:1.0000:0.00:FAIL	0/1:124:71:0.5726:0.5726:0.9800:50.96:PASS	1/1:149:149:1.0000:1.0000:0.9800:52.45:PASS	0/1:31:14:0.4516:0.4516:0.9808:43.05:PASS	0/0:158:0:0.0000:0.0000:1.0000:0.00:FAIL	0/1:50:26:0.5200:0.5200:0.9800:47.25:PASS	0/1:101:18:0.1782:0.1782:0.9801:38.81:101	0/1:31:24:0.7742:0.7742:0.9800:46.57:PASS	1/1:96:94:0.9792:0.9792:0.9800:51.63:PASS	0/1:54:41:0.7593:0.7593:0.9800:49.16:PASS	1/1:68:67:0.9853:0.9853:0.9800:50.80:PASS	0/1:59:19:0.3220:0.3220:0.9801:41.73:PASS	0/1:59:12:0.2034:0.2034:0.9814:37.76:PASS	1/1:43:43:1.0000:1.0000:0.9800:49.21:PASS	1/1:71:71:1.0000:1.0000:0.9800:50.85:PASS	0/1:72:44:0.6111:0.6111:0.9800:49.29:PASS	0/1:74:35:0.4730:0.4730:0.9800:48.18:PASS	0/0:20:0:0.0000:0.0000:1.0000:0.00:FAIL	0/1:40:29:0.7250:0.7250:0.9800:47.47:PASS	0/1:34:22:0.6471:0.6471:0.9800:46.36:PASS	1/1:58:58:1.0000:1.0000:0.9800:50.28:PASS	1/1:74:67:0.9054:0.9054:0.9800:50.77:PASS	0/1:133:19:0.1429:0.1429:0.9801:38.40:133	0/0:171:1:0.0058:0.0058:1.0000:6.65:FAIL	0/1:70:42:0.6000:0.6000:0.9800:49.31:PASS	1/1:167:167:1.0000:1.0000:0.9800:52.53:PASS	0/1:137:57:0.4161:0.4161:0.9800:47.54:PASS
11415_38	50	.	A	C	53.16	PASS	.	GT:DP:AD:AF:RAF:SB:SC:PF	0/0:309:0:0.0000:0.0000:1.0000:0.00:FAIL	1/1:228:226:0.9912:0.9912:0.9800:52.15:PASS	0/1:94:60:0.6383:0.6383:0.9800:49.93:PASS	0/1:71:46:0.6479:0.6479:0.9800:49.11:PASS	1/1:47:47:1.0000:1.0000:0.9800:49.16:PASS	0/1:39:19:0.4872:0.4872:0.9801:45.16:PASS	0/0:109:0:0.0000:0.0000:1.0000:0.00:FAIL	0/1:43:8:0.1860:0.1860:0.9875:35.55:43	0/1:57:38:0.6667:0.6667:0.9800:48.42:PASS	0/0:50:0:0.0000:0.0000:1.0000:0.00:FAIL	0/1:61:30:0.4918:0.4918:0.9800:47.46:PASS	0/1:49:22:0.4490:0.4490:0.9800:45.07:PASS	0/0:23:1:0.0435:0.0435:1.0000:21.90:FAIL	0/0:41:0:0.0000:0.0000:1.0000:0.00:FAIL	0/0:10:0:0.0000:0.0000:1.0000:0.00:FAIL	0/1:33:22:0.6667:0.6667:0.9800:45.98:PASS	1/1:30:30:1.0000:1.0000:0.9800:47.48:PASS	0/1:41:30:0.7317:0.7317:0.9800:47.39:PASS	0/0:51:1:0.0196:0.0196:1.0000:8.21:FAIL	0/0:19:0:0.0000:0.0000:1.0000:0.00:FAIL	0/0:37:1:0.0270:0.0270:1.0000:21.84:FAIL	1/1:46:46:1.0000:1.0000:0.9800:49.09:PASS	0/0:14:0:0.0000:0.0000:1.0000:0.00:FAIL	0/1:19:2:0.1053:0.1053:0.9980:26.70:19	1/1:111:110:0.9910:0.9910:0.9800:51.24:PASS	0/0:45:0:0.0000:0.0000:1.0000:0.00:FAIL	0/1:36:16:0.4444:0.4444:0.9804:43.41:PASS	1/1:21:21:1.0000:1.0000:0.9800:45.71:PASS	./.:9:7:0.7778:0.7778:0.9875:38.56:PASS	1/1:63:62:0.9841:0.9841:0.9800:49.96:PASS	0/0:17:0:0.0000:0.0000:1.0000:0.00:FAIL	0/1:19:14:0.7368:0.7368:0.9808:43.37:PASS	0/1:36:8:0.2222:0.2222:0.9875:35.96:PASS	1/1:23:23:1.0000:1.0000:0.9800:46.18:PASS	0/0:72:0:0.0000:0.0000:1.0000:0.00:FAIL	0/1:23:14:0.6087:0.6087:0.9808:43.31:PASS	1/1:66:66:1.0000:1.0000:0.9800:50.17:PASS	1/1:64:64:1.0000:1.0000:0.9800:50.13:PASS	1/1:67:67:1.0000:1.0000:0.9800:50.23:PASS	0/1:60:46:0.7667:0.7667:0.9800:49.14:PASS	0/1:101:82:0.8119:0.8119:0.9800:50.72:101
11444_71	122	.	C	T	40.41	PASS	.	GT:DP:AD:AF:RAF:SB:SC:PF	0/0:652:4:0.0061:0.0061:0.9980:7.06:FAIL	1/1:556:553:0.9946:0.9946:0.9800:40.07:PASS	0/1:142:68:0.4789:0.4789:0.9800:39.41:PASS	0/1:92:23:0.2500:0.2500:0.9800:35.03:PASS	0/1:120:37:0.3083:0.3083:0.9800:36.03:PASS	0/1:148:19:0.1284:0.1284:0.9801:33.36:148	0/0:105:0:0.0000:0.0000:1.0000:0.00:FAIL	1/1:115:115:1.0000:1.0000:0.9800:39.90:PASS	0/1:124:85:0.6855:0.6855:0.9800:39.73:PASS	1/1:24:22:0.9167:0.9167:0.9800:37.79:PASS	1/1:75:75:1.0000:1.0000:0.9800:37.86:PASS	1/1:118:118:1.0000:1.0000:0.9800:39.13:PASS	0/0:80:7:0.0875:0.0875:0.9875:30.49:PASS	0/1:77:26:0.3377:0.3377:0.9800:36.19:PASS	1/1:34:34:1.0000:1.0000:0.9800:38.51:PASS	0/0:51:0:0.0000:0.0000:1.0000:0.00:FAIL	0/1:30:7:0.2333:0.2333:0.9875:31.67:PASS	1/1:40:40:1.0000:1.0000:0.9800:38.89:PASS	1/1:82:81:0.9878:0.9878:0.9800:39.07:PASS	1/1:32:32:1.0000:1.0000:0.9800:38.51:PASS	0/0:61:0:0.0000:0.0000:1.0000:0.00:FAIL	0/0:78:1:0.0128:0.0128:1.0000:7.30:FAIL	1/1:11:11:1.0000:1.0000:0.9825:35.61:PASS	1/1:73:72:0.9863:0.9863:0.9800:39.56:PASS	1/1:53:50:0.9434:0.9434:0.9800:39.20:PASS	0/1:44:25:0.5682:0.5682:0.9800:38.08:PASS	0/1:62:37:0.5968:0.5968:0.9800:38.81:PASS	0/1:20:10:0.5000:0.5000:0.9844:35.08:PASS	0/0:54:0:0.0000:0.0000:1.0000:0.00:FAIL	0/1:34:11:0.3235:0.3235:0.9825:34.09:PASS	0/1:53:31:0.5849:0.5849:0.9800:38.47:PASS	1/1:31:31:1.0000:1.0000:0.9800:38.48:PASS	0/1:94:61:0.6489:0.6489:0.9800:39.42:PASS	0/1:27:13:0.4815:0.4815:0.9814:36.18:PASS	1/1:61:61:1.0000:1.0000:0.9800:37.14:PASS	1/1:36:36:1.0000:1.0000:0.9800:38.72:PASS	0/1:133:44:0.3308:0.3308:0.9800:36.84:PASS	0/0:82:1:0.0122:0.0122:1.0000:7.28:FAIL	0/1:71:62:0.8732:0.8732:0.9800:39.47:71	0/1:39:16:0.4103:0.4103:0.9804:36.11:PASS	1/1:35:35:1.0000:1.0000:0.9800:38.74:PASS
11509_88	46	.	A	AT	52.5	PASS	.	GT:DP:AD:AF:RAF:SB:SC:PF	1/1:1135:1129:0.9947:0.9947:0.9800:52.50:PASS	0/0:611:2:0.0033:0.0033:0.9980:6.58:FAIL	1/1:126:125:0.9921:0.9921:0.9800:51.11:PASS	0/1:156:64:0.4103:0.4103:0.9800:46.91:PASS	0/0:121:0:0.0000:0.0000:1.0000:0.00:FAIL	1/1:179:179:1.0000:1.0000:0.9800:51.56:PASS	0/1:206:155:0.7524:0.7524:0.9800:51.41:PASS	0/0:120:1:0.0083:0.0083:1.0000:6.99:FAIL	0/1:148:93:0.6284:0.6284:0.9800:50.47:PASS	0/0:112:0:0.0000:0.0000:1.0000:0.00:FAIL	0/1:118:42:0.3559:0.3559:0.9800:44.40:PASS	0/1:106:72:0.6792:0.6792:0.9800:49.94:PASS	0/0:48:0:0.0000:0.0000:1.0000:0.00:FAIL	0/0:53:0:0.0000:0.0000:1.0000:0.00:FAIL	0/0:55:0:0.0000:0.0000:1.0000:0.00:FAIL	0/1:41:34:0.8293:0.8293:0.9800:47.73:41	0/1:35:21:0.6000:0.6000:0.9800:45.50:PASS	0/1:48:31:0.6458:0.6458:0.9800:47.00:PASS	1/1:49:48:0.9796:0.9796:0.9800:48.98:PASS	1/1:43:43:1.0000:1.0000:0.9800:48.62:PASS	0/1:97:52:0.5361:0.5361:0.9800:49.10:PASS	0/1:79:32:0.4051:0.4051:0.9800:44.94:PASS	0/1:37:30:0.8108:0.8108:0.9800:47.17:37	0/0:76:0:0.0000:0.0000:1.0000:0.00:FAIL	0/0:153:1:0.0065:0.0065:1.0000:3.61:FAIL	0/1:34:8:0.2353:0.2353:0.9875:35.98:PASS	0/0:70:1:0.0143:0.0143:1.0000:7.68:FAIL	0/1:41:7:0.1707:0.1707:0.9875:34.63:41	0/1:66:30:0.4545:0.4545:0.9800:46.27:PASS	0/1:73:24:0.3288:0.3288:0.9800:42.28:PASS	1/1:40:40:1.0000:1.0000:0.9800:48.33:PASS	0/1:45:16:0.3556:0.3556:0.9804:41.06:PASS	0/1:72:63:0.8750:0.8750:0.9800:49.54:72	1/1:85:83:0.9765:0.9765:0.9800:50.23:PASS	1/1:96:94:0.9792:0.9792:0.9800:50.65:PASS	0/1:60:46:0.7667:0.7667:0.9800:48.85:PASS	0/0:188:2:0.0106:0.0106:0.9980:7.58:FAIL	0/0:57:0:0.0000:0.0000:1.0000:0.00:FAIL	0/1:133:39:0.2932:0.2932:0.9800:42.75:PASS	0/0:210:0:0.0000:0.0000:1.0000:0.00:FAIL	1/1:142:142:1.0000:1.0000:0.9800:51.19:PASS
11514_84	38	.	G	C	50.25	PASS	.	GT:DP:AD:AF:RAF:SB:SC:PF	1/1:332:332:1.0000:1.0000:0.9800:50.25:PASS	0/0:584:0:0.0000:0.0000:1.0000:0.00:FAIL	0/0:197:1:0.0051:0.0051:1.0000:6.51:FAIL	0/0:44:0:0.0000:0.0000:1.0000:0.00:FAIL	1/1:15:14:0.9333:0.9333:0.9808:42.27:PASS	0/0:15:0:0.0000:0.0000:1.0000:0.00:FAIL	0/1:166:84:0.5060:0.5060:0.9800:48.73:PASS	0/1:33:15:0.4545:0.4545:0.9804:42.27:PASS	0/0:18:1:0.0556:0.0556:1.0000:21.82:FAIL	0/0:28:0:0.0000:0.0000:1.0000:0.00:FAIL	1/1:15:14:0.9333:0.9333:0.9808:42.33:PASS	0/1:38:21:0.5526:0.5526:0.9800:44.45:PASS	0/0:51:0:0.0000:0.0000:1.0000:0.00:FAIL	1/1:17:17:1.0000:1.0000:0.9802:43.83:PASS	1/1:19:18:0.9474:0.9474:0.9801:43.77:PASS	0/1:16:3:0.1875:0.1875:0.9980:29.58:16	0/1:21:15:0.7143:0.7143:0.9804:42.81:PASS	0/0:53:5:0.0943:0.0943:0.9980:31.75:PASS	0/1:21:12:0.5714:0.5714:0.9814:41.22:PASS	1/1:31:30:0.9677:0.9677:0.9800:45.95:PASS	0/1:60:25:0.4167:0.4167:0.9800:43.36:PASS	0/0:75:7:0.0933:0.0933:0.9875:33.37:PASS	0/1:11:3:0.2727:0.2727:0.9980:30.19:PASS	0/0:45:0:0.0000:0.0000:1.0000:0.00:FAIL	0/0:35:0:0.0000:0.0000:1.0000:0.00:FAIL	0/0:26:0:0.0000:0.0000:1.0000:0.00:FAIL	1/1:21:20:0.9524:0.9524:0.9801:44.04:PASS	0/0:24:1:0.0417:0.0417:1.0000:21.76:FAIL	0/1:38:24:0.6316:0.6316:0.9800:45.20:PASS	1/1:11:11:1.0000:1.0000:0.9825:40.88:PASS	./.:9:6:0.6667:0.6667:0.9925:37.09:PASS	0/0:21:1:0.0476:0.0476:1.0000:21.78:FAIL	0/1:39:16:0.4103:0.4103:0.9804:41.40:PASS	1/1:29:27:0.9310:0.9310:0.9800:45.59:PASS	./.:5:0:0.0000:0.0000:1.0000:0.00:FAIL	./.:8:0:0.0000:0.0000:1.0000:0.00:FAIL	0/1:56:12:0.2143:0.2143:0.9814:37.27:PASS	0/1:20:4:0.2000:0.2000:0.9980:31.45:PASS	1/1:32:32:1.0000:1.0000:0.9800:46.29:PASS	0/1:118:54:0.4576:0.4576:0.9800:46.80:PASS	1/1:35:34:0.9714:0.9714:0.9800:46.46:PASS
11555_29	92	.	T	C	52.53	PASS	.	GT:DP:AD:AF:RAF:SB:SC:PF	0/0:212:0:0.0000:0.0000:1.0000:0.00:FAIL	1/1:132:132:1.0000:1.0000:0.9800:51.87:PASS	0/0:33:0:0.0000:0.0000:1.0000:0.00:FAIL	1/1:39:38:0.9744:0.9744:0.9800:48.79:PASS	0/0:63:0:0.0000:0.0000:1.0000:0.00:FAIL	0/1:47:40:0.8511:0.8511:0.9800:49.04:47	0/0:108:0:0.0000:0.0000:1.0000:0.00:FAIL	0/1:61:37:0.6066:0.6066:0.9800:48.69:PASS	0/1:56:34:0.6071:0.6071:0.9800:48.26:PASS	0/0:39:0:0.0000:0.0000:1.0000:0.00:FAIL	0/1:56:9:0.1607:0.1607:0.9844:35.44:56	0/1:10:2:0.2000:0.2000:0.9980:27.33:PASS	0/0:16:1:0.0625:0.0625:1.0000:22.02:FAIL	0/1:43:26:0.6047:0.6047:0.9800:47.10:PASS	1/1:11:11:1.0000:1.0000:0.9825:41.95:PASS	./.:8:1:0.1250:0.1250:1.0000:22.31:FAIL	1/1:10:9:0.9000:0.9000:0.9844:40.61:PASS	./.:4:4:1.0000:1.0000:0.9980:34.26:PASS	0/1:37:13:0.3514:0.3514:0.9814:40.51:PASS	0/0:33:0:0.0000:0.0000:1.0000:0.00:FAIL	0/1:50:23:0.4600:0.4600:0.9800:45.77:PASS	0/0:22:0:0.0000:0.0000:1.0000:0.00:FAIL	./.:3:3:1.0000:1.0000:0.9980:31.93:PASS	0/0:18:1:0.0556:0.0556:1.0000:21.99:FAIL	1/1:93:93:1.0000:1.0000:0.9800:51.45:PASS	1/1:28:28:1.0000:1.0000:0.9800:47.42:PASS	0/0:26:0:0.0000:0.0000:1.0000:0.00:FAIL	1/1:21:21:1.0000:1.0000:0.9800:45.96:PASS	0/0:59:0:0.0000:0.0000:1.0000:0.00:FAIL	0/1:44:18:0.4091:0.4091:0.9801:43.39:PASS	./.:4:2:0.5000:0.5000:0.9980:27.86:PASS	./.:1:0:0.0000:0.0000:1.0000:0.00:FAIL	0/0:29:0:0.0000:0.0000:1.0000:0.00:FAIL	1/1:19:19:1.0000:1.0000:0.9801:45.47:PASS	0/0:12:0:0.0000:0.0000:1.0000:0.00:FAIL	0/0:12:0:0.0000:0.0000:1.0000:0.00:FAIL	0/0:47:0:0.0000:0.0000:1.0000:0.00:FAIL	0/1:28:16:0.5714:0.5714:0.9804:44.46:PASS	0/0:38:0:0.0000:0.0000:1.0000:0.00:FAIL	0/1:50:42:0.8400:0.8400:0.9800:49.18:50	0/0:32:0:0.0000:0.0000:1.0000:0.00:FAIL
11561_47	57	.	T	C	53.61	PASS	.	GT:DP:AD:AF:RAF:SB:SC:PF	1/1:261:260:0.9962:0.9962:0.9800:52.82:PASS	0/0:322:0:0.0000:0.0000:1.0000:0.00:FAIL	0/0:86:0:0.0000:0.0000:1.0000:0.00:FAIL	1/1:50:49:0.9800:0.9800:0.9800:49.61:PASS	1/1:126:125:0.9921:0.9921:0.9800:51.90:PASS	1/1:14:14:1.0000:1.0000:0.9808:43.58:PASS	0/0:37:0:0.0000:0.0000:1.0000:0.00:FAIL	0/0:54:0:0.0000:0.0000:1.0000:0.00:FAIL	0/0:44:0:0.0000:0.0000:1.0000:0.00:FAIL	0/1:96:10:0.1042:0.1042:0.9844:35.60:96	0/1:17:13:0.7647:0.7647:0.9814:43.11:PASS	0/1:29:9:0.3103:0.3103:0.9844:37.94:PASS	0/1:17:9:0.5294:0.5294:0.9844:40.54:PASS	0/1:67:13:0.1940:0.1940:0.9814:37.87:67	1/1:22:21:0.9545:0.9545:0.9800:45.97:PASS	0/1:22:13:0.5909:0.5909:0.9814:43.10:PASS	0/0:21:0:0.0000:0.0000:1.0000:0.00:FAIL	1/1:29:29:1.0000:1.0000:0.9800:47.47:PASS	1/1:16:16:1.0000:1.0000:0.9804:44.39:PASS	0/1:29:15:0.5172:0.5172:0.9804:44.02:PASS	0/0:40:2:0.0500:0.0500:0.9980:26.38:PASS	./.:6:1:0.1667:0.1667:1.0000:22.46:FAIL	0/1:14:8:0.5714:0.5714:0.9875:39.70:PASS	1/1:17:17:1.0000:1.0000:0.9802:44.72:PASS	0/1:74:48:0.6486:0.6486:0.9800:49.58:PASS	0/1:27:17:0.6296:0.6296:0.9802:44.80:PASS	0/1:28:18:0.6429:0.6429:0.9801:44.98:PASS	./.:9:2:0.2222:0.2222:0.9980:27.46:PASS	./.:9:8:0.8889:0.8889:0.9875:39.69:PASS	0/1:34:18:0.5294:0.5294:0.9801:45.12:PASS	0/0:25:0:0.0000:0.0000:1.0000:0.00:FAIL	0/1:65:27:0.4154:0.4154:0.9800:45.13:PASS	0/1:62:22:0.3548:0.3548:0.9800:42.91:PASS	1/1:27:27:1.0000:1.0000:0.9800:47.22:PASS	0/0:88:0:0.0000:0.0000:1.0000:0.00:FAIL	0/1:15:12:0.8000:0.8000:0.9814:42.54:15	1/1:87:87:1.0000:1.0000:0.9800:51.21:PASS	1/1:28:28:1.0000:1.0000:0.9800:47.12:PASS	0/1:41:31:0.7561:0.7561:0.9800:47.82:PASS	0/1:87:35:0.4023:0.4023:0.9800:45.71:PASS	0/1:69:20:0.2899:0.2899:0.9801:41.16:PASS
11602_95	27	.	T	C	39.57	PASS	.	GT:DP:AD:AF:RAF:SB:SC:PF	1/1:394:392:0.9949:0.9949:0.9800:37.97:PASS	0/0:680:1:0.0015:0.0015:1.0000:5.73:FAIL	0/0:41:3:0.0732:0.0732:0.9980:26.01:PASS	1/1:78:77:0.9872:0.9872:0.9800:37.67:PASS	0/1:146:51:0.3493:0.3493:0.9800:35.14:PASS	1/1:39:39:1.0000:1.0000:0.9800:36.44:PASS	0/1:60:22:0.3667:0.3667:0.9800:34.35:PASS	0/1:23:15:0.6522:0.6522:0.9804:34.70:PASS	0/1:52:31:0.5962:0.5962:0.9800:38.07:PASS	0/0:83:0:0.0000:0.0000:1.0000:0.00:FAIL	0/1:20:12:0.6000:0.6000:0.9814:34.08:PASS	0/0:164:0:0.0000:0.0000:1.0000:0.00:FAIL	0/0:29:1:0.0345:0.0345:1.0000:20.31:FAIL	0/1:21:5:0.2381:0.2381:0.9980:29.19:PASS	0/1:68:21:0.3088:0.3088:0.9800:33.68:PASS	0/1:46:35:0.7609:0.7609:0.9800:36.31:PASS	0/1:64:41:0.6406:0.6406:0.9800:36.60:PASS	0/1:38:23:0.6053:0.6053:0.9800:37.40:PASS	0/0:38:0:0.0000:0.0000:1.0000:0.00:FAIL	0/0:48:0:0.0000:0.0000:1.0000:0.00:FAIL	0/0:47:1:0.0213:0.0213:1.0000:8.08:FAIL	0/0:21:1:0.0476:0.0476:1.0000:20.36:FAIL	0/1:47:13:0.2766:0.2766:0.9814:33.88:PASS	0/0:55:0:0.0000:0.0000:1.0000:0.00:FAIL	1/1:77:77:1.0000:1.0000:0.9800:37.21:PASS	0/0:39:0:0.0000:0.0000:1.0000:0.00:FAIL	1/1:18:17:0.9444:0.9444:0.9802:35.36:PASS	0/0:33:1:0.0303:0.0303:1.0000:20.25:FAIL	1/1:39:38:0.9744:0.9744:0.9800:36.42:PASS	./.:2:2:1.0000:1.0000:0.9980:25.67:PASS	1/1:38:37:0.9737:0.9737:0.9800:36.35:PASS	0/1:20:14:0.7000:0.7000:0.9808:34.52:PASS	1/1:34:34:1.0000:1.0000:0.9800:36.49:PASS	0/0:58:0:0.0000:0.0000:1.0000:0.00:FAIL	0/1:70:42:0.6000:0.6000:0.9800:37.05:PASS	0/0:45:0:0.0000:0.0000:1.0000:0.00:FAIL	0/0:114:0:0.0000:0.0000:1.0000:0.00:FAIL	0/0:96:0:0.0000:0.0000:1.0000:0.00:FAIL	0/1:88:41:0.4659:0.4659:0.9800:36.40:PASS	0/0:83:0:0.0000:0.0000:1.0000:0.00:FAIL	0/1:77:32:0.4156:0.4156:0.9800:37.27:PASS
11636_43	105	.	C	T	52.68	PASS	.	GT:DP:AD:AF:RAF:SB:SC:PF	0/0:357:2:0.0056:0.0056:0.9980:6.93:FAIL	1/1:530:528:0.9962:0.9962:0.9800:52.31:PASS	0/0:69:2:0.0290:0.0290:0.9980:9.32:FAIL	0/0:80:0:0.0000:0.0000:1.0000:0.00:FAIL	0/1:38:20:0.5263:0.5263:0.9801:45.27:PASS	1/1:26:26:1.0000:1.0000:0.9800:46.38:PASS	1/1:28:27:0.9643:0.9643:0.9800:46.56:PASS	0/1:88:55:0.6250:0.6250:0.9800:49.18:PASS	0/1:64:39:0.6094:0.6094:0.9800:48.28:PASS	0/1:18:14:0.7778:0.7778:0.9808:43.07:PASS	0/0:30:0:0.0000:0.0000:1.0000:0.00:FAIL	0/1:30:14:0.4667:0.4667:0.9808:42.85:PASS	0/1:15:2:0.1333:0.1333:0.9980:26.82:15	1/1:32:32:1.0000:1.0000:0.9800:47.45:PASS	./.:6:0:0.0000:0.0000:1.0000:0.00:FAIL	./.:8:7:0.8750:0.8750:0.9875:38.47:PASS	0/1:16:4:0.2500:0.2500:0.9980:32.14:PASS	0/0:51:0:0.0000:0.0000:1.0000:0.00:FAIL	0/0:26:1:0.0385:0.0385:1.0000:21.86:FAIL	0/1:44:17:0.3864:0.3864:0.9802:42.18:PASS	1/1:23:23:1.0000:1.0000:0.9800:46.00:PASS	1/1:58:58:1.0000:1.0000:0.9800:49.55:PASS	0/0:29:0:0.0000:0.0000:1.0000:0.00:FAIL	1/1:17:17:1.0000:1.0000:0.9802:44.39:PASS	0/0:86:1:0.0116:0.0116:1.0000:7.39:FAIL	0/1:51:24:0.4706:0.4706:0.9800:45.90:PASS	1/1:12:12:1.0000:1.0000:0.9814:42.19:PASS	0/1:17:10:0.5882:0.5882:0.9844:41.03:PASS	0/1:36:17:0.4722:0.4722:0.9802:44.10:PASS	./.:9:3:0.3333:0.3333:0.9980:31.04:PASS	./.:3:2:0.6667:0.6667:0.9980:28.53:PASS	0/1:22:11:0.5000:0.5000:0.9825:41.65:PASS	1/1:30:30:1.0000:1.0000:0.9800:47.16:PASS	0/0:40:0:0.0000:0.0000:1.0000:0.00:FAIL	1/1:28:28:1.0000:1.0000:0.9800:46.80:PASS	0/0:23:1:0.0435:0.0435:1.0000:21.88:FAIL	1/1:157:156:0.9936:0.9936:0.9800:51.50:PASS	1/1:20:20:1.0000:1.0000:0.9801:45.27:PASS	0/1:38:16:0.4211:0.4211:0.9804:42.39:PASS	0/1:55:18:0.3273:0.3273:0.9801:41.21:PASS	0/0:91:1:0.0110:0.0110:1.0000:7.32:FAIL
11639_61	84	.	T	G	54	PASS	.	GT:DP:AD:AF:RAF:SB:SC:PF	1/1:619:619:1.0000:1.0000:0.9800:53.66:PASS	0/0:470:1:0.0021:0.0021:1.0000:3.28:FAIL	0/0:40:4:0.1000:0.1000:0.9980:30.91:PASS	0/1:45:23:0.5111:0.5111:0.9800:46.63:PASS	1/1:72:71:0.9861:0.9861:0.9800:50.99:PASS	0/1:124:66:0.5323:0.5323:0.9800:50.78:PASS	1/1:121:120:0.9917:0.9917:0.9800:52.17:PASS	0/1:95:31:0.3263:0.3263:0.9800:43.46:PASS	0/1:74:55:0.7432:0.7432:0.9800:50.31:PASS	0/0:67:0:0.0000:0.0000:1.0000:0.00:FAIL	0/0:20:1:0.0500:0.0500:1.0000:21.93:FAIL	0/1:69:43:0.6232:0.6232:0.9800:49.42:PASS	0/1:30:15:0.5000:0.5000:0.9804:44.13:PASS	0/1:18:16:0.8889:0.8889:0.9804:44.58:18	./.:4:1:0.2500:0.2500:1.0000:22.84:FAIL	0/1:16:9:0.5625:0.5625:0.9844:40.52:PASS	0/0:27:0:0.0000:0.0000:1.0000:0.00:FAIL	1/1:25:25:1.0000:1.0000:0.9800:46.99:PASS	0/1:30:19:0.6333:0.6333:0.9801:45.53:PASS	0/0:16:0:0.0000:0.0000:1.0000:0.00:FAIL	0/1:20:16:0.8000:0.8000:0.9804:44.52:20	0/1:46:39:0.8478:0.8478:0.9800:49.09:46	./.:4:4:1.0000:1.0000:0.9980:34.21:PASS	0/0:39:0:0.0000:0.0000:1.0000:0.00:FAIL	0/0:102:0:0.0000:0.0000:1.0000:0.00:FAIL	./.:9:0:0.0000:0.0000:1.0000:0.00:FAIL	1/1:26:26:1.0000:1.0000:0.9800:47.27:PASS	0/0:12:0:0.0000:0.0000:1.0000:0.00:FAIL	0/1:24:12:0.5000:0.5000:0.9814:42.58:PASS	0/1:18:5:0.2778:0.2778:0.9980:34.12:PASS	./.:8:7:0.8750:0.8750:0.9875:38.77:PASS	1/1:54:54:1.0000:1.0000:0.9800:50.19:PASS	0/1:88:46:0.5227:0.5227:0.9800:49.56:PASS	1/1:20:19:0.9500:0.9500:0.9801:45.59:PASS	0/0:87:0:0.0000:0.0000:1.0000:0.00:FAIL	0/1:11:8:0.7273:0.7273:0.9875:39.81:PASS	1/1:58:57:0.9828:0.9828:0.9800:50.41:PASS	0/1:20:12:0.6000:0.6000:0.9814:42.72:PASS	1/1:47:47:1.0000:1.0000:0.9800:49.65:PASS	1/1:26:26:1.0000:1.0000:0.9800:47.27:PASS	0/1:64:17:0.2656:0.2656:0.9802:40.22:PASS
11643_74	105	.	T	A	52.29	PASS	.	GT:DP:AD:AF:RAF:SB:SC:PF	0/0:629:1:0.0016:0.0016:1.0000:5.93:FAIL	1/1:460:459:0.9978:0.9978:0.9800:52.29:PASS	0/1:71:17:0.2394:0.2394:0.9802:39.41:PASS	0/1:82:35:0.4268:0.4268:0.9800:45.96:PASS	0/0:55:1:0.0182:0.0182:1.0000:8.08:FAIL	1/1:48:48:1.0000:1.0000:0.9800:48.99:PASS	0/0:24:0:0.0000:0.0000:1.0000:0.00:FAIL	0/1:82:24:0.2927:0.2927:0.9800:41.41:PASS	0/0:68:0:0.0000:0.0000:1.0000:0.00:FAIL	./.:8:7:0.8750:0.8750:0.9875:36.49:PASS	0/0:29:0:0.0000:0.0000:1.0000:0.00:FAIL	0/0:61:0:0.0000:0.0000:1.0000:0.00:FAIL	1/1:23:23:1.0000:1.0000:0.9800:45.66:PASS	0/1:14:7:0.5000:0.5000:0.9875:38.47:PASS	0/1:18:12:0.6667:0.6667:0.9814:42.05:PASS	0/0:14:0:0.0000:0.0000:1.0000:0.00:FAIL	0/0:11:0:0.0000:0.0000:1.0000:0.00:FAIL	0/1:41:18:0.4390:0.4390:0.9801:43.57:PASS	0/1:32:19:0.5938:0.5938:0.9801:44.89:PASS	1/1:11:10:0.9091:0.9091:0.9844:40.97:PASS	0/0:63:2:0.0317:0.0317:0.9980:9.54:FAIL	1/1:35:35:1.0000:1.0000:0.9800:47.86:PASS	./.:7:6:0.8571:0.8571:0.9925:37.30:PASS	0/1:30:15:0.5000:0.5000:0.9804:43.61:PASS	0/1:61:43:0.7049:0.7049:0.9800:48.39:PASS	0/1:35:10:0.2857:0.2857:0.9844:37.08:PASS	1/1:17:17:1.0000:1.0000:0.9802:44.40:PASS	./.:9:0:0.0000:0.0000:1.0000:0.00:FAIL	1/1:15:15:1.0000:1.0000:0.9804:43.56:PASS	0/1:23:8:0.3478:0.3478:0.9875:37.66:PASS	0/0:14:1:0.0714:0.0714:1.0000:22.01:FAIL	0/1:27:16:0.5926:0.5926:0.9804:44.03:PASS	0/0:34:0:0.0000:0.0000:1.0000:0.00:FAIL	./.:3:0:0.0000:0.0000:1.0000:0.00:FAIL	1/1:26:26:1.0000:1.0000:0.9800:46.55:PASS	1/1:10:10:1.0000:1.0000:0.9844:41.04:PASS	1/1:21:21:1.0000:1.0000:0.9800:45.42:PASS	0/0:44:0:0.0000:0.0000:1.0000:0.00:FAIL	0/0:48:0:0.0000:0.0000:1.0000:0.00:FAIL	0/1:73:18:0.2466:0.2466:0.9801:39.72:PASS	1/1:26:26:1.0000:1.0000:0.9800:46.42:PASS
11705_80	27	.	T	C	39.97	PASS	.	GT:DP:AD:AF:RAF:SB:SC:PF	0/0:611:1:0.0016:0.0016:1.0000:5.76:FAIL	1/1:651:650:0.9985:0.9985:0.9800:38.02:PASS	1/1:109:107:0.9817:0.9817:0.9800:37.25:PASS	0/1:170:123:0.7235:0.7235:0.9800:37.72:PASS	0/0:51:0:0.0000:0.0000:1.0000:0.00:FAIL	0/0:69:1:0.0145:0.0145:1.0000:7.45:FAIL	0/1:85:69:0.8118:0.8118:0.9800:36.98:85	0/1:115:67:0.5826:0.5826:0.9800:37.25:PASS	1/1:108:108:1.0000:1.0000:0.9800:37.97:PASS	0/0:23:0:0.0000:0.0000:1.0000:0.00:FAIL	0/1:120:79:0.6583:0.6583:0.9800:37.55:PASS	0/1:98:37:0.3776:0.3776:0.9800:37.23:PASS	0/0:60:0:0.0000:0.0000:1.0000:0.00:FAIL	0/1:132:65:0.4924:0.4924:0.9800:37.43:PASS	0/0:45:2:0.0444:0.0444:0.9980:25.42:FAIL	0/1:55:36:0.6545:0.6545:0.9800:36.34:PASS	0/1:92:25:0.2717:0.2717:0.9800:34.10:PASS	0/1:73:38:0.5205:0.5205:0.9800:36.42:PASS	0/0:47:0:0.0000:0.0000:1.0000:0.00:FAIL	0/0:35:0:0.0000:0.0000:1.0000:0.00:FAIL	0/0:141:2:0.0142:0.0142:0.9980:7.69:FAIL	0/1:51:24:0.4706:0.4706:0.9800:35.61:PASS	1/1:18:18:1.0000:1.0000:0.9801:38.21:PASS	1/1:76:75:0.9868:0.9868:0.9800:37.14:PASS	0/1:172:126:0.7326:0.7326:0.9800:37.60:PASS	1/1:52:52:1.0000:1.0000:0.9800:36.75:PASS	0/0:39:3:0.0769:0.0769:0.9980:26.86:PASS	0/1:50:21:0.4200:0.4200:0.9800:37.37:PASS	1/1:46:45:0.9783:0.9783:0.9800:37.76:PASS	0/1:20:7:0.3500:0.3500:0.9875:31.27:PASS	1/1:49:49:1.0000:1.0000:0.9800:39.38:PASS	0/1:91:60:0.6593:0.6593:0.9800:37.37:PASS	0/1:76:58:0.7632:0.7632:0.9800:36.87:PASS	0/0:32:0:0.0000:0.0000:1.0000:0.00:FAIL	0/1:13:11:0.8462:0.8462:0.9825:35.12:13	1/1:31:31:1.0000:1.0000:0.9800:36.14:PASS	0/0:147:2:0.0136:0.0136:0.9980:7.64:FAIL	0/1:51:14:0.2745:0.2745:0.9808:33.30:PASS	0/1:130:24:0.1846:0.1846:0.9800:32.68:130	0/1:109:30:0.2752:0.2752:0.9800:33.84:PASS	0/0:166:1:0.0060:0.0060:1.0000:6.21:FAIL
11710_77	38	.	G	A	49.5	PASS	.	GT:DP:AD:AF:RAF:SB:SC:PF	0/0:500:1:0.0020:0.0020:1.0000:6.00:FAIL	1/1:131:128:0.9771:0.9771:0.9800:49.12:PASS	0/0:25:0:0.0000:0.0000:1.0000:0.00:FAIL	1/1:99:97:0.9798:0.9798:0.9800:48.68:PASS	0/0:116:1:0.0086:0.0086:1.0000:7.00:FAIL	0/1:139:86:0.6187:0.6187:0.9800:48.41:PASS	0/1:83:53:0.6386:0.6386:0.9800:47.44:PASS	0/1:41:23:0.5610:0.5610:0.9800:44.60:PASS	1/1:54:54:1.0000:1.0000:0.9800:47.44:PASS	./.:3:1:0.3333:0.3333:1.0000:22.83:FAIL	1/1:19:18:0.9474:0.9474:0.9801:43.25:PASS	0/0:66:3:0.0455:0.0455:0.9980:28.43:FAIL	0/0:36:1:0.0278:0.0278:1.0000:21.35:FAIL	0/1:162:89:0.5494:0.5494:0.9800:48.51:PASS	1/1:28:27:0.9643:0.9643:0.9800:45.31:PASS	0/1:29:25:0.8621:0.8621:0.9800:44.67:29	1/1:47:46:0.9787:0.9787:0.9800:47.01:PASS	1/1:56:55:0.9821:0.9821:0.9800:47.50:PASS	0/1:88:40:0.4545:0.4545:0.9800:45.70:PASS	0/1:55:43:0.7818:0.7818:0.9800:46.83:PASS	0/0:113:2:0.0177:0.0177:0.9980:8.30:FAIL	0/0:65:1:0.0154:0.0154:1.0000:7.78:FAIL	./.:6:6:1.0000:1.0000:0.9925:36.66:PASS	0/0:12:0:0.0000:0.0000:1.0000:0.00:FAIL	0/0:91:1:0.0110:0.0110:1.0000:7.25:FAIL	1/1:42:42:1.0000:1.0000:0.9800:47.03:PASS	0/1:79:53:0.6709:0.6709:0.9800:47.47:PASS	1/1:31:31:1.0000:1.0000:0.9800:45.78:PASS	0/0:70:0:0.0000:0.0000:1.0000:0.00:FAIL	0/0:49:0:0.0000:0.0000:1.0000:0.00:FAIL	./.:2:2:1.0000:1.0000:0.9980:28.25:PASS	0/1:107:68:0.6355:0.6355:0.9800:47.94:PASS	0/1:13:7:0.5385:0.5385:0.9875:37.75:PASS	0/1:25:14:0.5600:0.5600:0.9808:42.24:PASS	0/1:111:82:0.7387:0.7387:0.9800:48.38:PASS	0/0:64:0:0.0000:0.0000:1.0000:0.00:FAIL	0/0:63:0:0.0000:0.0000:1.0000:0.00:FAIL	0/1:48:17:0.3542:0.3542:0.9802:40.56:PASS	0/0:59:1:0.0169:0.0169:1.0000:7.94:FAIL	0/1:105:21:0.2000:0.2000:0.9800:38.61:PASS	0/0:133:0:0.0000:0.0000:1.0000:0.00:FAIL
11710_77	39	.	T	G	49.84	PASS	.	GT:DP:AD:AF:RAF:SB:SC:PF	0/0:500:0:0.0000:0.0000:1.0000:0.00:FAIL	1/1:131:128:0.9771:0.9771:0.9800:49.41:PASS	0/0:25:0:0.0000:0.0000:1.0000:0.00:FAIL	1/1:99:97:0.9798:0.9798:0.9800:48.94:PASS	0/0:116:1:0.0086:0.0086:1.0000:7.01:FAIL	0/1:139:86:0.6187:0.6187:0.9800:48.72:PASS	0/1:83:53:0.6386:0.6386:0.9800:47.70:PASS	0/1:41:23:0.5610:0.5610:0.9800:44.80:PASS	1/1:54:54:1.0000:1.0000:0.9800:47.73:PASS	./.:3:1:0.3333:0.3333:1.0000:22.91:FAIL	1/1:19:18:0.9474:0.9474:0.9801:43.59:PASS	0/0:66:3:0.0455:0.0455:0.9980:28.53:FAIL	0/0:36:1:0.0278:0.0278:1.0000:21.69:FAIL	0/1:162:89:0.5494:0.5494:0.9800:48.79:PASS	1/1:28:27:0.9643:0.9643:0.9800:45.52:PASS	0/1:29:25:0.8621:0.8621:0.9800:45.14:29	1/1:47:46:0.9787:0.9787:0.9800:47.27:PASS	1/1:56:55:0.9821:0.9821:0.9800:47.71:PASS	0/1:88:40:0.4545:0.4545:0.9800:45.94:PASS	0/1:55:43:0.7818:0.7818:0.9800:47.10:PASS	0/0:113:2:0.0177:0.0177:0.9980:8.31:FAIL	0/0:65:1:0.0154:0.0154:1.0000:7.78:FAIL	./.:6:6:1.0000:1.0000:0.9925:36.75:PASS	0/0:12:0:0.0000:0.0000:1.0000:0.00:FAIL	0/0:91:1:0.0110:0.0110:1.0000:7.30:FAIL	1/1:42:42:1.0000:1.0000:0.9800:47.21:PASS	0/1:79:53:0.6709:0.6709:0.9800:47.72:PASS	1/1:31:31:1.0000:1.0000:0.9800:46.00:PASS	0/0:70:0:0.0000:0.0000:1.0000:0.00:FAIL	0/0:49:0:0.0000:0.0000:1.0000:0.00:FAIL	./.:2:2:1.0000:1.0000:0.9980:28.29:PASS	0/1:107:68:0.6355:0.6355:0.9800:48.24:PASS	0/1:13:7:0.5385:0.5385:0.9875:37.86:PASS	0/1:25:14:0.5600:0.5600:0.9808:42.38:PASS	0/1:111:83:0.7477:0.7477:0.9800:48.84:PASS	0/0:64:0:0.0000:0.0000:1.0000:0.00:FAIL	0/0:63:0:0.0000:0.0000:1.0000:0.00:FAIL	0/1:48:17:0.3542:0.3542:0.9802:40.71:PASS	0/0:59:1:0.0169:0.0169:1.0000:7.95:FAIL	0/1:105:21:0.2000:0.2000:0.9800:38.72:PASS	0/0:133:0:0.0000:0.0000:1.0000:0.00:FAIL
11796_137	94	.	C	T	53.13	PASS	.	GT:DP:AD:AF:RAF:SB:SC:PF	1/1:465:464:0.9978:0.9978:0.9800:53.13:PASS	0/0:953:1:0.0010:0.0010:1.0000:5.83:FAIL	0/0:24:0:0.0000:0.0000:1.0000:0.00:FAIL	0/0:65:5:0.0769:0.0769:0.9980:32.05:PASS	1/1:58:58:1.0000:1.0000:0.9800:50.15:PASS	0/1:124:63:0.5081:0.5081:0.9800:50.37:PASS	1/1:94:92:0.9787:0.9787:0.9800:51.33:PASS	0/1:61:51:0.8361:0.8361:0.9800:49.72:61	1/1:70:70:1.0000:1.0000:0.9800:50.67:PASS	1/1:58:58:1.0000:1.0000:0.9800:50.20:PASS	0/1:13:2:0.1538:0.1538:0.9980:27.02:13	0/1:21:8:0.3810:0.3810:0.9875:38.37:PASS	0/1:80:20:0.2500:0.2500:0.9801:40.38:PASS	0/1:67:36:0.5373:0.5373:0.9800:48.51:PASS	1/1:34:33:0.9706:0.9706:0.9800:48.13:PASS	1/1:67:67:1.0000:1.0000:0.9800:50.61:PASS	1/1:30:29:0.9667:0.9667:0.9800:47.47:PASS	0/0:26:1:0.0385:0.0385:1.0000:20.08:FAIL	0/0:34:1:0.0294:0.0294:1.0000:13.50:FAIL	0/0:30:0:0.0000:0.0000:1.0000:0.00:FAIL	1/1:27:27:1.0000:1.0000:0.9800:47.13:PASS	./.:3:3:1.0000:1.0000:0.9980:31.90:PASS	./.:8:0:0.0000:0.0000:1.0000:0.00:FAIL	0/0:15:1:0.0667:0.0667:1.0000:22.04:FAIL	0/1:16:4:0.2500:0.2500:0.9980:32.37:PASS	./.:5:3:0.6000:0.6000:0.9980:31.91:PASS	0/0:31:0:0.0000:0.0000:1.0000:0.00:FAIL	1/1:13:13:1.0000:1.0000:0.9814:43.02:PASS	0/0:28:0:0.0000:0.0000:1.0000:0.00:FAIL	0/1:49:24:0.4898:0.4898:0.9800:46.67:PASS	./.:8:0:0.0000:0.0000:1.0000:0.00:FAIL	0/0:36:0:0.0000:0.0000:1.0000:0.00:FAIL	0/1:27:17:0.6296:0.6296:0.9802:44.69:PASS	0/1:25:11:0.4400:0.4400:0.9825:41.38:PASS	0/0:43:0:0.0000:0.0000:1.0000:0.00:FAIL	1/1:19:19:1.0000:1.0000:0.9801:45.42:PASS	0/0:71:0:0.0000:0.0000:1.0000:0.00:FAIL	./.:5:0:0.0000:0.0000:1.0000:0.00:FAIL	0/1:22:17:0.7727:0.7727:0.9802:44.67:PASS	1/1:38:38:1.0000:1.0000:0.9800:48.75:PASS	0/1:14:11:0.7857:0.7857:0.9825:42.00:PASS
11803_70	27	.	A	G	41.72	PASS	.	GT:DP:AD:AF:RAF:SB:SC:PF	0/0:391:0:0.0000:0.0000:1.0000:0.00:FAIL	1/1:353:352:0.9972:0.9972:0.9800:39.46:PASS	0/1:151:35:0.2318:0.2318:0.9800:33.58:PASS	1/1:49:49:1.0000:1.0000:0.9800:37.30:PASS	1/1:58:58:1.0000:1.0000:0.9800:36.84:PASS	0/1:28:4:0.1429:0.1429:0.9980:27.66:28	1/1:25:25:1.0000:1.0000:0.9800:35.78:PASS	0/0:37:1:0.0270:0.0270:1.0000:20.28:FAIL	0/1:76:59:0.7763:0.7763:0.9800:37.86:PASS	0/1:83:17:0.2048:0.2048:0.9802:32.35:PASS	./.:9:7:0.7778:0.7778:0.9875:32.16:PASS	./.:6:4:0.6667:0.6667:0.9980:29.58:PASS	0/1:51:36:0.7059:0.7059:0.9800:36.34:PASS	0/1:10:3:0.3000:0.3000:0.9980:29.04:PASS	./.:7:5:0.7143:0.7143:0.9980:32.45:PASS	0/1:10:2:0.2000:0.2000:0.9980:24.70:PASS	0/1:35:26:0.7429:0.7429:0.9800:35.86:PASS	0/1:12:5:0.4167:0.4167:0.9980:30.47:PASS	1/1:54:54:1.0000:1.0000:0.9800:40.00:PASS	./.:9:0:0.0000:0.0000:1.0000:0.00:FAIL	0/0:15:0:0.0000:0.0000:1.0000:0.00:FAIL	0/1:59:42:0.7119:0.7119:0.9800:36.51:PASS	0/1:37:19:0.5135:0.5135:0.9801:39.83:PASS	1/1:10:9:0.9000:0.9000:0.9844:33.13:PASS	0/0:23:0:0.0000:0.0000:1.0000:0.00:FAIL	0/1:42:14:0.3333:0.3333:0.9808:33.14:PASS	0/0:30:0:0.0000:0.0000:1.0000:0.00:FAIL	0/0:15:0:0.0000:0.0000:1.0000:0.00:FAIL	./.:9:0:0.0000:0.0000:1.0000:0.00:FAIL	./.:8:5:0.6250:0.6250:0.9980:34.21:PASS	1/1:32:32:1.0000:1.0000:0.9800:37.19:PASS	0/0:19:0:0.0000:0.0000:1.0000:0.00:FAIL	0/0:26:1:0.0385:0.0385:1.0000:21.58:FAIL	./.:2:0:0.0000:0.0000:1.0000:0.00:FAIL	0/0:49:0:0.0000:0.0000:1.0000:0.00:FAIL	1/1:45:44:0.9778:0.9778:0.9800:37.46:PASS	1/1:18:18:1.0000:1.0000:0.9801:40.17:PASS	1/1:46:46:1.0000:1.0000:0.9800:38.06:PASS	0/1:28:14:0.5000:0.5000:0.9808:35.52:PASS	0/1:85:15:0.1765:0.1765:0.9804:33.49:85	1/1:55:55:1.0000:1.0000:0.9800:39.48:PASS
11821_34	61	.	G	A	53.56	PASS	.	GT:DP:AD:AF:RAF:SB:SC:PF	0/0:287:2:0.0070:0.0070:0.9980:7.12:FAIL	1/1:609:608:0.9984:0.9984:0.9800:53.45:PASS	0/0:61:0:0.0000:0.0000:1.0000:0.00:FAIL	1/1:98:97:0.9898:0.9898:0.9800:51.57:PASS	0/1:15:8:0.5333:0.5333:0.9875:39.48:PASS	0/0:29:0:0.0000:0.0000:1.0000:0.00:FAIL	0/1:109:98:0.8991:0.8991:0.9800:51.59:109	0/0:90:0:0.0000:0.0000:1.0000:0.00:FAIL	0/1:147:63:0.4286:0.4286:0.9800:48.21:PASS	0/1:47:24:0.5106:0.5106:0.9800:46.77:PASS	0/1:21:5:0.2381:0.2381:0.9980:33.65:PASS	0/0:56:1:0.0179:0.0179:1.0000:8.06:FAIL	1/1:25:25:1.0000:1.0000:0.9800:46.90:PASS	0/0:25:1:0.0400:0.0400:1.0000:21.92:FAIL	0/1:34:18:0.5294:0.5294:0.9801:45.01:PASS	0/1:21:15:0.7143:0.7143:0.9804:44.10:PASS	0/0:55:0:0.0000:0.0000:1.0000:0.00:FAIL	1/1:26:25:0.9615:0.9615:0.9800:46.94:PASS	0/1:75:14:0.1867:0.1867:0.9808:38.07:75	0/1:16:8:0.5000:0.5000:0.9875:39.75:PASS	0/1:67:44:0.6567:0.6567:0.9800:49.41:PASS	0/0:79:0:0.0000:0.0000:1.0000:0.00:FAIL	0/1:13:3:0.2308:0.2308:0.9980:30.31:PASS	0/0:21:1:0.0476:0.0476:1.0000:21.62:FAIL	0/0:72:0:0.0000:0.0000:1.0000:0.00:FAIL	0/1:16:6:0.3750:0.3750:0.9925:36.20:PASS	0/0:21:0:0.0000:0.0000:1.0000:0.00:FAIL	0/0:31:3:0.0968:0.0968:0.9980:29.24:PASS	1/1:32:32:1.0000:1.0000:0.9800:48.11:PASS	0/0:58:1:0.0172:0.0172:1.0000:4.17:FAIL	1/1:20:20:1.0000:1.0000:0.9801:45.76:PASS	0/1:21:16:0.7619:0.7619:0.9804:44.47:PASS	0/0:24:0:0.0000:0.0000:1.0000:0.00:FAIL	0/1:17:13:0.7647:0.7647:0.9814:43.15:PASS	0/0:40:0:0.0000:0.0000:1.0000:0.00:FAIL	1/1:34:34:1.0000:1.0000:0.9800:48.41:PASS	1/1:54:54:1.0000:1.0000:0.9800:50.07:PASS	1/1:42:42:1.0000:1.0000:0.9800:49.19:PASS	0/0:45:0:0.0000:0.0000:1.0000:0.00:FAIL	1/1:45:45:1.0000:1.0000:0.9800:49.41:PASS	0/0:69:0:0.0000:0.0000:1.0000:0.00:FAIL
11850_27	87	.	A	G	53.96	PASS	.	GT:DP:AD:AF:RAF:SB:SC:PF	1/1:385:381:0.9896:0.9896:0.9800:53.38:PASS	0/0:250:1:0.0040:0.0040:1.0000:6.37:FAIL	0/0:234:0:0.0000:0.0000:1.0000:0.00:FAIL	0/1:87:30:0.3448:0.3448:0.9800:43.80:PASS	0/1:147:106:0.7211:0.7211:0.9800:51.90:PASS	1/1:52:52:1.0000:1.0000:0.9800:50.07:PASS	1/1:73:73:1.0000:1.0000:0.9800:51.08:PASS	0/1:26:12:0.4615:0.4615:0.9814:42.49:PASS	0/0:118:0:0.0000:0.0000:1.0000:0.00:FAIL	1/1:43:42:0.9767:0.9767:0.9800:49.34:PASS	0/1:30:22:0.7333:0.7333:0.9800:46.34:PASS	0/0:18:0:0.0000:0.0000:1.0000:0.00:FAIL	0/1:43:22:0.5116:0.5116:0.9800:46.35:PASS	0/1:58:22:0.3793:0.3793:0.9800:43.56:PASS	1/1:43:43:1.0000:1.0000:0.9800:49.19:PASS	0/1:19:2:0.1053:0.1053:0.9980:26.74:19	1/1:77:77:1.0000:1.0000:0.9800:51.19:PASS	0/1:58:14:0.2414:0.2414:0.9808:39.02:PASS	1/1:42:42:1.0000:1.0000:0.9800:49.28:PASS	0/0:94:0:0.0000:0.0000:1.0000:0.00:FAIL	1/1:50:47:0.9400:0.9400:0.9800:49.71:PASS	0/1:27:12:0.4444:0.4444:0.9814:42.09:PASS	0/1:35:14:0.4000:0.4000:0.9808:41.94:PASS	0/1:25:13:0.5200:0.5200:0.9814:43.17:PASS	0/1:62:9:0.1452:0.1452:0.9844:35.47:62	0/1:105:83:0.7905:0.7905:0.9800:51.38:PASS	0/1:27:7:0.2593:0.2593:0.9875:35.76:PASS	0/0:35:0:0.0000:0.0000:1.0000:0.00:FAIL	0/0:45:0:0.0000:0.0000:1.0000:0.00:FAIL	0/1:21:18:0.8571:0.8571:0.9801:45.25:21	0/0:48:0:0.0000:0.0000:1.0000:0.00:FAIL	1/1:27:27:1.0000:1.0000:0.9800:47.37:PASS	1/1:21:20:0.9524:0.9524:0.9801:45.79:PASS	0/0:72:0:0.0000:0.0000:1.0000:0.00:FAIL	1/1:43:42:0.9767:0.9767:0.9800:49.33:PASS	0/1:59:10:0.1695:0.1695:0.9844:36.50:59	0/1:115:71:0.6174:0.6174:0.9800:51.00:PASS	0/1:53:32:0.6038:0.6038:0.9800:48.23:PASS	0/1:127:40:0.3150:0.3150:0.9800:43.78:PASS	0/1:107:21:0.1963:0.1963:0.9800:39.60:107	1/1:58:57:0.9828:0.9828:0.9800:50.38:PASS
11879_103	71	.	A	G	53.3	PASS	.	GT:DP:AD:AF:RAF:SB:SC:PF	0/0:553:2:0.0036:0.0036:0.9980:6.64:FAIL	0/1:592:313:0.5287:0.5287:0.9800:53.30:PASS	0/1:30:15:0.5000:0.5000:0.9804:44.20:PASS	0/0:37:0:0.0000:0.0000:1.0000:0.00:FAIL	0/0:32:0:0.0000:0.0000:1.0000:0.00:FAIL	0/1:65:27:0.4154:0.4154:0.9800:45.36:PASS	0/0:53:0:0.0000:0.0000:1.0000:0.00:FAIL	0/1:21:9:0.4286:0.4286:0.9844:39.93:PASS	0/0:38:0:0.0000:0.0000:1.0000:0.00:FAIL	0/1:116:62:0.5345:0.5345:0.9800:50.67:PASS	0/0:104:9:0.0865:0.0865:0.9844:35.05:PASS	0/0:48:0:0.0000:0.0000:1.0000:0.00:FAIL	0/0:88:5:0.0568:0.0568:0.9980:31.83:PASS	0/1:114:19:0.1667:0.1667:0.9801:38.88:114	0/1:37:21:0.5676:0.5676:0.9800:46.00:PASS	0/0:51:0:0.0000:0.0000:1.0000:0.00:FAIL	0/0:13:0:0.0000:0.0000:1.0000:0.00:FAIL	0/1:75:24:0.3200:0.3200:0.9800:42.55:PASS	0/1:64:21:0.3281:0.3281:0.9800:42.29:PASS	0/1:32:5:0.1563:0.1563:0.9980:32.87:32	0/1:38:12:0.3158:0.3158:0.9814:39.58:PASS	0/1:14:8:0.5714:0.5714:0.9875:39.73:PASS	0/1:61:32:0.5246:0.5246:0.9800:48.25:PASS	0/1:55:21:0.3818:0.3818:0.9800:43.50:PASS	0/1:97:15:0.1546:0.1546:0.9804:37.87:97	0/1:68:27:0.3971:0.3971:0.9800:44.84:PASS	0/1:89:53:0.5955:0.5955:0.9800:50.11:PASS	0/0:29:0:0.0000:0.0000:1.0000:0.00:FAIL	0/1:61:39:0.6393:0.6393:0.9800:48.90:PASS	0/1:29:4:0.1379:0.1379:0.9980:31.39:29	0/0:19:0:0.0000:0.0000:1.0000:0.00:FAIL	0/1:34:4:0.1176:0.1176:0.9980:31.21:34	./.:3:0:0.0000:0.0000:1.0000:0.00:FAIL	0/1:40:19:0.4750:0.4750:0.9801:45.46:PASS	0/1:109:54:0.4954:0.4954:0.9800:50.14:PASS	0/1:49:15:0.3061:0.3061:0.9804:40.48:PASS	0/1:76:23:0.3026:0.3026:0.9800:42.04:PASS	0/0:63:0:0.0000:0.0000:1.0000:0.00:FAIL	0/1:86:41:0.4767:0.4767:0.9800:49.03:PASS	0/1:85:14:0.1647:0.1647:0.9808:37.70:85	0/1:119:74:0.6218:0.6218:0.9800:51.16:PASS
11886_63	49	.	A	C	53.01	PASS	.	GT:DP:AD:AF:RAF:SB:SC:PF	1/1:295:294:0.9966:0.9966:0.9800:52.31:PASS	0/0:386:0:0.0000:0.0000:1.0000:0.00:FAIL	0/1:81:29:0.3580:0.3580:0.9800:43.65:PASS	0/1:22:6:0.2727:0.2727:0.9925:35.04:PASS	0/0:31:0:0.0000:0.0000:1.0000:0.00:FAIL	0/1:36:27:0.7500:0.7500:0.9800:46.90:PASS	1/1:33:33:1.0000:1.0000:0.9800:47.75:PASS	0/0:37:0:0.0000:0.0000:1.0000:0.00:FAIL	0/1:16:4:0.2500:0.2500:0.9980:32.28:PASS	0/1:10:7:0.7000:0.7000:0.9875:38.53:PASS	0/1:37:28:0.7568:0.7568:0.9800:47.07:PASS	0/0:41:0:0.0000:0.0000:1.0000:0.00:FAIL	1/1:27:27:1.0000:1.0000:0.9800:46.89:PASS	1/1:27:27:1.0000:1.0000:0.9800:46.91:PASS	./.:2:0:0.0000:0.0000:1.0000:0.00:FAIL	1/1:12:12:1.0000:1.0000:0.9814:42.35:PASS	0/1:11:3:0.2727:0.2727:0.9980:30.55:PASS	0/0:29:1:0.0345:0.0345:1.0000:21.85:FAIL	./.:8:3:0.3750:0.3750:0.9980:31.46:PASS	./.:1:1:1.0000:1.0000:1.0000:23.19:FAIL	1/1:18:17:0.9444:0.9444:0.9802:44.49:PASS	1/1:15:15:1.0000:1.0000:0.9804:43.76:PASS	0/0:14:0:0.0000:0.0000:1.0000:0.00:FAIL	0/1:17:2:0.1176:0.1176:0.9980:26.65:17	1/1:22:22:1.0000:1.0000:0.9800:45.93:PASS	0/1:60:39:0.6500:0.6500:0.9800:48.45:PASS	0/1:45:9:0.2000:0.2000:0.9844:36.32:PASS	./.:7:2:0.2857:0.2857:0.9980:27.83:PASS	./.:6:5:0.8333:0.8333:0.9980:35.93:PASS	0/1:12:8:0.6667:0.6667:0.9875:39.53:PASS	0/1:12:3:0.2500:0.2500:0.9980:30.40:PASS	0/0:15:0:0.0000:0.0000:1.0000:0.00:FAIL	1/1:12:12:1.0000:1.0000:0.9814:42.30:PASS	0/0:11:0:0.0000:0.0000:1.0000:0.00:FAIL	0/1:47:37:0.7872:0.7872:0.9800:48.22:PASS	0/1:13:5:0.3846:0.3846:0.9980:35.11:PASS	1/1:13:13:1.0000:1.0000:0.9814:42.88:PASS	1/1:18:18:1.0000:1.0000:0.9801:44.82:PASS	0/0:65:0:0.0000:0.0000:1.0000:0.00:FAIL	0/1:60:18:0.3000:0.3000:0.9801:40.77:PASS	1/1:35:35:1.0000:1.0000:0.9800:47.80:PASS
11909_28	115	.	T	A	49.87	PASS	.	GT:DP:AD:AF:RAF:SB:SC:PF	0/0:276:0:0.0000:0.0000:1.0000:0.00:FAIL	1/1:192:190:0.9896:0.9896:0.9800:49.30:PASS	0/1:72:9:0.1250:0.1250:0.9844:34.73:72	1/1:31:31:1.0000:1.0000:0.9800:45.63:PASS	0/1:16:10:0.6250:0.6250:0.9844:40.11:PASS	0/1:65:32:0.4923:0.4923:0.9800:45.80:PASS	0/0:31:0:0.0000:0.0000:1.0000:0.00:FAIL	0/0:11:0:0.0000:0.0000:1.0000:0.00:FAIL	0/0:37:0:0.0000:0.0000:1.0000:0.00:FAIL	./.:1:1:1.0000:1.0000:1.0000:23.06:FAIL	1/1:20:18:0.9000:0.9000:0.9801:43.36:PASS	0/1:17:2:0.1176:0.1176:0.9980:26.48:17	1/1:32:32:1.0000:1.0000:0.9800:45.24:PASS	0/1:34:16:0.4706:0.4706:0.9804:42.70:PASS	1/1:14:14:1.0000:1.0000:0.9808:41.56:PASS	./.:4:0:0.0000:0.0000:1.0000:0.00:FAIL	0/1:45:25:0.5556:0.5556:0.9800:44.89:PASS	0/0:17:1:0.0588:0.0588:1.0000:21.81:FAIL	0/0:17:0:0.0000:0.0000:1.0000:0.00:FAIL	0/0:17:0:0.0000:0.0000:1.0000:0.00:FAIL	0/0:36:0:0.0000:0.0000:1.0000:0.00:FAIL	0/1:45:14:0.3111:0.3111:0.9808:39.08:PASS	./.:9:7:0.7778:0.7778:0.9875:37.73:PASS	0/0:48:0:0.0000:0.0000:1.0000:0.00:FAIL	0/1:92:27:0.2935:0.2935:0.9800:40.87:PASS	./.:1:1:1.0000:1.0000:1.0000:23.06:FAIL	0/0:23:1:0.0435:0.0435:1.0000:21.69:FAIL	0/1:41:29:0.7073:0.7073:0.9800:44.68:PASS	0/1:19:10:0.5263:0.5263:0.9844:40.21:PASS	0/0:26:0:0.0000:0.0000:1.0000:0.00:FAIL	1/1:18:18:1.0000:1.0000:0.9801:43.40:PASS	0/0:27:0:0.0000:0.0000:1.0000:0.00:FAIL	0/1:14:2:0.1429:0.1429:0.9980:25.01:14	0/1:16:9:0.5625:0.5625:0.9844:39.24:PASS	1/1:13:13:1.0000:1.0000:0.9814:41.69:PASS	./.:4:4:1.0000:1.0000:0.9980:33.62:PASS	0/1:32:8:0.2500:0.2500:0.9875:35.56:PASS	0/1:16:7:0.4375:0.4375:0.9875:32.71:PASS	0/1:34:14:0.4118:0.4118:0.9808:40.87:PASS	0/1:51:25:0.4902:0.4902:0.9800:44.93:PASS	0/1:35:31:0.8857:0.8857:0.9800:45.15:35
11931_39	85	.	A	T	53.93	PASS	.	GT:DP:AD:AF:RAF:SB:SC:PF	1/1:458:457:0.9978:0.9978:0.9800:53.45:PASS	0/0:256:1:0.0039:0.0039:1.0000:6.34:FAIL	1/1:58:58:1.0000:1.0000:0.9800:50.37:PASS	0/0:24:0:0.0000:0.0000:1.0000:0.00:FAIL	0/1:55:31:0.5636:0.5636:0.9800:48.09:PASS	0/1:76:19:0.2500:0.2500:0.9801:40.12:PASS	1/1:28:28:1.0000:1.0000:0.9800:47.64:PASS	1/1:56:56:1.0000:1.0000:0.9800:50.33:PASS	1/1:62:62:1.0000:1.0000:0.9800:50.61:PASS	0/0:22:0:0.0000:0.0000:1.0000:0.00:FAIL	0/1:10:7:0.7000:0.7000:0.9875:38.72:PASS	0/1:16:7:0.4375:0.4375:0.9875:38.43:PASS	0/0:27:0:0.0000:0.0000:1.0000:0.00:FAIL	0/1:51:16:0.3137:0.3137:0.9804:40.86:PASS	./.:4:0:0.0000:0.0000:1.0000:0.00:FAIL	./.:9:9:1.0000:1.0000:0.9844:40.67:PASS	0/1:22:12:0.5455:0.5455:0.9814:42.70:PASS	1/1:12:12:1.0000:1.0000:0.9814:42.69:PASS	0/1:43:14:0.3256:0.3256:0.9808:40.54:PASS	1/1:16:16:1.0000:1.0000:0.9804:44.50:PASS	1/1:50:50:1.0000:1.0000:0.9800:49.98:PASS	./.:5:0:0.0000:0.0000:1.0000:0.00:FAIL	1/1:10:8:0.8000:0.8000:0.9875:39.77:PASS	1/1:21:21:1.0000:1.0000:0.9800:46.08:PASS	0/1:33:25:0.7576:0.7576:0.9800:47.09:PASS	0/0:27:0:0.0000:0.0000:1.0000:0.00:FAIL	1/1:24:24:1.0000:1.0000:0.9800:46.52:PASS	./.:5:5:1.0000:1.0000:0.9980:36.13:PASS	0/1:28:9:0.3214:0.3214:0.9844:38.22:PASS	1/1:10:10:1.0000:1.0000:0.9844:41.41:PASS	0/0:26:0:0.0000:0.0000:1.0000:0.00:FAIL	1/1:17:17:1.0000:1.0000:0.9802:44.88:PASS	0/0:23:1:0.0435:0.0435:1.0000:21.94:FAIL	0/1:20:5:0.2500:0.2500:0.9980:33.83:PASS	0/0:11:0:0.0000:0.0000:1.0000:0.00:FAIL	0/0:16:1:0.0625:0.0625:1.0000:21.99:FAIL	0/1:39:16:0.4103:0.4103:0.9804:42.51:PASS	0/1:57:40:0.7018:0.7018:0.9800:49.11:PASS	0/1:12:6:0.5000:0.5000:0.9925:37.58:PASS	0/0:30:0:0.0000:0.0000:1.0000:0.00:FAIL	0/1:45:32:0.7111:0.7111:0.9800:48.20:PASS
11947_44	32	.	C	G	47.06	PASS	.	GT:DP:AD:AF:RAF:SB:SC:PF	1/1:308:308:1.0000:1.0000:0.9800:46.50:PASS	0/0:299:0:0.0000:0.0000:1.0000:0.00:FAIL	1/1:81:81:1.0000:1.0000:0.9800:45.28:PASS	0/1:55:21:0.3818:0.3818:0.9800:40.12:PASS	0/0:65:6:0.0923:0.0923:0.9925:32.52:PASS	0/1:56:11:0.1964:0.1964:0.9825:36.08:56	0/0:42:4:0.0952:0.0952:0.9980:30.41:PASS	1/1:29:28:0.9655:0.9655:0.9800:43.16:PASS	0/1:103:73:0.7087:0.7087:0.9800:45.44:PASS	0/1:45:39:0.8667:0.8667:0.9800:43.88:45	1/1:39:38:0.9744:0.9744:0.9800:44.10:PASS	1/1:127:127:1.0000:1.0000:0.9800:45.84:PASS	1/1:31:31:1.0000:1.0000:0.9800:44.22:PASS	0/1:38:17:0.4474:0.4474:0.9802:40.52:PASS	0/1:23:13:0.5652:0.5652:0.9814:41.27:PASS	1/1:25:25:1.0000:1.0000:0.9800:42.60:PASS	0/1:26:17:0.6538:0.6538:0.9802:41.24:PASS	1/1:15:14:0.9333:0.9333:0.9808:40.50:PASS	0/1:65:13:0.2000:0.2000:0.9814:35.94:PASS	1/1:16:16:1.0000:1.0000:0.9804:40.90:PASS	1/1:49:49:1.0000:1.0000:0.9800:44.42:PASS	./.:2:1:0.5000:0.5000:1.0000:22.76:FAIL	./.:4:4:1.0000:1.0000:0.9980:32.78:PASS	0/1:16:14:0.8750:0.8750:0.9808:41.61:16	1/1:62:62:1.0000:1.0000:0.9800:45.54:PASS	0/1:40:23:0.5750:0.5750:0.9800:43.67:PASS	0/1:34:12:0.3529:0.3529:0.9814:37.72:PASS	0/0:17:0:0.0000:0.0000:1.0000:0.00:FAIL	0/0:26:0:0.0000:0.0000:1.0000:0.00:FAIL	0/1:23:9:0.3913:0.3913:0.9844:37.01:PASS	0/1:29:13:0.4483:0.4483:0.9814:39.71:PASS	1/1:63:63:1.0000:1.0000:0.9800:45.18:PASS	1/1:75:69:0.9200:0.9200:0.9800:45.15:PASS	0/1:40:19:0.4750:0.4750:0.9878:41.39:PASS	0/0:70:0:0.0000:0.0000:1.0000:0.00:FAIL	0/1:44:36:0.8182:0.8182:0.9800:43.81:44	1/1:40:40:1.0000:1.0000:0.9800:44.44:PASS	0/0:27:0:0.0000:0.0000:1.0000:0.00:FAIL	0/0:46:0:0.0000:0.0000:1.0000:0.00:FAIL	0/0:153:0:0.0000:0.0000:1.0000:0.00:FAIL	1/1:64:64:1.0000:1.0000:0.9800:46.02:PASS
11995_53	113	.	A	G	46.57	PASS	.	GT:DP:AD:AF:RAF:SB:SC:PF	1/1:337:337:1.0000:1.0000:0.9800:46.30:PASS	0/0:306:0:0.0000:0.0000:1.0000:0.00:FAIL	1/1:175:175:1.0000:1.0000:0.9800:45.91:PASS	0/1:36:14:0.3889:0.3889:0.9808:38.50:PASS	0/1:103:75:0.7282:0.7282:0.9800:45.07:PASS	0/1:140:47:0.3357:0.3357:0.9800:41.02:PASS	1/1:33:32:0.9697:0.9697:0.9800:43.41:PASS	0/0:63:0:0.0000:0.0000:1.0000:0.00:FAIL	1/1:59:59:1.0000:1.0000:0.9800:44.58:PASS	1/1:33:33:1.0000:1.0000:0.9800:43.12:PASS	1/1:48:48:1.0000:1.0000:0.9800:43.99:PASS	0/0:45:0:0.0000:0.0000:1.0000:0.00:FAIL	0/1:31:23:0.7419:0.7419:0.9800:42.33:PASS	0/1:27:15:0.5556:0.5556:0.9804:40.59:PASS	0/0:38:0:0.0000:0.0000:1.0000:0.00:FAIL	1/1:23:23:1.0000:1.0000:0.9800:42.25:PASS	0/1:18:12:0.6667:0.6667:0.9814:39.54:PASS	0/1:12:9:0.7500:0.7500:0.9844:37.96:PASS	0/1:39:18:0.4615:0.4615:0.9801:40.87:PASS	1/1:22:22:1.0000:1.0000:0.9800:42.18:PASS	0/1:27:16:0.5926:0.5926:0.9804:39.54:PASS	./.:6:1:0.1667:0.1667:1.0000:22.03:FAIL	0/1:39:21:0.5385:0.5385:0.9800:42.02:PASS	1/1:23:23:1.0000:1.0000:0.9800:42.30:PASS	0/1:102:30:0.2941:0.2941:0.9800:39.46:PASS	./.:9:8:0.8889:0.8889:0.9875:37.34:PASS	0/1:22:9:0.4091:0.4091:0.9844:37.23:PASS	0/1:14:7:0.5000:0.5000:0.9875:36.35:PASS	0/1:28:13:0.4643:0.4643:0.9814:39.69:PASS	0/1:12:2:0.1667:0.1667:0.9980:26.35:12	0/1:24:11:0.4583:0.4583:0.9825:38.96:PASS	0/1:36:20:0.5556:0.5556:0.9801:41.66:PASS	0/1:24:4:0.1667:0.1667:0.9980:30.44:24	0/1:17:10:0.5882:0.5882:0.9844:38.09:PASS	0/1:41:27:0.6585:0.6585:0.9800:42.84:PASS	./.:6:1:0.1667:0.1667:1.0000:21.70:FAIL	0/0:25:0:0.0000:0.0000:1.0000:0.00:FAIL	1/1:17:17:1.0000:1.0000:0.9802:41.10:PASS	0/0:33:1:0.0303:0.0303:1.0000:21.42:FAIL	0/0:29:0:0.0000:0.0000:1.0000:0.00:FAIL	0/1:33:20:0.6061:0.6061:0.9801:41.75:PASS
12025_66	31	.	C	G	45.79	PASS	.	GT:DP:AD:AF:RAF:SB:SC:PF	1/1:1239:1238:0.9992:0.9992:0.9800:45.54:PASS	0/0:427:4:0.0094:0.0094:0.9980:7.56:FAIL	0/1:89:50:0.5618:0.5618:0.9800:43.49:PASS	0/1:155:89:0.5742:0.5742:0.9800:44.33:PASS	0/0:155:0:0.0000:0.0000:1.0000:0.00:FAIL	1/1:90:86:0.9556:0.9556:0.9800:44.66:PASS	0/1:114:24:0.2105:0.2105:0.9800:37.20:PASS	0/1:80:54:0.6750:0.6750:0.9800:43.91:PASS	1/1:96:94:0.9792:0.9792:0.9800:44.38:PASS	0/0:38:0:0.0000:0.0000:1.0000:0.00:FAIL	0/0:67:1:0.0149:0.0149:1.0000:7.67:FAIL	0/0:79:2:0.0253:0.0253:0.9980:8.92:FAIL	1/1:43:42:0.9767:0.9767:0.9800:43.89:PASS	1/1:28:26:0.9286:0.9286:0.9800:42.03:PASS	0/1:29:15:0.5172:0.5172:0.9804:40.63:PASS	1/1:23:23:1.0000:1.0000:0.9800:42.22:PASS	0/0:79:0:0.0000:0.0000:1.0000:0.00:FAIL	0/0:42:0:0.0000:0.0000:1.0000:0.00:FAIL	0/1:78:46:0.5897:0.5897:0.9800:43.33:PASS	0/1:36:11:0.3056:0.3056:0.9825:36.24:PASS	1/1:63:63:1.0000:1.0000:0.9800:44.19:PASS	0/1:44:32:0.7273:0.7273:0.9800:42.60:PASS	0/1:41:36:0.8780:0.8780:0.9800:42.91:41	0/0:126:10:0.0794:0.0794:0.9844:33.33:PASS	1/1:133:133:1.0000:1.0000:0.9800:44.78:PASS	1/1:19:18:0.9474:0.9474:0.9801:41.27:PASS	0/1:47:26:0.5532:0.5532:0.9800:42.01:PASS	0/1:17:11:0.6471:0.6471:0.9825:39.90:PASS	0/1:32:14:0.4375:0.4375:0.9808:40.56:PASS	0/1:25:22:0.8800:0.8800:0.9800:41.42:25	0/1:35:8:0.2286:0.2286:0.9875:34.63:PASS	0/0:23:1:0.0435:0.0435:1.0000:21.37:FAIL	0/1:45:30:0.6667:0.6667:0.9800:43.44:PASS	0/0:79:0:0.0000:0.0000:1.0000:0.00:FAIL	0/1:91:36:0.3956:0.3956:0.9800:41.45:PASS	0/1:57:24:0.4211:0.4211:0.9800:40.54:PASS	1/1:102:102:1.0000:1.0000:0.9800:44.79:PASS	1/1:85:85:1.0000:1.0000:0.9800:44.59:PASS	0/0:186:0:0.0000:0.0000:1.0000:0.00:FAIL	0/1:94:23:0.2447:0.2447:0.9800:37.93:PASS	1/1:162:162:1.0000:1.0000:0.9800:44.98:PASS
12029_49	64	.	T	C	48.16	PASS	.	GT:DP:AD:AF:RAF:SB:SC:PF	1/1:347:345:0.9942:0.9942:0.9800:48.16:PASS	0/0:387:1:0.0026:0.0026:1.0000:6.09:FAIL	1/1:120:120:1.0000:1.0000:0.9800:47.40:PASS	0/0:86:0:0.0000:0.0000:1.0000:0.00:FAIL	0/0:155:0:0.0000:0.0000:1.0000:0.00:FAIL	0/0:43:1:0.0233:0.0233:1.0000:8.50:FAIL	0/1:88:50:0.5682:0.5682:0.9800:45.92:PASS	0/0:59:0:0.0000:0.0000:1.0000:0.00:FAIL	0/0:50:0:0.0000:0.0000:1.0000:0.00:FAIL	0/1:63:18:0.2857:0.2857:0.9801:38.91:PASS	0/1:88:53:0.6023:0.6023:0.9800:46.07:PASS	1/1:40:39:0.9750:0.9750:0.9800:45.31:PASS	1/1:37:37:1.0000:1.0000:0.9800:45.16:PASS	0/0:28:0:0.0000:0.0000:1.0000:0.00:FAIL	0/1:10:3:0.3000:0.3000:0.9980:30.13:PASS	1/1:26:26:1.0000:1.0000:0.9800:44.01:PASS	0/0:25:0:0.0000:0.0000:1.0000:0.00:FAIL	1/1:31:31:1.0000:1.0000:0.9800:44.59:PASS	0/1:38:22:0.5789:0.5789:0.9800:43.40:PASS	0/0:34:1:0.0294:0.0294:1.0000:21.25:FAIL	0/0:22:0:0.0000:0.0000:1.0000:0.00:FAIL	1/1:30:30:1.0000:1.0000:0.9800:44.52:PASS	0/1:11:6:0.5455:0.5455:0.9925:36.16:PASS	1/1:14:14:1.0000:1.0000:0.9808:41.30:PASS	0/1:80:33:0.4125:0.4125:0.9800:43.06:PASS	1/1:41:41:1.0000:1.0000:0.9800:45.44:PASS	0/1:11:5:0.4545:0.4545:0.9980:34.80:PASS	0/1:13:5:0.3846:0.3846:0.9980:34.20:PASS	0/1:38:18:0.4737:0.4737:0.9801:42.39:PASS	0/1:40:15:0.3750:0.3750:0.9804:39.77:PASS	0/1:19:8:0.4211:0.4211:0.9875:37.49:PASS	0/0:37:0:0.0000:0.0000:1.0000:0.00:FAIL	0/1:12:6:0.5000:0.5000:0.9925:36.07:PASS	0/1:17:6:0.3529:0.3529:0.9925:34.94:PASS	0/1:31:23:0.7419:0.7419:0.9800:43.55:PASS	0/1:29:12:0.4138:0.4138:0.9814:39.48:PASS	0/0:90:1:0.0111:0.0111:1.0000:7.28:FAIL	0/0:24:0:0.0000:0.0000:1.0000:0.00:FAIL	0/1:99:58:0.5859:0.5859:0.9800:46.28:PASS	0/0:104:1:0.0096:0.0096:1.0000:7.11:FAIL	0/1:44:7:0.1591:0.1591:0.9875:33.48:44
12064_61	101	.	G	A	51.76	PASS	.	GT:DP:AD:AF:RAF:SB:SC:PF	1/1:158:155:0.9810:0.9810:0.9800:51.76:PASS	0/0:416:0:0.0000:0.0000:1.0000:0.00:FAIL	1/1:30:30:1.0000:1.0000:0.9800:47.36:PASS	0/1:65:54:0.8308:0.8308:0.9800:49.64:65	0/0:58:3:0.0517:0.0517:0.9980:28.03:PASS	0/0:83:0:0.0000:0.0000:1.0000:0.00:FAIL	0/0:64:1:0.0156:0.0156:1.0000:7.83:FAIL	0/1:28:4:0.1429:0.1429:0.9980:31.27:28	0/0:40:1:0.0250:0.0250:1.0000:8.70:FAIL	1/1:27:27:1.0000:1.0000:0.9800:46.97:PASS	1/1:12:11:0.9167:0.9167:0.9825:41.66:PASS	0/1:71:43:0.6056:0.6056:0.9800:48.92:PASS	0/1:21:4:0.1905:0.1905:0.9980:31.75:21	0/0:61:1:0.0164:0.0164:1.0000:7.90:FAIL	1/1:10:10:1.0000:1.0000:0.9844:41.11:PASS	0/0:25:0:0.0000:0.0000:1.0000:0.00:FAIL	0/1:33:17:0.5152:0.5152:0.9802:44.60:PASS	1/1:10:10:1.0000:1.0000:0.9844:41.16:PASS	1/1:36:36:1.0000:1.0000:0.9800:48.19:PASS	0/1:16:13:0.8125:0.8125:0.9814:42.89:16	0/0:51:0:0.0000:0.0000:1.0000:0.00:FAIL	0/0:57:0:0.0000:0.0000:1.0000:0.00:FAIL	1/1:40:40:1.0000:1.0000:0.9800:48.67:PASS	0/0:13:0:0.0000:0.0000:1.0000:0.00:FAIL	1/1:60:59:0.9833:0.9833:0.9800:49.90:PASS	0/0:13:0:0.0000:0.0000:1.0000:0.00:FAIL	0/1:35:16:0.4571:0.4571:0.9804:43.50:PASS	0/1:23:19:0.8261:0.8261:0.9801:44.96:23	0/1:56:26:0.4643:0.4643:0.9800:46.31:PASS	0/1:22:11:0.5000:0.5000:0.9825:41.67:PASS	./.:3:1:0.3333:0.3333:1.0000:15.46:FAIL	./.:9:0:0.0000:0.0000:1.0000:0.00:FAIL	0/0:28:0:0.0000:0.0000:1.0000:0.00:FAIL	1/1:35:35:1.0000:1.0000:0.9800:48.07:PASS	0/0:47:0:0.0000:0.0000:1.0000:0.00:FAIL	0/1:20:10:0.5000:0.5000:0.9844:40.87:PASS	0/0:50:1:0.0200:0.0200:1.0000:8.26:FAIL	0/0:34:0:0.0000:0.0000:1.0000:0.00:FAIL	0/1:67:31:0.4627:0.4627:0.9800:46.83:PASS	0/1:57:7:0.1228:0.1228:0.9875:34.04:57	1/1:26:26:1.0000:1.0000:0.9800:46.66:PASS
12092_23	75	.	A	C	54.14	PASS	.	GT:DP:AD:AF:RAF:SB:SC:PF	0/0:194:1:0.0052:0.0052:1.0000:6.55:FAIL	1/1:433:431:0.9954:0.9954:0.9800:53.66:PASS	./.:8:0:0.0000:0.0000:1.0000:0.00:FAIL	./.:9:4:0.4444:0.4444:0.9980:34.33:PASS	./.:7:7:1.0000:1.0000:0.9875:38.82:PASS	0/1:37:20:0.5405:0.5405:0.9801:45.96:PASS	0/0:50:1:0.0200:0.0200:1.0000:6.25:FAIL	0/1:16:8:0.5000:0.5000:0.9875:39.84:PASS	0/1:62:13:0.2097:0.2097:0.9814:38.22:PASS	0/0:51:0:0.0000:0.0000:1.0000:0.00:FAIL	0/1:29:21:0.7241:0.7241:0.9800:46.22:PASS	0/0:28:2:0.0714:0.0714:0.9980:26.51:PASS	0/0:29:0:0.0000:0.0000:1.0000:0.00:FAIL	0/0:42:0:0.0000:0.0000:1.0000:0.00:FAIL	0/0:13:0:0.0000:0.0000:1.0000:0.00:FAIL	0/1:27:6:0.2222:0.2222:0.9925:34.63:PASS	1/1:18:18:1.0000:1.0000:0.9801:45.32:PASS	0/1:17:5:0.2941:0.2941:0.9980:34.21:PASS	0/0:37:0:0.0000:0.0000:1.0000:0.00:FAIL	./.:6:0:0.0000:0.0000:1.0000:0.00:FAIL	./.:4:0:0.0000:0.0000:1.0000:0.00:FAIL	1/1:36:36:1.0000:1.0000:0.9800:48.86:PASS	0/0:10:0:0.0000:0.0000:1.0000:0.00:FAIL	./.:4:0:0.0000:0.0000:1.0000:0.00:FAIL	1/1:31:31:1.0000:1.0000:0.9800:48.22:PASS	0/0:30:0:0.0000:0.0000:1.0000:0.00:FAIL	0/1:25:13:0.5200:0.5200:0.9814:43.29:PASS	1/1:21:21:1.0000:1.0000:0.9800:46.21:PASS	0/1:24:21:0.8750:0.8750:0.9800:46.21:24	1/1:13:13:1.0000:1.0000:0.9814:43.27:PASS	./.:7:0:0.0000:0.0000:1.0000:0.00:FAIL	0/1:14:8:0.5714:0.5714:0.9875:39.84:PASS	0/1:10:4:0.4000:0.4000:0.9980:33.91:PASS	1/1:26:26:1.0000:1.0000:0.9800:47.35:PASS	0/0:16:0:0.0000:0.0000:1.0000:0.00:FAIL	0/1:14:2:0.1429:0.1429:0.9980:26.99:14	1/1:61:61:1.0000:1.0000:0.9800:50.72:PASS	1/1:31:29:0.9355:0.9355:0.9800:47.89:PASS	1/1:29:29:1.0000:1.0000:0.9800:47.86:PASS	0/1:40:22:0.5500:0.5500:0.9800:46.47:PASS	0/1:51:18:0.3529:0.3529:0.9801:42.18:PASS
12102_23	62	.	T	G	53.81	PASS	.	GT:DP:AD:AF:RAF:SB:SC:PF	1/1:182:181:0.9945:0.9945:0.9800:52.61:PASS	0/0:210:0:0.0000:0.0000:1.0000:0.00:FAIL	1/1:90:89:0.9889:0.9889:0.9800:51.42:PASS	1/1:37:36:0.9730:0.9730:0.9800:48.62:PASS	0/0:111:0:0.0000:0.0000:1.0000:0.00:FAIL	0/1:14:7:0.5000:0.5000:0.9875:38.74:PASS	0/1:62:33:0.5323:0.5323:0.9800:48.28:PASS	0/1:19:15:0.7895:0.7895:0.9804:44.03:PASS	1/1:54:53:0.9815:0.9815:0.9800:50.10:PASS	0/1:39:33:0.8462:0.8462:0.9800:48.31:39	0/1:47:7:0.1489:0.1489:0.9875:34.54:47	0/1:15:5:0.3333:0.3333:0.9980:34.71:PASS	1/1:32:32:1.0000:1.0000:0.9800:48.09:PASS	1/1:42:42:1.0000:1.0000:0.9800:49.21:PASS	0/1:10:5:0.5000:0.5000:0.9980:35.92:PASS	0/1:57:26:0.4561:0.4561:0.9800:46.39:PASS	1/1:39:39:1.0000:1.0000:0.9800:48.91:PASS	1/1:40:40:1.0000:1.0000:0.9800:49.04:PASS	1/1:18:18:1.0000:1.0000:0.9801:45.21:PASS	1/1:34:34:1.0000:1.0000:0.9800:48.36:PASS	0/0:26:0:0.0000:0.0000:1.0000:0.00:FAIL	0/0:45:4:0.0889:0.0889:0.9980:30.64:PASS	0/1:10:6:0.6000:0.6000:0.9925:37.53:PASS	1/1:36:36:1.0000:1.0000:0.9800:48.62:PASS	0/0:43:1:0.0233:0.0233:1.0000:8.55:FAIL	1/1:49:49:1.0000:1.0000:0.9800:49.81:PASS	0/0:24:0:0.0000:0.0000:1.0000:0.00:FAIL	0/1:21:8:0.3810:0.3810:0.9875:38.42:PASS	0/1:24:12:0.5000:0.5000:0.9814:42.49:PASS	0/1:11:7:0.6364:0.6364:0.9875:38.75:PASS	0/0:29:2:0.0690:0.0690:0.9980:26.48:PASS	./.:6:0:0.0000:0.0000:1.0000:0.00:FAIL	0/1:16:8:0.5000:0.5000:0.9875:39.56:PASS	0/0:32:0:0.0000:0.0000:1.0000:0.00:FAIL	0/1:32:5:0.1563:0.1563:0.9980:32.79:32	0/1:56:28:0.5000:0.5000:0.9800:47.43:PASS	1/1:76:76:1.0000:1.0000:0.9800:51.04:PASS	1/1:18:17:0.9444:0.9444:0.9802:44.87:PASS	1/1:40:38:0.9500:0.9500:0.9800:48.83:PASS	0/1:41:35:0.8537:0.8537:0.9800:48.43:41	0/0:46:0:0.0000:0.0000:1.0000:0.00:FAIL
12117_79	52	.	G	A	40.63	PASS	.	GT:DP:AD:AF:RAF:SB:SC:PF	1/1:368:365:0.9918:0.9918:0.9800:40.63:PASS	0/0:548:2:0.0036:0.0036:0.9980:6.49:FAIL	0/1:59:20:0.3390:0.3390:0.9801:35.86:PASS	0/1:33:13:0.3939:0.3939:0.9814:35.51:PASS	0/1:108:13:0.1204:0.1204:0.9814:32.68:108	0/0:51:1:0.0196:0.0196:1.0000:8.02:FAIL	1/1:38:38:1.0000:1.0000:0.9800:39.09:PASS	1/1:57:57:1.0000:1.0000:0.9800:39.63:PASS	0/0:77:0:0.0000:0.0000:1.0000:0.00:FAIL	0/0:42:0:0.0000:0.0000:1.0000:0.00:FAIL	0/0:55:0:0.0000:0.0000:1.0000:0.00:FAIL	0/0:63:0:0.0000:0.0000:1.0000:0.00:FAIL	1/1:28:28:1.0000:1.0000:0.9800:38.49:PASS	1/1:33:32:0.9697:0.9697:0.9800:38.79:PASS	0/1:49:6:0.1224:0.1224:0.9925:30.30:49	0/1:52:15:0.2885:0.2885:0.9804:34.72:PASS	0/1:49:6:0.1224:0.1224:0.9925:30.32:49	0/1:49:16:0.3265:0.3265:0.9804:35.30:PASS	1/1:28:28:1.0000:1.0000:0.9800:38.56:PASS	./.:3:3:1.0000:1.0000:0.9980:29.12:PASS	0/0:43:0:0.0000:0.0000:1.0000:0.00:FAIL	0/0:37:0:0.0000:0.0000:1.0000:0.00:FAIL	0/0:21:0:0.0000:0.0000:1.0000:0.00:FAIL	0/1:12:2:0.1667:0.1667:0.9980:25.29:12	0/1:88:46:0.5227:0.5227:0.9800:39.34:PASS	0/1:80:21:0.2625:0.2625:0.9800:35.14:PASS	0/1:60:28:0.4667:0.4667:0.9800:38.31:PASS	1/1:39:39:1.0000:1.0000:0.9800:39.10:PASS	0/0:61:1:0.0164:0.0164:1.0000:7.72:FAIL	0/0:62:0:0.0000:0.0000:1.0000:0.00:FAIL	./.:8:8:1.0000:1.0000:0.9875:34.51:PASS	./.:3:1:0.3333:0.3333:1.0000:21.86:FAIL	1/1:52:49:0.9423:0.9423:0.9800:39.45:PASS	0/1:36:13:0.3611:0.3611:0.9814:35.13:PASS	0/0:34:0:0.0000:0.0000:1.0000:0.00:FAIL	./.:5:5:1.0000:1.0000:0.9980:32.13:PASS	0/0:52:0:0.0000:0.0000:1.0000:0.00:FAIL	0/1:33:11:0.3333:0.3333:0.9825:34.31:PASS	1/1:93:92:0.9892:0.9892:0.9800:40.07:PASS	0/0:98:1:0.0102:0.0102:1.0000:7.06:FAIL	0/0:163:1:0.0061:0.0061:1.0000:6.54:FAIL
12141_24	92	.	T	C	53.73	PASS	.	GT:DP:AD:AF:RAF:SB:SC:PF	0/0:217:2:0.0092:0.0092:0.9980:7.42:FAIL	1/1:104:102:0.9808:0.9808:0.9800:51.62:PASS	0/1:13:2:0.1538:0.1538:0.9980:27.03:13	1/1:29:28:0.9655:0.9655:0.9800:47.39:PASS	1/1:26:25:0.9615:0.9615:0.9800:46.85:PASS	0/0:68:0:0.0000:0.0000:1.0000:0.00:FAIL	0/1:49:12:0.2449:0.2449:0.9814:38.32:PASS	1/1:67:67:1.0000:1.0000:0.9800:50.69:PASS	0/1:37:8:0.2162:0.2162:0.9875:35.99:PASS	1/1:55:54:0.9818:0.9818:0.9800:50.02:PASS	0/1:47:15:0.3191:0.3191:0.9804:40.66:PASS	0/0:55:4:0.0727:0.0727:0.9980:30.77:PASS	1/1:34:34:1.0000:1.0000:0.9800:48.38:PASS	1/1:52:52:1.0000:1.0000:0.9800:49.83:PASS	1/1:38:37:0.9737:0.9737:0.9800:48.68:PASS	0/1:15:11:0.7333:0.7333:0.9825:41.97:PASS	0/1:61:35:0.5738:0.5738:0.9800:48.51:PASS	0/1:36:19:0.5278:0.5278:0.9801:45.48:PASS	0/0:24:0:0.0000:0.0000:1.0000:0.00:FAIL	0/0:27:0:0.0000:0.0000:1.0000:0.00:FAIL	0/1:34:12:0.3529:0.3529:0.9814:40.23:PASS	0/1:37:18:0.4865:0.4865:0.9801:45.15:PASS	0/1:84:26:0.3095:0.3095:0.9800:42.24:PASS	1/1:24:24:1.0000:1.0000:0.9800:46.70:PASS	1/1:55:55:1.0000:1.0000:0.9800:50.07:PASS	0/0:15:0:0.0000:0.0000:1.0000:0.00:FAIL	1/1:67:67:1.0000:1.0000:0.9800:50.68:PASS	0/1:28:19:0.6786:0.6786:0.9801:45.45:PASS	0/1:19:4:0.2105:0.2105:0.9980:32.00:PASS	0/1:21:10:0.4762:0.4762:0.9844:41.28:PASS	0/0:47:0:0.0000:0.0000:1.0000:0.00:FAIL	0/1:21:14:0.6667:0.6667:0.9808:43.62:PASS	1/1:25:25:1.0000:1.0000:0.9800:46.93:PASS	0/0:17:0:0.0000:0.0000:1.0000:0.00:FAIL	0/0:39:0:0.0000:0.0000:1.0000:0.00:FAIL	0/1:24:17:0.7083:0.7083:0.9802:44.80:PASS	1/1:39:38:0.9744:0.9744:0.9800:48.82:PASS	1/1:22:22:1.0000:1.0000:0.9800:46.11:PASS	0/1:121:80:0.6612:0.6612:0.9800:51.11:PASS	1/1:53:53:1.0000:1.0000:0.9800:50.00:PASS	0/0:104:0:0.0000:0.0000:1.0000:0.00:FAIL
12163_40	89	.	C	A	46.29	PASS	.	GT:DP:AD:AF:RAF:SB:SC:PF	0/0:311:3:0.0096:0.0096:0.9980:7.52:FAIL	1/1:441:441:1.0000:1.0000:0.9800:46.29:PASS	0/1:76:33:0.4342:0.4342:0.9800:42.13:PASS	1/1:69:69:1.0000:1.0000:0.9800:44.92:PASS	0/1:84:48:0.5714:0.5714:0.9800:44.27:PASS	0/1:133:86:0.6466:0.6466:0.9800:45.25:PASS	1/1:91:91:1.0000:1.0000:0.9800:45.29:PASS	0/1:43:27:0.6279:0.6279:0.9800:42.82:PASS	0/0:167:1:0.0060:0.0060:1.0000:6.36:FAIL	1/1:36:35:0.9722:0.9722:0.9800:43.50:PASS	0/1:51:27:0.5294:0.5294:0.9800:42.81:PASS	0/0:119:1:0.0084:0.0084:1.0000:6.94:FAIL	0/1:23:19:0.8261:0.8261:0.9801:41.44:23	0/1:50:27:0.5400:0.5400:0.9800:42.61:PASS	0/1:31:19:0.6129:0.6129:0.9801:41.36:PASS	0/1:40:19:0.4750:0.4750:0.9801:41.38:PASS	0/1:57:40:0.7018:0.7018:0.9800:43.87:PASS	0/0:31:0:0.0000:0.0000:1.0000:0.00:FAIL	0/1:42:10:0.2381:0.2381:0.9844:35.33:PASS	1/1:40:40:1.0000:1.0000:0.9800:43.82:PASS	0/1:26:13:0.5000:0.5000:0.9814:39.89:PASS	0/1:112:99:0.8839:0.8839:0.9800:45.42:112	0/0:39:1:0.0256:0.0256:1.0000:8.66:FAIL	0/0:61:0:0.0000:0.0000:1.0000:0.00:FAIL	1/1:101:101:1.0000:1.0000:0.9800:45.43:PASS	1/1:39:39:1.0000:1.0000:0.9800:43.81:PASS	1/1:32:32:1.0000:1.0000:0.9800:43.25:PASS	0/0:11:0:0.0000:0.0000:1.0000:0.00:FAIL	0/1:29:18:0.6207:0.6207:0.9801:41.25:PASS	0/1:41:32:0.7805:0.7805:0.9800:43.30:PASS	./.:7:7:1.0000:1.0000:0.9875:36.48:PASS	0/1:20:7:0.3500:0.3500:0.9875:35.12:PASS	0/0:128:0:0.0000:0.0000:1.0000:0.00:FAIL	0/1:81:26:0.3210:0.3210:0.9800:39.56:PASS	0/1:75:39:0.5200:0.5200:0.9800:43.83:PASS	0/1:52:37:0.7115:0.7115:0.9800:43.69:PASS	0/1:103:42:0.4078:0.4078:0.9800:42.14:PASS	0/0:57:0:0.0000:0.0000:1.0000:0.00:FAIL	0/0:55:0:0.0000:0.0000:1.0000:0.00:FAIL	0/0:59:1:0.0169:0.0169:1.0000:7.89:FAIL	0/0:54:0:0.0000:0.0000:1.0000:0.00:FAIL
12164_58	35	.	G	GA	49.38	PASS	.	GT:DP:AD:AF:RAF:SB:SC:PF	1/1:464:461:0.9935:0.9935:0.9800:49.38:PASS	0/0:561:0:0.0000:0.0000:1.0000:0.00:FAIL	0/0:132:0:0.0000:0.0000:1.0000:0.00:FAIL	0/1:74:17:0.2297:0.2297:0.9802:38.25:PASS	1/1:55:55:1.0000:1.0000:0.9800:47.08:PASS	1/1:85:84:0.9882:0.9882:0.9800:47.89:PASS	0/0:194:0:0.0000:0.0000:1.0000:0.00:FAIL	0/0:92:0:0.0000:0.0000:1.0000:0.00:FAIL	0/0:66:1:0.0152:0.0152:1.0000:7.75:FAIL	0/0:31:1:0.0323:0.0323:1.0000:21.65:FAIL	0/1:34:5:0.1471:0.1471:0.9980:32.07:34	0/1:67:22:0.3284:0.3284:0.9800:40.78:PASS	0/0:35:3:0.0857:0.0857:0.9980:28.70:PASS	0/1:33:9:0.2727:0.2727:0.9844:36.43:PASS	./.:9:6:0.6667:0.6667:0.9925:36.50:PASS	0/0:28:1:0.0357:0.0357:1.0000:21.67:FAIL	0/0:34:0:0.0000:0.0000:1.0000:0.00:FAIL	./.:8:8:1.0000:1.0000:0.9875:38.43:PASS	1/1:13:13:1.0000:1.0000:0.9814:41.47:PASS	0/0:27:0:0.0000:0.0000:1.0000:0.00:FAIL	0/1:11:4:0.3636:0.3636:0.9980:32.75:PASS	0/0:11:1:0.0909:0.0909:1.0000:21.92:FAIL	0/0:17:1:0.0588:0.0588:1.0000:21.77:FAIL	1/1:13:12:0.9231:0.9231:0.9814:41.01:PASS	1/1:43:43:1.0000:1.0000:0.9800:46.44:PASS	0/1:17:8:0.4706:0.4706:0.9875:38.30:PASS	0/0:11:0:0.0000:0.0000:1.0000:0.00:FAIL	./.:8:2:0.2500:0.2500:0.9980:27.25:PASS	0/1:46:27:0.5870:0.5870:0.9800:44.87:PASS	0/1:27:3:0.1111:0.1111:0.9980:28.88:27	0/0:23:0:0.0000:0.0000:1.0000:0.00:FAIL	0/0:28:0:0.0000:0.0000:1.0000:0.00:FAIL	0/1:43:16:0.3721:0.3721:0.9804:40.46:PASS	1/1:10:10:1.0000:1.0000:0.9844:39.92:PASS	0/0:67:0:0.0000:0.0000:1.0000:0.00:FAIL	0/1:18:11:0.6111:0.6111:0.9825:40.38:PASS	0/1:110:60:0.5455:0.5455:0.9800:47.26:PASS	1/1:25:25:1.0000:1.0000:0.9800:44.62:PASS	0/1:39:27:0.6923:0.6923:0.9800:44.82:PASS	0/1:74:34:0.4595:0.4595:0.9800:45.07:PASS	0/1:43:13:0.3023:0.3023:0.9814:38.47:PASS
12178_23	105	.	C	T	52.04	PASS	.	GT:DP:AD:AF:RAF:SB:SC:PF	1/1:347:347:1.0000:1.0000:0.9800:52.00:PASS	0/0:183:1:0.0055:0.0055:1.0000:6.59:FAIL	0/1:70:20:0.2857:0.2857:0.9801:40.68:PASS	0/0:34:0:0.0000:0.0000:1.0000:0.00:FAIL	1/1:47:47:1.0000:1.0000:0.9800:48.42:PASS	0/0:53:3:0.0566:0.0566:0.9980:8.16:FAIL	0/0:27:0:0.0000:0.0000:1.0000:0.00:FAIL	1/1:190:190:1.0000:1.0000:0.9800:51.69:PASS	./.:4:3:0.7500:0.7500:0.9980:31.71:PASS	./.:2:0:0.0000:0.0000:1.0000:0.00:FAIL	0/0:34:3:0.0882:0.0882:0.9980:29.09:PASS	0/0:177:0:0.0000:0.0000:1.0000:0.00:FAIL	0/1:46:21:0.4565:0.4565:0.9800:44.73:PASS	0/1:25:12:0.4800:0.4800:0.9814:41.82:PASS	./.:4:0:0.0000:0.0000:1.0000:0.00:FAIL	0/1:17:7:0.4118:0.4118:0.9875:37.77:PASS	./.:8:8:1.0000:1.0000:0.9875:17.76:FAIL	0/1:20:3:0.1500:0.1500:0.9980:29.47:20	0/0:43:1:0.0233:0.0233:1.0000:8.41:FAIL	./.:8:1:0.1250:0.1250:1.0000:7.42:FAIL	0/1:47:21:0.4468:0.4468:0.9800:44.32:PASS	0/1:38:23:0.6053:0.6053:0.9800:46.00:PASS	1/1:40:39:0.9750:0.9750:0.9800:47.86:PASS	./.:2:1:0.5000:0.5000:1.0000:23.23:FAIL	1/1:61:60:0.9836:0.9836:0.9800:49.62:PASS	1/1:11:10:0.9091:0.9091:0.9844:40.99:PASS	0/1:53:28:0.5283:0.5283:0.9800:46.67:PASS	./.:9:8:0.8889:0.8889:0.9875:39.38:PASS	1/1:25:25:1.0000:1.0000:0.9800:46.41:PASS	0/1:52:32:0.6154:0.6154:0.9800:47.48:PASS	./.:0:0:0.0000:0.0000:1.0000:0.00:FAIL	0/0:46:0:0.0000:0.0000:1.0000:0.00:FAIL	0/1:19:16:0.8421:0.8421:0.9804:44.06:19	./.:6:3:0.5000:0.5000:0.9980:11.73:FAIL	1/1:94:94:1.0000:1.0000:0.9800:50.54:PASS	./.:5:2:0.4000:0.4000:0.9980:28.37:PASS	0/1:66:49:0.7424:0.7424:0.9800:49.03:PASS	0/0:30:0:0.0000:0.0000:1.0000:0.00:FAIL	0/0:30:1:0.0333:0.0333:1.0000:21.84:FAIL	./.:8:8:1.0000:1.0000:0.9875:39.36:PASS	0/1:137:27:0.1971:0.1971:0.9800:39.99:137
12207_72	61	.	C	G	53.79	PASS	.	GT:DP:AD:AF:RAF:SB:SC:PF	0/0:558:1:0.0018:0.0018:1.0000:5.98:FAIL	1/1:432:431:0.9977:0.9977:0.9800:53.32:PASS	0/0:211:0:0.0000:0.0000:1.0000:0.00:FAIL	0/1:43:16:0.3721:0.3721:0.9804:42.00:PASS	1/1:169:168:0.9941:0.9941:0.9800:52.47:PASS	0/0:147:1:0.0068:0.0068:1.0000:6.78:FAIL	0/1:108:49:0.4537:0.4537:0.9800:48.50:PASS	1/1:73:70:0.9589:0.9589:0.9800:50.69:PASS	0/1:47:21:0.4468:0.4468:0.9800:45.13:PASS	1/1:93:92:0.9892:0.9892:0.9800:51.44:PASS	0/1:19:11:0.5789:0.5789:0.9825:42.01:PASS	0/1:69:7:0.1014:0.1014:0.9875:34.03:69	1/1:23:23:1.0000:1.0000:0.9800:46.56:PASS	1/1:23:23:1.0000:1.0000:0.9800:46.43:PASS	./.:8:8:1.0000:1.0000:0.9875:39.75:PASS	./.:6:0:0.0000:0.0000:1.0000:0.00:FAIL	0/1:16:9:0.5625:0.5625:0.9844:40.53:PASS	0/1:21:13:0.6190:0.6190:0.9814:42.96:PASS	0/0:18:0:0.0000:0.0000:1.0000:0.00:FAIL	./.:5:0:0.0000:0.0000:1.0000:0.00:FAIL	0/1:60:31:0.5167:0.5167:0.9800:47.91:PASS	0/1:53:29:0.5472:0.5472:0.9800:47.66:PASS	0/1:19:8:0.4211:0.4211:0.9875:39.07:PASS	1/1:39:38:0.9744:0.9744:0.9800:48.83:PASS	1/1:89:87:0.9775:0.9775:0.9800:51.33:PASS	0/1:14:11:0.7857:0.7857:0.9825:42.04:PASS	1/1:12:12:1.0000:1.0000:0.9814:42.63:PASS	0/1:12:4:0.3333:0.3333:0.9980:33.21:PASS	0/1:39:25:0.6410:0.6410:0.9800:46.81:PASS	0/0:28:2:0.0714:0.0714:0.9980:26.49:PASS	./.:9:1:0.1111:0.1111:1.0000:22.20:FAIL	0/1:32:14:0.4375:0.4375:0.9808:42.75:PASS	1/1:18:18:1.0000:1.0000:0.9801:45.10:PASS	0/0:16:0:0.0000:0.0000:1.0000:0.00:FAIL	0/0:15:0:0.0000:0.0000:1.0000:0.00:FAIL	0/0:11:0:0.0000:0.0000:1.0000:0.00:FAIL	1/1:57:57:1.0000:1.0000:0.9800:50.28:PASS	1/1:33:33:1.0000:1.0000:0.9800:48.27:PASS	0/1:62:43:0.6935:0.6935:0.9800:49.30:PASS	1/1:54:53:0.9815:0.9815:0.9800:50.05:PASS	0/0:73:0:0.0000:0.0000:1.0000:0.00:FAIL
12262_28	77	.	C	A	53.04	PASS	.	GT:DP:AD:AF:RAF:SB:SC:PF	0/0:286:1:0.0035:0.0035:1.0000:6.28:FAIL	1/1:279:278:0.9964:0.9964:0.9800:53.04:PASS	0/0:219:0:0.0000:0.0000:1.0000:0.00:FAIL	0/0:28:0:0.0000:0.0000:1.0000:0.00:FAIL	1/1:186:186:1.0000:1.0000:0.9800:52.66:PASS	0/0:76:0:0.0000:0.0000:1.0000:0.00:FAIL	0/1:89:51:0.5730:0.5730:0.9800:49.80:PASS	1/1:39:37:0.9487:0.9487:0.9800:48.81:PASS	0/0:104:1:0.0096:0.0096:1.0000:7.15:FAIL	0/1:52:35:0.6731:0.6731:0.9800:48.30:PASS	0/1:32:24:0.7500:0.7500:0.9800:46.52:PASS	0/0:81:1:0.0123:0.0123:1.0000:7.48:FAIL	0/1:54:27:0.5000:0.5000:0.9800:47.39:PASS	0/0:14:0:0.0000:0.0000:1.0000:0.00:FAIL	1/1:33:32:0.9697:0.9697:0.9800:48.17:PASS	0/1:18:15:0.8333:0.8333:0.9804:43.99:18	0/1:22:12:0.5455:0.5455:0.9814:42.38:PASS	0/0:23:0:0.0000:0.0000:1.0000:0.00:FAIL	0/0:22:1:0.0455:0.0455:1.0000:21.96:FAIL	./.:8:0:0.0000:0.0000:1.0000:0.00:FAIL	1/1:58:56:0.9655:0.9655:0.9800:50.38:PASS	0/1:60:15:0.2500:0.2500:0.9804:39.41:PASS	0/1:21:12:0.5714:0.5714:0.9814:42.73:PASS	0/1:22:9:0.4091:0.4091:0.9844:39.61:PASS	1/1:83:78:0.9398:0.9398:0.9800:51.10:PASS	0/0:29:0:0.0000:0.0000:1.0000:0.00:FAIL	./.:3:2:0.6667:0.6667:0.9980:28.64:PASS	0/1:22:8:0.3636:0.3636:0.9875:38.20:PASS	0/1:23:11:0.4783:0.4783:0.9825:41.96:PASS	0/1:27:9:0.3333:0.3333:0.9844:38.39:PASS	1/1:26:26:1.0000:1.0000:0.9800:46.93:PASS	0/1:23:7:0.3043:0.3043:0.9875:36.46:PASS	0/1:25:15:0.6000:0.6000:0.9804:44.11:PASS	1/1:40:40:1.0000:1.0000:0.9800:49.16:PASS	1/1:41:41:1.0000:1.0000:0.9800:49.18:PASS	0/1:17:7:0.4118:0.4118:0.9875:38.10:PASS	0/1:67:30:0.4478:0.4478:0.9800:46.60:PASS	0/1:44:14:0.3182:0.3182:0.9808:40.30:PASS	0/1:105:63:0.6000:0.6000:0.9800:50.70:PASS	0/1:44:21:0.4773:0.4773:0.9800:46.02:PASS	1/1:66:66:1.0000:1.0000:0.9800:50.76:PASS
12285_87	42	.	T	A	51.8	PASS	.	GT:DP:AD:AF:RAF:SB:SC:PF	0/0:749:2:0.0027:0.0027:0.9980:6.47:FAIL	1/1:1296:1292:0.9969:0.9969:0.9800:51.80:PASS	0/0:62:1:0.0161:0.0161:1.0000:7.87:FAIL	0/1:88:31:0.3523:0.3523:0.9800:43.23:PASS	0/1:174:64:0.3678:0.3678:0.9800:45.26:PASS	0/0:140:12:0.0857:0.0857:0.9814:35.71:PASS	0/1:116:46:0.3966:0.3966:0.9800:45.40:PASS	0/1:96:24:0.2500:0.2500:0.9800:40.35:PASS	1/1:118:116:0.9831:0.9831:0.9800:50.30:PASS	0/0:41:0:0.0000:0.0000:1.0000:0.00:FAIL	0/1:78:41:0.5256:0.5256:0.9800:47.87:PASS	0/1:128:101:0.7891:0.7891:0.9800:50.11:PASS	0/1:23:10:0.4348:0.4348:0.9844:40.14:PASS	1/1:96:95:0.9896:0.9896:0.9800:49.96:PASS	0/0:33:0:0.0000:0.0000:1.0000:0.00:FAIL	0/1:45:18:0.4000:0.4000:0.9801:42.37:PASS	0/0:78:0:0.0000:0.0000:1.0000:0.00:FAIL	0/1:89:74:0.8315:0.8315:0.9800:49.63:89	0/1:81:53:0.6543:0.6543:0.9800:48.49:PASS	0/1:63:20:0.3175:0.3175:0.9801:41.10:PASS	1/1:105:103:0.9810:0.9810:0.9800:50.08:PASS	1/1:28:27:0.9643:0.9643:0.9800:46.25:PASS	0/1:33:28:0.8485:0.8485:0.9800:46.39:33	1/1:52:51:0.9808:0.9808:0.9800:48.70:PASS	0/1:87:37:0.4253:0.4253:0.9800:45.70:PASS	1/1:57:54:0.9474:0.9474:0.9800:48.76:PASS	0/0:49:1:0.0204:0.0204:1.0000:8.28:FAIL	0/1:53:26:0.4906:0.4906:0.9800:46.26:PASS	0/1:67:41:0.6119:0.6119:0.9800:47.86:PASS	1/1:20:19:0.9500:0.9500:0.9801:44.56:PASS	1/1:32:32:1.0000:1.0000:0.9800:47.16:PASS	1/1:79:79:1.0000:1.0000:0.9800:49.60:PASS	0/0:23:0:0.0000:0.0000:1.0000:0.00:FAIL	1/1:67:67:1.0000:1.0000:0.9800:49.31:PASS	0/1:18:7:0.3889:0.3889:0.9875:37.22:PASS	0/1:61:18:0.2951:0.2951:0.9801:40.37:PASS	1/1:70:70:1.0000:1.0000:0.9800:49.37:PASS	0/1:79:17:0.2152:0.2152:0.9802:38.80:PASS	0/1:126:79:0.6270:0.6270:0.9800:49.63:PASS	1/1:49:49:1.0000:1.0000:0.9800:48.49:PASS	0/0:201:0:0.0000:0.0000:1.0000:0.00:FAIL
12335_75	61	.	G	A	46.54	PASS	.	GT:DP:AD:AF:RAF:SB:SC:PF	1/1:502:500:0.9960:0.9960:0.9800:46.33:PASS	0/0:464:3:0.0065:0.0065:0.9980:7.12:FAIL	1/1:55:55:1.0000:1.0000:0.9800:44.53:PASS	0/0:86:1:0.0116:0.0116:1.0000:7.32:FAIL	0/1:79:24:0.3038:0.3038:0.9800:39.04:PASS	0/0:105:2:0.0190:0.0190:0.9980:8.38:FAIL	1/1:37:35:0.9459:0.9459:0.9800:43.49:PASS	0/0:69:1:0.0145:0.0145:1.0000:7.64:FAIL	1/1:41:41:1.0000:1.0000:0.9800:43.92:PASS	1/1:21:20:0.9524:0.9524:0.9801:41.74:PASS	1/1:41:41:1.0000:1.0000:0.9800:43.91:PASS	0/0:48:1:0.0208:0.0208:1.0000:8.25:FAIL	0/1:34:25:0.7353:0.7353:0.9800:42.50:PASS	0/1:63:36:0.5714:0.5714:0.9800:43.59:PASS	0/0:31:0:0.0000:0.0000:1.0000:0.00:FAIL	1/1:34:34:1.0000:1.0000:0.9800:43.43:PASS	0/1:39:7:0.1795:0.1795:0.9875:33.30:39	0/0:15:0:0.0000:0.0000:1.0000:0.00:FAIL	0/1:24:9:0.3750:0.3750:0.9844:36.71:PASS	1/1:39:37:0.9487:0.9487:0.9800:43.66:PASS	0/1:78:65:0.8333:0.8333:0.9800:44.76:78	0/1:32:19:0.5938:0.5938:0.9801:41.55:PASS	0/1:21:16:0.7619:0.7619:0.9804:40.79:PASS	1/1:31:30:0.9677:0.9677:0.9800:43.08:PASS	0/1:116:52:0.4483:0.4483:0.9800:43.45:PASS	0/1:32:11:0.3438:0.3438:0.9825:37.14:PASS	0/1:61:36:0.5902:0.5902:0.9800:43.60:PASS	0/1:32:9:0.2813:0.2813:0.9844:35.52:PASS	0/1:44:23:0.5227:0.5227:0.9800:42.15:PASS	0/1:53:30:0.5660:0.5660:0.9800:43.10:PASS	0/1:40:32:0.8000:0.8000:0.9800:43.27:40	1/1:27:26:0.9630:0.9630:0.9800:42.64:PASS	0/1:37:4:0.1081:0.1081:0.9980:29.94:37	0/1:58:40:0.6897:0.6897:0.9800:43.88:PASS	0/1:23:19:0.8261:0.8261:0.9801:41.53:23	0/0:51:0:0.0000:0.0000:1.0000:0.00:FAIL	0/0:62:1:0.0161:0.0161:1.0000:7.81:FAIL	1/1:77:75:0.9740:0.9740:0.9800:45.02:PASS	0/1:71:40:0.5634:0.5634:0.9800:43.83:PASS	0/0:107:1:0.0093:0.0093:1.0000:6.78:FAIL	0/1:114:47:0.4123:0.4123:0.9800:42.48:PASS
12354_32	37	.	T	C	50.23	PASS	.	GT:DP:AD:AF:RAF:SB:SC:PF	1/1:42:41:0.9762:0.9762:0.9800:46.67:PASS	0/0:185:1:0.0054:0.0054:1.0000:6.56:FAIL	1/1:14:14:1.0000:1.0000:0.9808:42.12:PASS	0/0:45:0:0.0000:0.0000:1.0000:0.00:FAIL	1/1:26:25:0.9615:0.9615:0.9800:44.91:PASS	0/1:92:33:0.3587:0.3587:0.9800:42.75:PASS	./.:9:9:1.0000:1.0000:0.9844:39.39:PASS	0/1:73:33:0.4521:0.4521:0.9800:45.16:PASS	0/1:12:8:0.6667:0.6667:0.9875:38.70:PASS	1/1:34:32:0.9412:0.9412:0.9800:45.87:PASS	1/1:26:25:0.9615:0.9615:0.9800:44.91:PASS	0/1:29:26:0.8966:0.8966:0.9800:45.07:29	1/1:19:19:1.0000:1.0000:0.9801:43.64:PASS	0/1:30:19:0.6333:0.6333:0.9801:43.65:PASS	./.:3:0:0.0000:0.0000:1.0000:0.00:FAIL	0/0:21:0:0.0000:0.0000:1.0000:0.00:FAIL	0/0:23:0:0.0000:0.0000:1.0000:0.00:FAIL	0/0:29:1:0.0345:0.0345:1.0000:21.70:FAIL	0/1:39:34:0.8718:0.8718:0.9800:45.96:39	0/1:23:16:0.6957:0.6957:0.9804:42.81:PASS	0/1:29:8:0.2759:0.2759:0.9875:36.02:PASS	1/1:31:31:1.0000:1.0000:0.9800:45.72:PASS	0/0:10:0:0.0000:0.0000:1.0000:0.00:FAIL	0/1:13:11:0.8462:0.8462:0.9825:40.71:13	0/0:45:0:0.0000:0.0000:1.0000:0.00:FAIL	0/0:32:0:0.0000:0.0000:1.0000:0.00:FAIL	./.:2:2:1.0000:1.0000:0.9980:28.24:PASS	0/0:17:0:0.0000:0.0000:1.0000:0.00:FAIL	1/1:23:23:1.0000:1.0000:0.9800:44.57:PASS	0/1:19:11:0.5789:0.5789:0.9825:40.67:PASS	0/1:13:2:0.1538:0.1538:0.9980:26.78:13	./.:5:3:0.6000:0.6000:0.9980:31.40:PASS	1/1:16:16:1.0000:1.0000:0.9804:42.83:PASS	0/0:31:1:0.0323:0.0323:1.0000:21.69:FAIL	0/1:14:4:0.2857:0.2857:0.9980:32.16:PASS	1/1:18:18:1.0000:1.0000:0.9801:43.33:PASS	1/1:13:13:1.0000:1.0000:0.9814:41.66:PASS	1/1:30:28:0.9333:0.9333:0.9800:45.45:PASS	1/1:34:34:1.0000:1.0000:0.9800:45.97:PASS	0/1:104:71:0.6827:0.6827:0.9800:48.14:PASS	1/1:135:134:0.9926:0.9926:0.9800:48.96:PASS
12423_63	79	.	C	T	53.34	PASS	.	GT:DP:AD:AF:RAF:SB:SC:PF	0/0:563:0:0.0000:0.0000:1.0000:0.00:FAIL	1/1:401:401:1.0000:1.0000:0.9800:53.34:PASS	0/1:82:28:0.3415:0.3415:0.9800:43.44:PASS	1/1:74:72:0.9730:0.9730:0.9800:50.94:PASS	1/1:29:29:1.0000:1.0000:0.9800:47.66:PASS	0/1:65:17:0.2615:0.2615:0.9802:40.17:PASS	./.:5:5:1.0000:1.0000:0.9980:36.14:PASS	./.:1:0:0.0000:0.0000:1.0000:0.00:FAIL	./.:7:6:0.8571:0.8571:0.9925:37.46:PASS	1/1:15:14:0.9333:0.9333:0.9808:43.77:PASS	0/1:56:36:0.6429:0.6429:0.9800:48.75:PASS	1/1:49:49:1.0000:1.0000:0.9800:49.92:PASS	0/1:34:25:0.7353:0.7353:0.9800:46.87:PASS	0/1:54:20:0.3704:0.3704:0.9801:43.07:PASS	0/0:23:1:0.0435:0.0435:1.0000:21.95:FAIL	0/1:18:5:0.2778:0.2778:0.9980:34.16:PASS	0/1:21:9:0.4286:0.4286:0.9844:40.01:PASS	0/1:105:77:0.7333:0.7333:0.9800:51.22:PASS	1/1:47:46:0.9787:0.9787:0.9800:49.52:PASS	0/0:54:0:0.0000:0.0000:1.0000:0.00:FAIL	./.:9:0:0.0000:0.0000:1.0000:0.00:FAIL	0/1:48:38:0.7917:0.7917:0.9800:48.92:PASS	0/1:35:30:0.8571:0.8571:0.9800:48.01:35	0/1:38:31:0.8158:0.8158:0.9800:48.10:38	0/0:34:0:0.0000:0.0000:1.0000:0.00:FAIL	0/1:38:25:0.6579:0.6579:0.9800:46.83:PASS	0/0:15:1:0.0667:0.0667:1.0000:22.06:FAIL	0/0:38:0:0.0000:0.0000:1.0000:0.00:FAIL	0/0:27:0:0.0000:0.0000:1.0000:0.00:FAIL	0/1:36:18:0.5000:0.5000:0.9801:45.30:PASS	1/1:11:11:1.0000:1.0000:0.9825:42.00:PASS	0/0:32:1:0.0313:0.0313:1.0000:21.89:FAIL	0/0:36:0:0.0000:0.0000:1.0000:0.00:FAIL	./.:9:5:0.5556:0.5556:0.9980:36.14:PASS	0/0:50:0:0.0000:0.0000:1.0000:0.00:FAIL	1/1:29:29:1.0000:1.0000:0.9800:47.73:PASS	1/1:53:53:1.0000:1.0000:0.9800:50.24:PASS	1/1:43:42:0.9767:0.9767:0.9800:49.26:PASS	0/1:46:8:0.1739:0.1739:0.9875:35.55:46	0/1:51:17:0.3333:0.3333:0.9802:41.19:PASS	1/1:47:47:1.0000:1.0000:0.9800:49.68:PASS
12469_80	78	.	T	A	44.51	PASS	.	GT:DP:AD:AF:RAF:SB:SC:PF	1/1:208:205:0.9856:0.9856:0.9800:44.51:PASS	0/0:627:1:0.0016:0.0016:1.0000:3.20:FAIL	0/1:136:35:0.2574:0.2574:0.9800:38.29:PASS	0/1:55:33:0.6000:0.6000:0.9800:42.13:PASS	1/1:59:57:0.9661:0.9661:0.9800:43.22:PASS	0/1:54:14:0.2593:0.2593:0.9808:36.19:PASS	1/1:22:22:1.0000:1.0000:0.9800:40.97:PASS	0/1:32:20:0.6250:0.6250:0.9801:40.73:PASS	0/0:26:0:0.0000:0.0000:1.0000:0.00:FAIL	1/1:14:13:0.9286:0.9286:0.9814:38.85:PASS	0/1:34:9:0.2647:0.2647:0.9844:34.65:PASS	0/0:23:0:0.0000:0.0000:1.0000:0.00:FAIL	0/1:16:9:0.5625:0.5625:0.9844:37.22:PASS	0/1:28:16:0.5714:0.5714:0.9804:39.89:PASS	1/1:13:13:1.0000:1.0000:0.9814:38.93:PASS	0/1:19:12:0.6316:0.6316:0.9814:38.56:PASS	1/1:10:9:0.9000:0.9000:0.9844:37.17:PASS	./.:5:2:0.4000:0.4000:0.9980:27.45:PASS	0/1:18:10:0.5556:0.5556:0.9844:37.75:PASS	0/1:14:3:0.2143:0.2143:0.9980:28.81:PASS	0/0:27:2:0.0741:0.0741:0.9980:25.57:PASS	0/0:35:0:0.0000:0.0000:1.0000:0.00:FAIL	0/1:15:7:0.4667:0.4667:0.9875:35.72:PASS	./.:8:6:0.7500:0.7500:0.9925:34.93:PASS	0/1:62:24:0.3871:0.3871:0.9800:39.65:PASS	0/1:27:17:0.6296:0.6296:0.9802:40.15:PASS	0/1:16:4:0.2500:0.2500:0.9980:30.66:PASS	0/1:15:11:0.7333:0.7333:0.9825:38.23:PASS	0/0:11:0:0.0000:0.0000:1.0000:0.00:FAIL	1/1:11:10:0.9091:0.9091:0.9844:37.78:PASS	0/0:15:0:0.0000:0.0000:1.0000:0.00:FAIL	./.:8:7:0.8750:0.8750:0.9875:35.83:PASS	0/1:39:15:0.3846:0.3846:0.9804:38.20:PASS	0/0:10:1:0.1000:0.1000:1.0000:21.57:FAIL	1/1:13:13:1.0000:1.0000:0.9814:39.04:PASS	0/1:14:12:0.8571:0.8571:0.9814:38.67:14	0/1:44:19:0.4318:0.4318:0.9801:39.68:PASS	0/0:21:0:0.0000:0.0000:1.0000:0.00:FAIL	1/1:24:24:1.0000:1.0000:0.9800:41.33:PASS	1/1:28:28:1.0000:1.0000:0.9800:41.76:PASS	1/1:74:74:1.0000:1.0000:0.9800:43.66:PASS
12509_62	117	.	G	A	42.03	PASS	.	GT:DP:AD:AF:RAF:SB:SC:PF	0/0:447:0:0.0000:0.0000:1.0000:0.00:FAIL	1/1:200:199:0.9950:0.9950:0.9800:41.85:PASS	0/1:148:128:0.8649:0.8649:0.9800:41.96:148	0/1:41:28:0.6829:0.6829:0.9800:39.94:PASS	0/1:57:21:0.3684:0.3684:0.9800:37.56:PASS	0/1:98:38:0.3878:0.3878:0.9800:38.95:PASS	0/1:123:80:0.6504:0.6504:0.9800:41.59:PASS	0/1:16:4:0.2500:0.2500:0.9980:30.01:PASS	0/1:104:49:0.4712:0.4712:0.9800:40.72:PASS	1/1:56:54:0.9643:0.9643:0.9800:41.12:PASS	1/1:40:38:0.9500:0.9500:0.9800:40.59:PASS	0/1:42:9:0.2143:0.2143:0.9844:33.21:PASS	0/1:45:25:0.5556:0.5556:0.9800:39.65:PASS	0/0:10:0:0.0000:0.0000:1.0000:0.00:FAIL	./.:3:0:0.0000:0.0000:1.0000:0.00:FAIL	./.:5:4:0.8000:0.8000:0.9980:31.51:PASS	./.:2:2:1.0000:1.0000:0.9980:26.96:PASS	0/1:50:8:0.1600:0.1600:0.9875:32.32:50	0/0:28:0:0.0000:0.0000:1.0000:0.00:FAIL	./.:7:7:1.0000:1.0000:0.9875:34.71:PASS	0/1:16:2:0.1250:0.1250:0.9980:24.57:16	0/0:60:1:0.0167:0.0167:1.0000:7.79:FAIL	0/0:10:0:0.0000:0.0000:1.0000:0.00:FAIL	1/1:37:36:0.9730:0.9730:0.9800:40.48:PASS	1/1:88:87:0.9886:0.9886:0.9800:41.61:PASS	1/1:18:18:1.0000:1.0000:0.9801:38.63:PASS	0/0:66:0:0.0000:0.0000:1.0000:0.00:FAIL	1/1:17:17:1.0000:1.0000:0.9802:38.18:PASS	0/1:19:12:0.6316:0.6316:0.9814:37.22:PASS	0/1:16:11:0.6875:0.6875:0.9825:36.91:PASS	./.:7:0:0.0000:0.0000:1.0000:0.00:FAIL	0/1:35:17:0.4857:0.4857:0.9802:38.55:PASS	1/1:14:14:1.0000:1.0000:0.9808:37.86:PASS	0/0:61:6:0.0984:0.0984:0.9925:30.71:PASS	1/1:12:12:1.0000:1.0000:0.9814:37.27:PASS	0/1:19:13:0.6842:0.6842:0.9814:37.50:PASS	0/1:111:19:0.1712:0.1712:0.9801:34.86:111	0/1:31:15:0.4839:0.4839:0.9804:38.11:PASS	0/0:63:1:0.0159:0.0159:1.0000:7.71:FAIL	0/1:128:19:0.1484:0.1484:0.9801:34.59:128	0/1:80:15:0.1875:0.1875:0.9804:34.50:80
12628_68	117	.	G	A	48.62	PASS	.	GT:DP:AD:AF:RAF:SB:SC:PF	0/1:461:132:0.2863:0.2863:0.9800:41.62:PASS	0/1:459:299:0.6514:0.6514:0.9800:48.62:PASS	0/1:104:27:0.2596:0.2596:0.9800:39.68:PASS	0/1:88:50:0.5682:0.5682:0.9800:45.54:PASS	0/1:95:42:0.4421:0.4421:0.9800:44.62:PASS	0/1:125:67:0.5360:0.5360:0.9800:46.88:PASS	0/1:37:25:0.6757:0.6757:0.9800:44.20:PASS	0/1:21:13:0.6190:0.6190:0.9814:41.18:PASS	0/1:83:25:0.3012:0.3012:0.9800:40.28:PASS	0/1:38:18:0.4737:0.4737:0.9801:42.20:PASS	0/1:49:22:0.4490:0.4490:0.9800:42.48:PASS	0/1:29:4:0.1379:0.1379:0.9980:30.63:29	0/1:114:36:0.3158:0.3158:0.9800:41.35:PASS	0/1:88:29:0.3295:0.3295:0.9800:39.12:PASS	0/1:29:12:0.4138:0.4138:0.9814:39.70:PASS	0/1:15:7:0.4667:0.4667:0.9875:37.38:PASS	0/1:40:17:0.4250:0.4250:0.9802:41.49:PASS	0/1:56:26:0.4643:0.4643:0.9800:43.95:PASS	0/0:45:4:0.0889:0.0889:0.9980:30.12:PASS	0/1:45:11:0.2444:0.2444:0.9825:36.73:PASS	0/1:81:26:0.3210:0.3210:0.9800:40.83:PASS	0/1:23:12:0.5217:0.5217:0.9814:39.79:PASS	0/1:10:4:0.4000:0.4000:0.9980:33.02:PASS	0/1:16:12:0.7500:0.7500:0.9814:40.67:PASS	0/1:135:60:0.4444:0.4444:0.9800:44.65:PASS	0/1:45:6:0.1333:0.1333:0.9925:32.71:45	0/1:57:24:0.4211:0.4211:0.9800:41.45:PASS	0/1:20:11:0.5500:0.5500:0.9825:39.76:PASS	0/1:41:18:0.4390:0.4390:0.9801:41.60:PASS	0/1:59:44:0.7458:0.7458:0.9800:46.05:PASS	0/1:11:2:0.1818:0.1818:0.9980:26.76:11	0/1:14:5:0.3571:0.3571:0.9980:34.05:PASS	0/1:60:25:0.4167:0.4167:0.9800:42.69:PASS	0/1:31:11:0.3548:0.3548:0.9825:38.24:PASS	0/1:17:6:0.3529:0.3529:0.9925:33.70:PASS	0/1:30:14:0.4667:0.4667:0.9808:41.45:PASS	0/1:56:17:0.3036:0.3036:0.9802:39.23:PASS	0/1:74:28:0.3784:0.3784:0.9800:42.05:PASS	0/1:63:31:0.4921:0.4921:0.9800:44.64:PASS	0/1:82:45:0.5488:0.5488:0.9800:46.15:PASS	0/1:78:18:0.2308:0.2308:0.9801:37.88:PASS
[truncated: 609 more rows]
[truncated: 150 more columns]
