# Supplementary material for: Genetic and comparative mapping of Lupinus luteus L. highlight syntenic regions with major orthologous genes controlling anthracnose resistance and flowering time
Source: Sci Rep. 2020 Nov 5;10:19174. doi: 10.1038/s41598-020-76197-w (PMC7645761; doi:10.1038/s41598-020-76197-w)
Supplement: Supplementary file 6 — Supplementary Table S2. [file 41598_2020_76197_MOESM6_ESM.xlsx]

## Sheet: Sheet1
Genetic and comparative mapping of Lupinus luteus L. highlight syntenic regions with major orthologous genes controlling anthracnose resistance and flowering time
Nicole Lichtin1, Haroldo Salvo-Garrido1, Bradley Till1, Peter DS Caligari 1, Annally Rupayan1, Fernando Westermeyer1 and Marcos Olivos 1
Author affiliations:
1 CGNA (Agriaquaculture Nutritional Genomic Center), Las Heras 350, Temuco, Chile
*Corresponding author: Salvo-Garrido Haroldo; haroldo.salvo@cgna.cl
Supplementary Table S2. DP (sequencing depth) coverage values from NextRAD sequencing in F2 individuals.
	AluProt-CGNA_s	C98_s	F2_1_s	F2_7_s	F2_8_s	F2_9_s	F2_11_s	F2_12_s	F2_15_s	F2_16_s	F2_18_s	F2_20_s	F2_22_s	F2_23_s	F2_26_s	F2_28_s	F2_29_s	F2_30_s	F2_31_s	F2_36_s	F2_37_s	F2_39_s	F2_40_s	F2_46_s	F2_47_s	F2_49_s	F2_50_s	F2_55_s	F2_56_s	F2_57_s	F2_58_s	F2_61_s	F2_64_s	F2_65_s	F2_66_s	F2_67_s	F2_68_s	F2_70_s	F2_71_s	F2_72_s	F2_73_s	F2_74_s	F2_79_s	F2_80_s	F2_82_s	F2_83_s	F2_84_s	F2_85_s	F2_86_s
122_62_58	613	893	293	67	200	52	96	79	49	80	42	55	21	51	20	17	54	39	34	17	75	54	17	50	75	31	23	17	35	26	31	41	68	49	40	25	44	41	68	76	105	35	100	44	147	76	29	42	40
145_62_28	447	412	90	44	112	62	42	46	88	54	56	89	55	38	35	52	60	67	46	21	60	40	25	29	63	55	49	31	36	46	14	48	61	17	40	55	113	58	103	66	108	67	115	26	160	84	107	89	24
343_43_85	395	321	125	104	181	40	100	137	79	24	25	62	55	22	21	27	21	19	46	18	36	95	13	9	107	22	7	37	18	29	24	21	44	35	48	46	42	29	27	92	80	46	42	16	83	71	49	40	22
344_84_44	503	615	74	87	264	38	122	40	59	51	40	65	72	45	28	28	33	29	37	45	45	55	23	13	42	56	41	20	13	30	43	45	47	27	88	45	112	41	84	141	146	61	58	7	149	37	44	119	49
352_26_50	28	225	124	32	170	40	15	120	47	38	83	44	58	60	34	7	22	36	5	6	14	21	27	46	114	38	63	25	45	13	25	11	33	22	52	8	70	68	46	141	27	20	86	24	94	111	68	181	56
441_48_63	947	1228	45	129	210	134	142	75	218	103	142	154	102	87	81	76	132	38	161	59	154	34	66	29	271	88	54	94	108	95	109	74	104	76	104	48	247	170	140	192	155	139	171	79	211	272	102	96	131
595_20_99	137	127	69	41	41	29	25	42	76	34	22	11	10	50	14	6	32	9	57	14	24	41	24	44	54	23	2	18	15	22	24	26	33	17	1	5	78	60	6	25	23	4	75	2	27	22	34	13	34
743_30_113	74	251	66	54	47	21	85	20	44	99	130	68	33	41	5	40	30	10	30	19	55	39	42	2	26	39	33	18	56	34	18	30	102	18	90	4	98	47	56	18	8	44	126	6	10	24	20	23	121
809_68_61	27	487	33	44	127	0	91	59	24	3	34	35	29	19	14	8	10	27	30	10	15	20	25	13	55	22	12	13	19	24	34	6	33	7	24	18	63	57	36	38	15	24	8	68	119	18	20	30	80
1492_28_46	188	296	120	9	63	13	40	47	62	38	53	65	88	63	102	55	35	24	36	41	70	70	9	10	70	35	39	20	61	45	30	31	19	42	8	15	26	44	59	59	47	44	28	70	54	51	84	12	51
1495_38_124	489	206	54	66	30	70	23	21	98	20	25	137	39	37	15	8	47	25	9	4	1	41	13	26	58	50	58	23	25	20	12	14	42	53	3	16	47	50	61	106	67	19	39	23	80	26	35	73	52
1542_44_120	505	552	15	54	118	103	8	124	96	46	20	130	38	21	24	11	26	53	35	22	64	26	13	33	59	17	33	23	39	24	5	45	26	35	37	1	68	26	38	68	37	35	65	17	155	51	45	17	45
1704_68_55	156	488	79	22	57	185	56	40	82	25	27	40	22	32	15	12	16	20	27	5	23	16	2	31	89	30	21	19	19	30	10	24	25	14	53	26	53	24	59	38	62	29	50	39	72	38	75	51	13
1714_46_96	446	334	118	38	102	72	49	28	62	53	19	84	22	25	12	18	10	21	14	17	33	48	11	20	44	9	20	10	13	20	6	41	37	7	20	22	66	22	9	46	62	31	47	25	90	50	13	36	50
1777_72_67	70	438	4	18	143	59	110	63	75	40	59	44	4	21	47	12	41	62	46	12	23	9	55	23	87	18	44	40	19	38	20	53	56	57	19	45	46	91	42	107	106	28	49	55	61	58	36	86	63
1799_41_102	327	407	160	32	153	41	19	13	11	81	29	5	18	16	18	15	21	7	28	7	27	15	27	22	48	25	28	5	13	20	27	21	21	13	6	11	83	28	41	33	41	4	32	0	63	76	25	4	21
1825_85_39	791	484	97	54	81	4	222	68	68	177	149	76	84	60	26	28	53	15	69	50	40	46	25	4	137	41	31	23	55	41	17	10	55	54	15	10	50	96	77	34	97	103	70	73	80	28	37	105	124
1966_78_42	688	143	158	54	74	111	101	31	82	76	53	101	29	41	24	18	47	52	5	46	42	57	40	12	65	13	42	8	20	45	15	49	41	29	27	16	84	57	53	83	81	54	68	55	86	71	38	50	43
2181_34_113	30	296	62	159	114	122	140	60	54	34	31	20	24	8	16	53	18	25	22	6	50	53	5	3	41	7	17	22	20	19	0	32	86	22	3	1	55	21	56	31	56	65	32	35	118	62	109	118	13
2259_212_68	1630	1205	211	124	268	211	225	104	217	145	152	310	192	180	75	71	64	83	93	43	176	158	82	69	209	93	105	41	107	142	49	86	133	117	127	63	98	96	131	170	347	130	289	106	238	269	126	65	79
2363_47_31	327	101	5	14	151	2	39	40	110	53	47	72	55	63	19	5	22	33	11	69	70	26	5	12	34	34	26	24	19	29	27	1	4	30	6	9	12	18	57	109	111	35	21	2	92	45	39	78	61
2385_28_84	104	228	43	20	75	61	48	32	42	30	42	17	11	50	8	31	11	7	49	5	32	32	2	23	31	9	6	10	50	44	11	16	11	16	17	14	12	49	37	12	94	21	40	57	53	23	32	17	4
2388_68_123	496	119	32	77	238	97	78	126	200	44	38	51	74	128	58	36	54	44	50	34	47	69	33	39	32	45	46	23	59	37	37	21	45	22	31	42	37	12	103	79	95	88	67	29	119	32	81	110	43
2408_65_32	529	30	38	10	84	38	22	34	33	48	49	40	28	48	41	8	18	23	37	65	22	16	55	38	8	53	47	17	16	39	54	18	14	30	49	20	36	25	25	78	22	36	115	55	82	1	43	23	42
2598_54_74	505	239	125	47	79	56	47	32	24	29	35	29	25	55	23	17	33	30	35	34	39	63	7	33	125	56	27	51	82	38	41	31	31	30	83	8	61	48	101	60	95	41	65	27	78	33	27	29	25
2700_63_122	486	220	91	140	23	14	156	111	68	29	67	50	40	38	30	38	54	83	38	54	40	61	14	47	105	35	36	13	19	64	11	53	76	11	50	33	87	44	169	55	92	17	146	64	170	70	115	78	107
2716_80_96	337	544	26	27	134	14	27	46	49	26	34	30	18	16	4	5	4	13	19	28	9	25	11	22	25	11	1	12	16	29	19	7	12	30	91	3	14	18	25	21	69	12	45	10	105	71	32	54	49
2758_24_70	207	153	39	42	45	7	16	8	54	39	22	30	41	11	16	18	12	21	55	22	4	20	19	27	27	20	21	12	31	10	4	18	1	11	4	29	36	19	40	36	32	18	36	11	55	44	28	10	30
2775_120_24	890	239	102	96	172	100	42	73	131	113	41	79	48	32	19	26	44	40	31	34	42	72	42	27	136	50	30	34	21	20	24	27	49	14	108	44	75	98	103	89	82	83	198	73	115	44	167	49	20
3032_38_32	138	315	15	37	43	124	26	85	97	75	22	54	22	56	34	9	51	27	17	13	55	60	32	41	27	13	60	30	40	74	13	27	26	8	27	62	104	39	77	12	115	26	43	67	46	35	44	30	32
3188_61_86	619	197	116	72	121	70	87	123	61	26	98	23	19	91	63	33	50	10	81	30	28	32	24	81	75	14	25	14	44	30	32	14	30	18	59	14	146	51	55	46	135	51	67	4	33	89	36	42	70
3194_89_51	660	176	58	106	148	68	62	125	100	32	38	85	12	60	18	7	52	18	59	20	85	26	28	47	55	50	42	25	40	52	12	78	55	29	28	27	46	31	82	67	163	18	50	3	94	21	66	14	69
3273_76_35	111	441	90	35	118	110	50	166	146	68	86	65	31	73	40	27	69	29	100	63	31	69	46	11	40	69	31	22	50	17	8	97	84	56	138	15	63	77	125	24	146	57	100	76	102	78	206	56	94
3358_67_90	1145	451	268	116	167	220	120	114	102	86	160	142	129	103	98	34	95	51	102	76	74	92	87	129	212	62	104	52	91	80	43	70	88	72	12	86	88	95	202	293	124	165	277	140	201	182	116	107	120
3401_39_24	272	297	59	114	74	110	68	96	55	92	69	61	76	76	29	16	39	128	51	63	68	46	108	18	141	60	58	69	49	49	41	3	44	10	68	26	25	17	54	166	125	19	120	221	69	74	101	85	19
3455_64_124	181	401	38	54	43	60	92	79	46	80	51	11	29	21	29	55	27	23	79	48	31	91	19	37	75	65	71	18	23	53	15	40	16	36	31	30	44	13	100	81	26	18	30	67	133	50	4	63	52
3627_31_26	717	288	222	50	82	24	40	31	164	35	53	129	36	56	14	30	39	45	65	26	19	41	46	63	96	21	26	16	62	41	33	67	60	40	31	19	71	91	171	162	128	67	98	62	72	105	78	41	22
3683_53_44	466	402	226	138	65	4	25	62	65	49	24	30	23	22	9	10	22	33	19	22	44	20	9	40	102	16	35	15	33	33	21	41	32	18	87	11	175	37	39	58	62	44	218	21	87	49	76	0	45
3826_97_62	690	589	111	58	65	35	83	71	97	30	18	61	53	19	12	27	21	18	53	9	43	24	20	40	82	39	19	10	11	19	25	42	18	30	26	6	111	65	48	130	84	56	65	19	31	42	34	92	54
3846_31_27	212	398	34	76	60	27	38	83	47	50	16	74	10	20	16	9	3	8	50	9	37	23	10	26	24	28	28	9	41	26	5	18	78	26	18	22	51	40	42	52	41	25	46	6	123	5	41	10	40
3855_70_39	507	612	105	87	134	158	140	59	32	63	23	60	44	15	11	13	7	27	50	13	37	16	36	28	67	25	30	17	30	34	10	16	25	46	34	12	145	28	61	69	72	29	75	23	149	49	11	63	34
3868_54_73	459	64	121	72	11	185	14	87	94	65	20	55	42	35	25	11	65	16	43	11	27	17	17	5	64	23	32	31	36	12	35	22	25	23	16	38	152	44	15	97	76	25	25	24	116	14	107	68	29
3910_33_92	350	74	41	65	92	18	12	8	47	11	64	61	40	32	39	27	65	5	16	1	64	6	40	9	20	30	29	14	24	16	18	22	1	46	1	40	8	25	51	66	97	60	120	105	50	33	69	30	34
3973_37_29	241	71	105	77	44	63	125	32	74	33	59	44	24	31	15	27	32	6	38	3	63	9	6	26	62	11	32	33	9	12	42	7	30	14	2	3	66	9	91	33	6	21	23	47	72	38	26	21	31
4313_102_79	1214	658	235	209	148	172	55	104	33	83	91	143	46	35	17	44	55	20	63	27	87	110	24	54	116	42	56	29	28	60	79	63	35	33	63	39	43	51	70	111	186	90	150	124	105	97	148	60	43
4478_79_68	131	420	14	25	94	80	18	22	9	55	23	61	21	31	16	15	16	7	14	22	45	17	18	44	17	38	9	24	22	16	2	12	8	34	15	4	37	36	95	35	70	24	12	38	79	23	22	18	37
4528_55_85	131	316	116	143	146	69	97	10	61	20	75	34	35	43	20	24	30	13	53	21	3	32	17	49	54	35	2	26	75	17	14	30	6	24	8	11	37	15	26	59	62	17	35	72	71	11	12	13	119
4600_36_117	275	552	114	11	59	110	52	41	94	18	46	71	28	18	49	32	44	52	35	44	32	90	36	21	107	43	7	27	38	26	43	51	21	4	7	39	40	48	35	10	39	28	146	1	68	3	99	40	28
4784_45_64	416	87	102	96	27	21	30	26	79	51	36	35	22	31	27	6	42	20	56	46	21	20	27	9	44	24	24	10	51	24	20	47	15	32	28	6	32	57	34	48	26	36	77	49	76	161	33	43	64
4869_35_40	282	222	109	17	61	4	12	29	51	9	50	74	52	7	9	14	3	35	36	45	15	5	4	14	70	28	26	20	10	21	13	10	22	29	15	3	87	50	22	24	35	41	33	30	76	38	48	12	83
4874_28_31	295	551	99	104	103	234	42	64	40	37	23	68	35	41	10	12	15	32	19	10	52	42	22	15	104	19	25	8	32	9	23	7	28	31	84	14	70	14	41	63	78	40	66	25	101	53	73	58	45
4902_21_79	248	75	20	50	47	9	71	30	17	15	22	43	23	7	9	11	12	32	28	15	17	21	5	25	30	9	18	14	6	13	30	14	22	11	10	3	28	34	65	32	43	36	70	7	36	12	8	19	47
4908_36_86	229	455	102	69	163	116	42	136	157	33	79	139	50	51	23	14	82	55	91	41	21	15	46	41	105	50	19	25	17	40	27	53	43	41	62	55	116	45	61	86	154	89	78	24	133	55	92	35	72
4970_20_24	221	77	97	25	27	25	31	66	66	37	69	44	78	54	45	28	48	20	20	17	76	44	35	68	43	38	30	7	27	23	14	25	33	16	21	50	77	27	69	67	53	41	65	45	56	71	31	35	38
5010_83_69	682	131	151	29	64	35	73	48	43	166	131	37	101	81	47	56	45	34	35	45	97	50	49	40	176	63	45	41	89	74	43	33	42	63	24	7	66	61	120	67	91	150	41	43	65	54	109	47	191
5022_60_78	195	355	3	46	27	51	17	45	59	30	52	45	19	8	6	14	14	47	63	7	5	12	16	2	82	9	13	24	31	21	24	21	48	6	17	0	20	27	43	36	34	48	3	1	60	46	128	53	78
5027_67_94	105	474	26	57	114	38	57	68	107	70	27	78	72	47	38	16	69	10	42	26	15	17	14	9	70	55	30	28	57	51	19	69	37	26	78	32	35	44	51	66	107	31	94	98	261	52	86	35	68
5132_47_123	420	68	31	73	49	41	15	25	32	57	13	22	27	58	4	19	12	10	13	5	36	14	14	17	57	11	16	19	44	13	5	25	21	27	27	29	3	38	28	13	32	45	46	31	74	112	31	22	33
5150_53_112	394	422	48	139	68	79	80	5	69	71	80	278	14	94	87	61	61	29	103	15	43	16	19	45	46	60	17	19	4	31	12	3	57	14	40	34	61	56	71	72	58	86	37	72	69	126	119	23	46
5488_57_84	205	369	31	93	21	32	79	6	87	20	44	34	15	25	15	12	13	8	18	17	12	35	12	9	46	24	5	15	33	20	32	40	16	41	27	37	39	18	62	50	90	95	120	23	30	39	24	8	63
5516_81_32	1014	518	211	84	237	100	165	68	92	28	49	72	65	83	18	37	22	29	60	48	43	157	29	66	206	68	43	49	43	54	28	60	78	40	117	29	166	60	94	149	154	41	154	123	92	61	66	8	29
5524_20_32	209	142	123	33	70	21	36	62	64	68	47	36	30	27	51	26	44	37	72	19	60	30	27	73	19	24	59	26	39	11	23	36	43	34	5	42	34	31	21	50	147	100	49	10	12	67	48	25	87
5549_52_47	441	87	74	67	26	98	48	22	18	33	66	51	18	65	1	18	20	40	15	11	31	10	5	69	58	19	13	7	17	33	8	9	40	28	39	13	13	25	62	13	132	60	27	3	29	38	69	9	34
5600_119_64	418	711	145	75	197	148	94	59	111	33	20	106	48	55	14	52	21	24	45	13	62	36	17	29	99	46	51	27	49	18	29	56	46	36	71	14	61	32	55	92	104	54	115	45	125	67	74	20	41
5601_73_23	487	392	100	67	91	4	50	47	49	33	34	56	31	79	17	31	15	33	66	4	42	33	18	66	74	62	31	8	32	12	37	13	61	19	10	14	7	33	74	78	39	75	154	51	56	52	32	32	89
5615_29_103	263	384	64	38	58	44	37	66	25	12	96	24	18	66	8	14	39	39	18	32	20	39	4	29	36	29	16	37	24	13	11	13	21	8	20	36	91	10	15	74	73	46	80	6	61	6	6	15	36
5654_43_90	300	202	65	11	49	40	20	50	10	8	6	16	18	27	4	4	8	10	24	12	3	10	6	7	28	13	13	6	20	7	6	5	27	14	41	12	34	11	60	53	15	11	37	3	23	30	16	18	32
5688_31_54	270	368	19	20	48	48	47	34	44	62	55	32	29	32	20	29	8	8	16	54	13	14	1	10	70	59	20	22	27	17	25	38	23	28	10	15	74	21	59	68	20	16	22	26	140	22	58	0	11
5888_123_106	873	316	298	99	58	49	93	142	9	44	64	45	18	48	83	20	20	37	104	9	20	100	65	33	63	55	79	61	5	63	30	8	47	30	18	45	59	69	130	122	124	33	87	44	67	135	57	45	68
5922_73_52	569	197	148	114	85	159	231	97	124	105	135	223	89	47	32	94	63	50	69	131	69	51	42	28	108	78	130	33	37	61	54	27	72	28	63	110	114	22	59	52	232	286	182	42	299	129	98	25	123
5960_72_77	162	466	244	70	143	112	60	6	107	126	54	125	76	66	36	23	65	41	63	60	9	56	73	37	61	3	32	49	68	44	10	30	89	32	24	34	79	72	77	80	129	26	50	87	102	81	160	43	111
6058_94_45	77	611	41	40	84	27	93	75	37	88	128	31	8	26	40	39	23	29	40	35	12	2	7	27	29	18	30	5	16	12	7	8	13	33	66	14	23	62	61	10	133	33	45	10	28	44	19	80	8
6068_63_36	459	332	18	75	92	19	73	47	85	33	47	34	30	35	32	6	38	14	38	10	40	9	11	21	59	17	22	29	17	13	34	24	11	19	4	5	57	31	44	45	77	39	69	30	95	32	20	7	92
6115_49_102	419	113	25	21	37	110	25	79	27	10	101	98	14	33	48	30	21	40	62	13	79	21	28	24	63	14	45	2	20	26	22	14	38	17	66	24	167	11	111	108	88	62	40	110	25	74	22	55	43
6141_52_74	319	274	73	61	143	36	3	33	31	18	9	45	28	56	39	19	15	12	17	22	37	11	9	14	58	48	26	10	11	47	18	38	1	24	22	20	65	28	49	84	52	42	47	19	2	48	17	0	51
6171_41_104	387	286	55	135	161	85	40	88	68	70	68	92	14	48	39	71	22	87	37	11	138	58	131	20	84	41	107	64	55	48	27	81	55	41	60	23	15	44	155	69	118	96	51	122	95	71	104	61	42
6227_112_27	841	763	131	83	185	65	116	158	136	127	140	113	45	113	49	35	68	118	83	34	134	74	29	86	130	102	53	39	127	68	27	33	67	50	97	27	110	114	96	130	207	155	144	78	254	119	80	67	52
6291_50_115	459	26	19	56	33	35	24	8	52	17	25	18	28	29	20	8	14	21	2	36	39	22	5	7	80	22	2	13	51	6	20	13	52	15	45	21	22	88	15	122	30	33	33	22	76	26	70	54	11
6330_36_127	324	117	51	28	64	43	62	52	69	65	37	64	57	47	24	29	20	20	22	36	9	42	20	5	40	28	24	30	46	36	5	15	48	38	41	5	100	27	51	40	80	56	100	17	69	99	46	9	63
6350_61_29	247	396	18	26	83	113	2	53	76	42	60	67	71	36	43	36	51	32	15	26	32	4	17	16	33	73	34	29	47	59	23	34	12	18	33	7	46	46	81	96	111	30	65	66	69	70	45	89	70
6369_33_109	219	145	78	40	52	68	39	12	47	13	28	22	45	17	15	10	15	8	26	13	60	80	29	105	69	12	22	15	11	18	12	17	33	19	75	33	54	15	20	56	69	40	115	55	73	67	61	32	22
6480_63_106	537	442	117	87	79	160	76	58	84	39	64	185	17	71	21	7	23	32	64	26	50	25	12	66	97	19	21	27	29	32	46	31	42	24	78	68	108	31	108	57	69	44	106	35	65	68	64	75	46
6532_22_30	358	153	2	59	47	28	30	188	44	15	75	44	9	20	12	5	25	12	36	25	42	40	8	64	47	26	25	5	34	42	15	19	18	10	6	37	22	25	19	51	49	40	18	70	52	31	46	12	20
6563_21_45	167	199	39	27	107	58	22	72	41	23	57	25	41	41	46	18	11	13	35	12	68	27	43	3	13	12	29	19	21	20	10	14	45	18	14	11	23	40	33	40	58	23	49	26	72	27	33	9	20
6572_58_73	187	406	25	37	1	50	42	53	19	44	5	39	18	51	9	11	23	44	38	10	32	41	8	19	47	20	14	19	19	46	19	25	40	6	68	13	51	15	70	24	26	51	54	15	53	7	37	36	36
6584_31_94	53	256	79	36	122	22	47	15	70	6	130	84	61	11	44	27	27	9	76	4	28	15	27	37	47	14	29	24	28	7	6	43	36	90	41	13	95	25	64	13	56	72	69	43	63	78	59	23	52
6703_143_80	1449	927	262	197	198	247	219	22	146	119	110	227	41	68	45	27	63	71	96	106	106	38	38	77	161	66	49	55	58	84	21	45	117	73	32	58	144	37	87	85	106	181	181	38	91	153	152	226	83
6834_61_126	415	391	164	49	26	148	65	18	48	60	28	36	54	23	11	11	39	17	30	36	19	37	20	23	109	9	39	14	36	12	25	35	28	32	38	11	49	57	37	87	34	44	30	80	55	30	30	40	9
6938_61_99	399	547	178	36	26	68	51	47	106	43	28	33	49	62	6	38	13	41	60	48	62	51	8	26	84	51	43	4	38	25	8	32	34	21	51	26	45	31	111	66	48	77	26	32	68	51	138	25	69
6970_37_29	311	100	25	30	7	10	42	53	30	35	132	99	42	38	24	13	52	34	48	73	24	25	48	17	109	18	20	28	10	37	16	35	17	28	26	22	64	17	115	62	70	8	46	19	74	52	92	9	29
6992_39_32	156	122	14	42	10	3	28	48	25	27	19	40	16	26	26	9	36	20	38	7	30	20	5	3	107	22	31	28	12	17	10	56	33	4	98	6	25	13	54	56	37	18	49	18	61	24	34	16	21
7013_58_46	615	465	129	90	64	56	154	56	132	30	40	90	44	111	40	22	55	21	34	23	37	42	56	11	90	58	51	68	64	27	14	8	41	34	21	47	5	39	28	105	141	60	68	61	54	47	105	41	93
7163_45_48	182	318	225	13	54	10	20	13	54	93	47	50	26	51	23	23	20	7	30	73	50	47	17	42	48	44	25	22	31	16	16	11	34	44	8	24	56	21	54	87	78	99	95	46	73	37	5	28	85
7190_81_80	156	564	32	29	38	123	30	74	33	82	51	140	21	65	40	26	33	66	79	32	119	86	22	83	68	29	34	39	50	38	30	53	43	63	57	22	29	8	81	39	56	45	31	24	52	30	48	25	44
7320_30_76	157	197	51	48	29	61	52	21	67	18	39	163	25	26	32	26	21	21	38	1	17	18	6	12	27	11	23	7	7	30	22	10	21	2	27	44	4	16	80	39	41	24	29	32	12	33	29	42	55
7408_78_68	398	580	109	89	217	92	59	119	158	111	88	114	81	92	11	34	41	25	46	11	72	37	14	67	90	62	33	22	30	30	24	41	61	61	25	18	94	73	65	122	196	80	49	142	56	27	69	106	31
7433_151_24	1355	997	166	160	138	68	19	123	125	192	102	184	61	64	102	55	75	57	113	15	119	120	83	22	192	74	67	54	18	89	49	72	123	103	21	103	131	124	164	314	215	69	72	91	122	206	160	47	88
7434_60_116	561	463	9	50	5	41	124	18	91	74	52	29	9	80	26	25	14	23	54	40	35	12	4	83	29	17	46	19	46	18	4	19	16	33	29	47	42	33	142	88	168	82	98	8	34	67	154	61	61
7541_78_71	168	632	36	41	33	43	23	13	14	45	7	22	11	18	13	19	22	15	34	8	16	26	8	30	41	12	12	13	15	36	9	31	56	15	25	8	73	35	31	51	95	14	70	7	98	45	26	6	56
7552_91_71	773	1375	77	214	364	102	228	211	161	103	140	88	54	109	34	44	42	71	122	29	71	69	25	87	159	54	111	36	89	64	31	73	128	57	56	33	134	86	222	262	108	166	256	13	106	102	81	143	56
7575_42_60	426	165	10	9	37	43	44	25	47	22	26	12	69	21	21	25	29	40	26	19	24	134	11	39	104	22	86	37	105	37	27	48	63	27	15	2	46	19	93	56	20	39	47	4	105	75	42	26	34
7575_42_69	426	165	10	9	37	43	44	25	47	22	26	12	69	21	21	25	29	40	26	19	24	134	11	39	104	22	86	37	105	37	27	48	63	27	15	2	46	19	93	56	20	39	47	4	105	75	42	26	34
7577_76_35	722	292	73	200	82	151	200	84	116	68	140	125	123	74	81	30	101	60	59	56	53	184	11	186	109	80	85	48	53	57	64	65	25	77	57	46	141	50	93	153	139	58	111	54	132	83	136	160	114
7580_77_25	447	512	40	139	117	148	111	109	120	104	105	147	117	89	71	88	132	106	80	58	122	117	83	126	89	96	53	88	120	160	68	70	164	84	79	96	133	160	172	153	272	130	244	97	90	187	178	92	150
7681_30_65	283	332	91	40	41	56	19	21	46	37	25	123	40	35	10	13	15	8	21	12	20	43	1	9	41	34	34	15	26	14	10	18	49	13	33	0	32	5	59	42	79	35	31	3	83	19	30	19	37
7784_57_58	460	545	35	160	67	78	58	108	106	14	64	77	23	81	26	31	55	28	38	9	52	41	23	84	75	58	51	16	39	92	43	7	25	19	17	50	95	28	82	82	82	37	147	18	139	148	62	59	69
7811_85_88	688	417	155	28	24	52	57	69	125	168	13	68	36	6	20	12	41	38	38	11	15	67	24	22	58	41	50	31	56	17	28	51	23	26	34	68	34	81	161	23	51	29	22	53	141	67	94	103	22
7835_128_118	910	1122	363	150	224	76	146	90	197	156	129	113	30	184	92	127	98	149	106	59	114	107	49	110	213	113	72	115	95	69	36	85	62	119	68	25	137	136	418	217	316	174	345	124	196	153	297	224	135
7840_44_58	442	308	9	114	130	0	93	60	67	15	92	9	43	64	18	12	30	26	49	22	13	43	17	82	49	110	23	52	6	19	16	33	55	39	41	13	119	38	93	69	124	85	81	26	113	11	29	107	69
8126_86_84	270	506	90	55	62	111	58	42	34	57	19	62	25	11	2	15	22	31	14	17	59	31	14	28	42	15	10	17	44	26	22	8	44	28	42	26	58	53	44	46	70	36	18	21	103	75	45	29	34
8183_56_119	224	325	14	23	8	33	5	34	62	1	23	92	11	45	34	15	34	68	25	15	21	57	39	50	132	46	30	22	26	15	13	20	66	31	68	14	23	26	35	29	65	58	57	10	76	41	59	15	39
8187_56_49	515	344	7	28	173	155	26	86	121	39	79	61	67	43	28	17	6	43	41	23	26	57	22	21	62	55	56	35	28	11	66	31	13	52	21	14	77	31	56	75	143	32	76	38	60	63	29	7	55
8206_133_120	536	924	63	47	87	22	13	18	63	9	33	68	35	20	19	18	17	14	10	11	22	21	14	40	45	44	30	7	24	37	13	16	39	20	12	17	48	33	58	16	80	44	57	28	27	138	5	82	73
8227_142_97	1113	1094	163	70	147	108	155	193	158	21	40	213	102	141	41	28	56	53	66	59	80	120	61	84	113	80	38	44	37	74	41	77	38	91	28	61	127	78	79	167	159	58	124	35	233	83	190	61	91
8279_22_66	362	216	103	50	92	77	96	26	76	34	45	66	52	69	51	24	33	40	33	33	152	125	44	21	41	29	29	15	48	30	35	32	64	81	99	85	62	7	61	5	87	6	34	3	56	13	0	18	24
8333_83_66	644	46	142	55	71	146	51	13	90	33	120	63	19	0	17	18	38	45	54	20	33	50	31	8	94	39	36	21	31	17	15	14	13	15	24	20	31	20	55	39	94	54	29	87	66	70	15	15	29
8416_24_79	182	116	78	82	54	2	10	22	12	2	27	91	55	42	9	21	16	43	20	0	74	32	19	4	98	38	8	11	27	18	9	18	33	36	49	20	18	24	72	52	7	25	36	31	56	86	53	23	20
8533_27_53	176	204	67	48	57	37	76	28	12	25	37	56	18	28	21	14	12	6	13	3	34	11	12	6	53	12	7	14	24	17	11	14	7	6	18	13	20	15	25	39	15	12	58	55	42	34	34	28	58
8561_39_23	364	312	83	51	6	24	56	81	49	33	44	69	39	27	24	31	32	12	31	28	31	32	44	50	48	29	15	21	16	7	28	30	6	31	28	3	16	9	173	34	57	11	141	19	94	28	29	66	43
8650_166_125	1313	1106	150	114	239	419	145	253	162	156	159	70	67	67	28	79	77	96	123	69	125	109	66	76	215	55	69	78	47	81	84	100	56	95	187	71	161	83	218	230	180	61	80	145	144	207	146	84	88
8654_80_52	549	553	6	34	143	44	53	48	75	75	21	47	17	38	5	24	25	50	36	1	29	70	12	25	102	3	11	21	40	42	15	19	29	46	28	9	45	36	53	40	71	73	66	2	133	56	83	9	50
8676_27_31	298	223	52	108	25	22	31	6	77	30	43	104	26	40	17	26	44	15	38	23	44	12	19	35	62	6	24	29	17	25	42	51	27	28	6	38	44	57	59	109	51	47	64	36	71	40	19	6	58
8688_51_51	287	321	48	24	99	55	60	43	29	27	14	27	24	18	4	14	11	25	22	13	33	22	23	12	35	14	42	11	12	15	16	18	20	5	14	27	29	28	36	62	24	32	35	6	93	19	28	42	9
8764_45_84	429	362	52	40	70	40	83	45	42	75	66	32	21	47	10	23	29	7	17	19	46	8	8	2	45	28	23	5	22	10	6	17	15	37	43	25	72	53	54	97	143	59	55	28	14	11	18	15	55
8841_53_26	242	269	52	80	149	37	32	43	54	37	41	31	6	25	22	37	39	36	39	17	57	12	2	9	39	15	12	37	45	25	5	29	30	33	52	39	80	30	30	47	100	18	159	56	116	47	20	71	2
8850_41_124	369	623	106	34	77	89	58	57	26	22	26	33	70	22	17	37	25	25	11	13	90	16	17	1	145	45	22	4	7	7	17	34	44	11	14	23	102	48	29	85	36	67	80	22	113	106	77	14	30
8853_35_89	400	524	77	70	55	43	23	57	98	32	63	23	49	29	33	28	28	23	41	18	51	41	13	6	110	18	19	21	41	13	39	11	32	16	23	25	45	25	59	43	44	45	56	39	124	62	44	41	47
8871_69_93	663	413	184	131	150	57	50	43	47	106	165	173	51	96	40	26	53	13	64	21	24	16	38	38	51	60	15	34	38	64	56	100	40	30	20	93	128	101	22	143	129	58	54	122	158	150	97	156	44
8881_65_102	414	183	119	57	112	70	70	89	55	37	40	29	32	81	10	46	37	58	44	28	60	24	17	17	76	26	35	10	27	47	16	18	78	31	58	28	50	31	37	100	71	47	37	26	121	38	36	41	63
8913_97_126	811	121	64	38	51	31	84	56	6	51	20	34	23	61	10	1	22	12	26	15	32	33	18	15	30	28	20	11	23	3	7	4	10	21	24	6	18	27	45	35	53	3	43	4	32	8	33	77	40
8933_158_94	1055	1045	233	174	154	96	159	120	183	166	115	154	46	194	41	47	46	49	65	52	92	47	47	70	245	75	74	46	82	54	32	63	60	97	41	43	183	77	166	125	211	75	228	131	119	61	160	101	51
9014_23_83	303	121	9	22	53	125	47	12	38	14	26	56	13	17	17	19	19	21	15	2	22	29	13	13	21	24	19	12	13	21	19	10	14	2	16	9	35	21	34	32	57	22	36	20	45	32	25	20	17
9054_102_55	596	720	231	142	132	133	154	181	134	60	70	115	125	90	37	97	42	85	66	30	58	93	35	84	219	52	46	33	53	46	33	87	51	90	99	36	72	67	151	109	246	70	160	70	235	77	128	32	112
9063_51_105	63	335	52	48	70	38	18	25	31	7	17	19	17	13	5	12	9	11	25	21	27	7	18	2	35	16	20	3	14	14	6	17	31	27	34	18	25	16	32	43	42	20	49	27	97	53	30	24	34
9199_83_59	653	35	79	19	44	45	105	69	27	82	38	6	6	40	33	32	27	49	17	8	28	47	0	0	22	57	58	45	57	15	27	44	11	55	27	44	36	35	39	59	117	75	35	4	67	60	20	10	24
9255_147_76	1202	559	71	24	173	118	55	66	46	91	104	134	43	55	30	40	28	31	56	52	105	95	27	84	101	50	69	36	21	72	42	14	91	28	54	16	41	72	164	67	194	21	127	24	30	143	45	17	24
9382_98_89	717	769	78	56	78	124	122	68	75	83	76	62	34	73	24	27	18	32	29	7	36	63	12	50	96	31	18	14	32	46	24	85	40	24	34	16	70	50	81	84	39	66	105	49	118	87	88	73	33
9432_57_45	128	386	26	47	38	17	66	30	72	38	31	32	27	55	5	18	25	30	35	24	29	24	4	51	25	34	16	19	27	13	20	14	45	8	38	15	68	19	55	77	82	41	8	22	23	68	39	27	24
9476_25_115	221	160	40	49	90	13	36	48	39	3	13	10	40	13	12	18	8	32	31	19	25	17	7	24	12	18	45	18	17	5	28	6	20	2	14	34	29	14	60	51	57	31	1	2	28	99	21	2	11
9483_90_91	792	256	23	48	84	12	66	18	104	103	26	74	28	6	13	50	78	35	48	9	38	1	30	20	67	74	1	47	12	10	9	6	17	23	8	11	7	4	42	42	96	29	47	122	21	44	38	19	40
9500_24_36	229	222	56	74	114	33	61	135	63	38	60	17	48	38	27	40	18	15	78	21	34	32	34	77	16	56	10	52	40	30	9	66	22	17	6	12	16	33	49	16	52	87	100	43	59	89	108	20	126
9523_48_62	208	349	108	24	73	53	5	22	70	45	13	23	10	14	11	16	11	12	18	4	49	18	11	22	52	18	7	6	9	17	20	13	29	36	16	7	26	30	53	22	39	16	98	29	63	19	52	29	19
9539_75_92	650	668	30	53	68	80	70	99	33	78	121	60	54	29	30	50	57	86	90	27	43	29	7	62	60	28	29	60	39	81	38	106	65	51	95	10	113	107	140	108	78	75	88	24	210	87	88	157	132
9557_43_124	288	463	69	47	45	6	82	40	33	29	37	42	22	21	13	9	9	7	32	5	44	30	16	20	100	10	2	2	12	23	4	19	30	17	35	8	45	22	52	85	19	12	101	2	104	10	16	25	55
9558_54_50	463	413	87	30	90	215	195	102	68	67	52	131	41	29	24	46	12	52	33	66	48	67	25	21	50	69	34	32	37	25	12	63	34	39	67	6	80	27	130	91	205	61	52	33	24	7	79	69	17
9635_77_118	352	268	44	12	106	28	46	26	33	25	8	8	26	31	11	11	4	11	38	19	43	17	9	3	85	20	32	17	20	11	13	18	34	15	5	19	24	30	8	49	37	30	31	24	78	22	6	33	30
9654_63_76	637	500	97	67	21	62	43	77	55	32	35	99	26	44	31	14	29	28	43	16	96	18	25	52	85	29	25	26	34	23	12	41	13	44	31	21	82	37	58	70	150	22	85	64	29	71	87	17	84
9684_62_103	547	206	81	36	98	4	31	30	114	48	31	16	12	98	58	11	23	14	13	16	4	14	27	49	57	29	62	44	42	22	29	31	39	42	21	22	131	53	105	32	71	56	40	6	100	14	53	28	70
9744_62_85	490	352	91	77	8	18	28	9	48	12	57	91	0	45	47	8	38	12	43	6	20	48	6	16	73	36	48	26	27	26	8	28	34	29	6	28	57	65	35	10	56	27	120	54	23	51	4	43	74
9896_89_82	641	290	29	59	12	14	129	45	154	26	18	29	40	12	21	37	38	49	23	4	95	55	5	14	28	9	28	5	81	8	13	12	35	12	27	18	121	24	86	47	91	31	134	16	21	26	34	21	23
10077_23_83	400	171	53	34	135	39	56	6	37	53	44	9	38	16	25	21	28	21	11	6	19	18	20	6	52	24	36	23	10	52	13	24	16	19	19	7	19	24	74	48	101	60	81	12	26	3	24	41	11
10097_44_111	335	310	59	24	112	48	67	34	42	72	9	36	18	20	22	9	14	8	31	4	58	24	0	25	32	26	22	6	14	20	9	22	24	15	19	10	53	26	64	49	102	37	40	34	54	12	20	33	44
10172_51_72	304	380	62	43	69	19	17	39	39	31	24	43	26	23	15	17	41	18	12	15	26	9	23	8	35	11	20	24	16	14	26	7	14	10	20	12	26	21	80	7	56	33	50	12	95	58	39	24	22
10207_126_32	1628	292	128	83	104	118	232	191	234	40	68	68	22	70	45	118	76	82	77	68	141	82	22	114	103	15	170	71	48	117	13	46	34	47	66	20	115	101	158	151	132	53	67	46	306	40	109	58	58
10317_93_112	737	751	88	98	22	47	128	104	91	128	26	184	43	38	48	46	67	114	43	22	48	61	17	54	120	45	43	43	57	50	19	33	77	51	56	48	81	84	77	144	74	62	81	36	38	84	87	16	34
10359_61_69	556	691	162	75	216	86	132	123	103	100	99	194	18	18	18	42	40	34	56	14	24	46	34	69	53	47	41	19	74	41	55	53	34	26	63	19	142	82	38	76	76	95	80	17	80	32	51	67	56
10414_45_35	354	409	66	169	76	52	135	127	115	47	60	94	46	30	38	21	31	56	76	48	39	39	41	131	95	12	39	34	50	84	47	26	18	4	28	61	122	38	71	129	143	66	155	58	45	118	92	54	70
10435_57_107	180	315	100	33	71	48	33	7	21	60	54	86	46	53	34	18	11	20	55	5	94	49	25	21	48	67	37	20	28	17	56	37	1	27	28	15	25	26	0	38	39	37	103	21	44	131	97	113	23
10448_53_36	148	404	27	38	25	64	57	54	37	49	45	36	48	35	35	40	35	47	39	9	21	5	44	29	83	27	40	17	33	41	12	49	23	26	40	27	51	32	6	60	97	32	53	34	46	38	67	39	41
10478_25_41	201	488	80	12	38	95	55	26	49	17	44	23	33	43	22	25	43	26	52	6	56	28	21	31	65	28	39	17	43	26	21	14	23	25	55	14	60	35	104	46	83	42	25	39	69	70	3	17	63
10497_69_66	664	387	35	54	137	47	85	20	72	18	9	62	50	48	11	17	38	63	32	35	56	43	14	18	115	32	6	28	43	12	18	17	24	28	69	3	86	61	120	127	79	202	45	101	44	54	58	19	20
10503_31_98	270	326	87	87	219	63	88	83	74	69	21	38	55	27	8	7	26	17	54	8	60	66	2	10	122	57	67	21	41	42	40	48	81	40	88	14	65	25	159	138	79	64	82	56	88	41	53	13	69
10543_33_36	302	115	96	92	81	85	67	48	51	30	58	48	16	21	35	23	0	16	50	54	35	9	28	18	83	29	9	1	34	16	69	44	10	9	40	53	82	19	23	67	88	46	37	18	97	27	19	4	41
10553_63_80	632	471	103	65	152	37	107	185	151	68	128	174	44	136	82	33	78	52	152	39	40	138	35	56	111	66	82	35	78	66	10	83	66	52	70	46	83	122	82	195	86	73	191	44	67	201	63	119	142
10585_189_62	1121	1402	194	111	248	259	129	192	181	94	146	185	106	107	50	40	101	140	84	72	218	197	49	82	156	78	97	44	133	109	46	120	60	123	155	64	174	136	304	177	176	103	174	94	275	178	110	116	155
10623_50_50	508	519	59	71	140	29	129	56	34	22	24	104	68	65	14	34	52	28	64	29	46	19	41	17	11	29	37	24	38	47	21	17	68	30	25	28	32	73	57	61	101	32	145	41	50	37	35	21	110
10743_92_56	407	673	45	81	152	216	80	78	83	60	64	48	25	52	47	18	27	26	39	9	29	24	18	36	61	25	36	34	23	35	29	30	59	50	69	30	58	41	47	82	193	41	79	24	164	92	57	73	24
10828_20_98	112	209	3	39	10	19	20	12	20	31	48	107	37	26	11	25	11	1	14	32	27	43	15	12	82	19	25	38	54	38	19	8	6	14	10	14	107	59	23	33	11	49	39	71	35	14	19	73	48
10862_52_76	524	360	60	43	41	12	21	19	58	57	22	112	5	21	25	21	55	28	26	29	49	35	7	12	45	14	52	7	7	62	22	8	19	19	53	21	71	24	22	64	43	30	24	15	51	69	93	43	40
10887_56_49	528	362	69	112	155	66	43	93	54	46	59	132	55	51	23	28	31	35	58	43	41	70	20	33	97	84	17	59	26	41	45	16	25	40	74	38	83	25	44	145	107	55	42	70	123	96	96	44	29
10902_80_46	791	802	126	86	145	64	102	70	64	31	31	122	32	22	11	16	16	25	22	25	46	20	12	43	57	19	20	16	29	19	35	31	35	27	64	8	59	20	40	60	55	45	63	39	156	92	49	18	34
10920_23_110	199	107	78	64	79	73	35	81	44	16	108	51	21	35	30	21	38	24	23	1	65	20	29	36	19	41	38	13	2	33	14	14	46	51	23	9	76	24	81	54	58	30	88	57	33	88	68	27	53
10921_40_61	374	336	37	26	77	82	87	53	29	68	25	52	14	22	6	11	9	10	24	1	61	44	7	33	31	18	8	11	20	16	9	27	30	14	29	0	62	35	37	46	153	7	46	45	29	49	20	17	31
10924_31_33	250	310	38	25	90	55	37	28	58	33	50	72	14	20	8	9	30	25	17	27	30	3	9	27	31	16	35	13	11	39	21	16	32	14	1	14	34	16	11	46	22	77	51	3	57	63	15	39	17
10949_130_97	516	937	56	192	46	61	75	145	90	6	44	107	48	121	29	27	23	42	52	35	6	57	17	27	95	82	67	32	14	51	47	108	47	17	35	45	82	46	64	77	112	83	110	13	27	48	110	58	37
11110_23_74	139	162	65	22	38	21	41	45	49	17	30	21	14	15	13	16	15	13	49	10	10	32	29	6	1	14	23	7	6	15	6	34	5	30	11	8	47	42	2	76	25	31	87	9	20	57	68	15	25
11148_38_63	361	262	38	48	34	36	38	84	66	9	26	52	40	55	9	27	26	27	33	26	42	23	12	10	28	31	14	24	47	20	20	8	13	14	39	29	153	55	104	108	57	46	39	42	3	13	3	49	50
11325_37_90	448	276	36	37	57	20	43	32	117	29	76	134	38	92	37	9	7	27	56	3	82	12	37	30	70	34	21	25	16	47	34	16	20	15	37	37	39	87	33	36	112	70	32	67	59	12	49	116	121
11345_34_102	295	208	138	68	44	18	56	57	37	8	7	24	46	28	24	13	30	13	36	13	38	22	16	24	56	24	31	16	49	16	2	5	0	35	66	5	8	38	53	67	97	38	40	10	21	22	17	38	132
11384_43_126	557	357	265	131	178	101	135	135	54	63	76	112	52	68	14	8	39	21	37	39	58	46	10	32	127	41	47	28	35	58	18	72	63	37	64	30	88	50	62	84	107	50	85	132	288	90	87	76	26
11387_46_100	685	349	18	77	125	6	78	96	73	159	44	41	73	57	39	59	26	67	51	68	58	18	45	91	99	27	27	3	30	20	23	44	90	51	48	40	119	123	50	72	31	111	159	62	123	113	40	66	62
11400_41_120	689	124	51	47	34	68	57	34	14	29	11	10	24	39	7	18	16	29	11	8	25	12	10	3	47	25	12	30	34	30	29	34	27	24	24	4	64	48	30	44	42	43	52	42	69	44	37	45	15
11411_115_87	895	875	70	261	32	19	54	67	186	121	92	154	43	105	66	124	149	31	158	50	101	31	96	54	68	59	59	43	71	72	74	20	40	34	58	74	133	171	70	167	137	94	69	92	29	148	148	68	40
11415_38_50	309	228	94	71	47	39	109	43	57	50	61	49	23	41	10	33	30	41	51	19	37	46	14	19	111	45	36	21	9	63	17	19	36	23	72	23	66	64	67	60	101	61	98	62	90	52	35	31	46
11444_71_122	652	556	142	92	120	148	105	115	124	24	75	118	80	77	34	51	30	40	82	32	61	78	11	73	53	44	62	20	54	34	53	31	94	27	61	36	133	82	71	39	35	85	147	50	196	8	76	68	56
11509_88_46	1135	611	126	156	121	179	206	120	148	112	118	106	48	53	55	41	35	48	49	43	97	79	37	76	153	34	70	41	66	73	40	45	72	85	96	60	188	57	133	210	142	144	104	83	109	100	101	114	88
11514_84_38	332	584	197	44	15	15	166	33	18	28	15	38	51	17	19	16	21	53	21	31	60	75	11	45	35	26	21	24	38	11	9	21	39	29	5	8	56	20	32	118	35	61	86	66	8	47	48	49	31
11555_29_92	212	132	33	39	63	47	108	61	56	39	56	10	16	43	11	8	10	4	37	33	50	22	3	18	93	28	26	21	59	44	4	1	29	19	12	12	47	28	38	50	32	29	32	56	83	48	51	30	43
11561_47_57	261	322	86	50	126	14	37	54	44	96	17	29	17	67	22	22	21	29	16	29	40	6	14	17	74	27	28	9	9	34	25	65	62	27	88	15	87	28	41	87	69	42	29	30	23	109	65	8	57
11602_95_27	394	680	41	78	146	39	60	23	52	83	20	164	29	21	68	46	64	38	38	48	47	21	47	55	77	39	18	33	39	2	38	20	34	58	70	45	114	96	88	83	77	82	37	58	72	109	108	26	126
11636_43_105	357	530	69	80	38	26	28	88	64	18	30	30	15	32	6	8	16	51	26	44	23	58	29	17	86	51	12	17	36	9	3	22	30	40	28	23	157	20	38	55	91	25	46	24	149	100	67	1	33
11639_61_84	619	470	40	45	72	124	121	95	74	67	20	69	30	18	4	16	27	25	30	16	20	46	4	39	102	9	26	12	24	18	8	54	88	20	87	11	58	20	47	26	64	19	51	22	102	81	31	31	31
11643_74_105	629	460	71	82	55	48	24	82	68	8	29	61	23	14	18	14	11	41	32	11	63	35	7	30	61	35	17	9	15	23	14	27	34	3	26	10	21	44	48	73	26	29	13	0	114	56	72	13	35
11705_80_27	611	651	109	170	51	69	85	115	108	23	120	98	60	132	45	55	92	73	47	35	141	51	18	76	172	52	39	50	46	20	49	91	76	32	13	31	147	51	130	109	166	99	109	69	180	46	132	49	64
11710_77_38	500	131	25	99	116	139	83	41	54	3	19	66	36	162	28	29	47	56	88	55	113	65	6	12	91	42	79	31	70	49	2	107	13	25	111	64	63	48	59	105	133	59	44	52	28	80	52	3	35
11710_77_39	500	131	25	99	116	139	83	41	54	3	19	66	36	162	28	29	47	56	88	55	113	65	6	12	91	42	79	31	70	49	2	107	13	25	111	64	63	48	59	105	133	59	44	52	28	80	52	3	35
11796_137_94	465	953	24	65	58	124	94	61	70	58	13	21	80	67	34	67	30	26	34	30	27	3	8	15	16	5	31	13	28	49	8	36	27	25	43	19	71	5	22	38	14	96	78	20	108	72	105	68	17
11803_70_27	391	353	151	49	58	28	25	37	76	83	9	6	51	10	7	10	35	12	54	9	15	59	37	10	23	42	30	15	9	8	32	19	26	2	49	45	18	46	28	85	55	16	60	16	58	55	34	37	28
11821_34_61	287	609	61	98	15	29	109	90	147	47	21	56	25	25	34	21	55	26	75	16	67	79	13	21	72	16	21	31	32	58	20	21	24	17	40	34	54	42	45	45	69	23	87	52	41	61	37	10	39
11850_27_87	385	250	234	87	147	52	73	26	118	43	30	18	43	58	43	19	77	58	42	94	50	27	35	25	62	105	27	35	45	21	48	27	21	72	43	59	115	53	127	107	58	67	87	106	80	154	47	72	76
11879_103_71	553	592	30	37	32	65	53	21	38	116	104	48	88	114	37	51	13	75	64	32	38	14	61	55	97	68	89	29	61	29	19	34	3	40	109	49	76	63	86	85	119	99	41	22	37	37	121	50	27
11886_63_49	295	386	81	22	31	36	33	37	16	10	37	41	27	27	2	12	11	29	8	1	18	15	14	17	22	60	45	7	6	12	12	15	12	11	47	13	13	18	65	60	35	51	38	11	64	13	66	40	35
11909_28_115	276	192	72	31	16	65	31	11	37	1	20	17	32	34	14	4	45	17	17	17	36	45	9	48	92	1	23	41	19	26	18	27	14	16	13	4	32	16	34	51	35	13	74	21	76	60	56	23	28
11931_39_85	458	256	58	24	55	76	28	56	62	22	10	16	27	51	4	9	22	12	43	16	50	5	10	21	33	27	24	5	28	10	26	17	23	20	11	16	39	57	12	30	45	37	37	29	64	39	77	69	44
11947_44_32	308	299	81	55	65	56	42	29	103	45	39	127	31	38	23	25	26	15	65	16	49	2	4	16	62	40	34	17	26	23	29	63	75	40	70	44	40	27	46	153	64	12	48	49	30	86	55	76	73
11995_53_113	337	306	175	36	103	140	33	63	59	33	48	45	31	27	38	23	18	12	39	22	27	6	39	23	102	9	22	14	28	12	24	36	24	17	41	6	25	17	33	29	33	30	47	42	74	57	30	45	66
12025_66_31	1239	427	89	155	155	90	114	80	96	38	67	79	43	28	29	23	79	42	78	36	63	44	41	126	133	19	47	17	32	25	35	23	45	79	91	57	102	85	186	94	162	73	24	52	100	135	156	95	77
12029_49_64	347	387	120	86	155	43	88	59	50	63	88	40	37	28	10	26	25	31	38	34	22	30	11	14	80	41	11	13	38	40	19	37	12	17	31	29	90	24	99	104	44	37	65	35	37	79	42	127	30
12064_61_101	158	416	30	65	58	83	64	28	40	27	12	71	21	61	10	25	33	10	36	16	51	57	40	13	60	13	35	23	56	22	3	9	28	35	47	20	50	34	67	57	26	22	50	30	43	71	12	30	20
12092_23_75	194	433	8	9	7	37	50	16	62	51	29	28	29	42	13	27	18	17	37	6	4	36	10	4	31	30	25	21	24	13	7	14	10	26	16	14	61	31	29	40	51	24	53	4	14	81	61	46	31
12102_23_62	182	210	90	37	111	14	62	19	54	39	47	15	32	42	10	57	39	40	18	34	26	45	10	36	43	49	24	21	24	11	29	6	16	32	32	56	76	18	40	41	46	41	35	33	78	24	20	34	17
12117_79_52	368	548	59	33	108	51	38	57	77	42	55	63	28	33	49	52	49	49	28	3	43	37	21	12	88	80	60	39	61	62	8	3	52	36	34	5	52	33	93	98	163	60	71	97	80	75	52	30	17
12141_24_92	217	104	13	29	26	68	49	67	37	55	47	55	34	52	38	15	61	36	24	27	34	37	84	24	55	15	67	28	19	21	47	21	25	17	39	24	39	22	121	53	104	46	89	80	91	73	60	4	40
12163_40_89	311	441	76	69	84	133	91	43	167	36	51	119	23	50	31	40	57	31	42	40	26	112	39	61	101	39	32	11	29	41	7	20	128	81	75	52	103	57	55	59	54	84	86	24	121	29	68	63	63
12164_58_35	464	561	132	74	55	85	194	92	66	31	34	67	35	33	9	28	34	8	13	27	11	11	17	13	43	17	11	8	46	27	23	28	43	10	67	18	110	25	39	74	43	61	83	8	76	8	66	9	12
12178_23_105	347	183	70	34	47	53	27	190	4	2	34	177	46	25	4	17	8	20	43	8	47	38	40	2	61	11	53	9	25	52	0	46	19	6	94	5	66	30	30	8	137	40	14	38	147	40	1	134	16
12207_72_61	558	432	211	43	169	147	108	73	47	93	19	69	23	23	8	6	16	21	18	5	60	53	19	39	89	14	12	12	39	28	9	32	18	16	15	11	57	33	62	54	73	32	92	12	167	79	33	51	68
12262_28_77	286	279	219	28	186	76	89	39	104	52	32	81	54	14	33	18	22	23	22	8	58	60	21	22	83	29	3	22	23	27	26	23	25	40	41	17	67	44	105	44	66	29	80	45	85	104	104	35	23
12285_87_42	749	1296	62	88	174	140	116	96	118	41	78	128	23	96	33	45	78	89	81	63	105	28	33	52	87	57	49	53	67	20	32	79	23	67	18	61	70	79	126	49	201	53	161	38	268	108	17	43	30
12335_75_61	502	464	55	86	79	105	37	69	41	21	41	48	34	63	31	34	39	15	24	39	78	32	21	31	116	32	61	32	44	53	40	27	37	58	23	51	62	77	71	107	114	68	60	25	153	45	24	9	68
12354_32_37	42	185	14	45	26	92	9	73	12	34	26	29	19	30	3	21	23	29	39	23	29	31	10	13	45	32	2	17	23	19	13	5	16	31	14	18	13	30	34	104	135	24	31	31	78	110	25	0	1
12423_63_79	563	401	82	74	29	65	5	1	7	15	56	49	34	54	23	18	21	105	47	54	9	48	35	38	34	38	15	38	27	36	11	32	36	9	50	29	53	43	46	51	47	37	98	7	169	22	33	30	67
12469_80_78	208	627	136	55	59	54	22	32	26	14	34	23	16	28	13	19	10	5	18	14	27	35	15	8	62	27	16	15	11	11	15	8	39	10	13	14	44	21	24	28	74	21	50	26	59	24	42	42	24
12509_62_117	447	200	148	41	57	98	123	16	104	56	40	42	45	10	3	5	2	50	28	7	16	60	10	37	88	18	66	17	19	16	7	35	14	61	12	19	111	31	63	128	80	21	143	36	174	85	4	13	17
12628_68_117	461	459	104	88	95	125	37	21	83	38	49	29	114	88	29	15	40	56	45	45	81	23	10	16	135	45	57	20	41	59	11	14	60	31	17	30	56	74	63	82	78	85	62	51	165	110	44	78	36
12651_46_126	290	241	32	47	33	48	36	26	51	21	45	50	22	16	19	14	15	17	36	1	30	16	7	7	34	22	42	7	13	21	18	18	31	8	30	3	21	33	45	59	38	31	38	15	20	66	33	32	19
12829_86_73	195	532	121	18	17	52	40	13	46	15	22	19	10	31	14	9	34	20	26	8	19	52	5	23	10	0	22	25	34	19	11	9	51	28	76	7	23	30	65	28	38	31	19	24	100	48	13	14	22
12836_91_70	159	636	88	28	91	32	14	53	17	62	20	77	34	46	34	25	20	22	24	13	27	8	17	16	46	11	11	23	22	14	25	32	2	3	9	8	15	34	42	22	13	48	32	1	46	89	2	18	9
12850_46_49	424	171	32	47	56	9	23	45	36	7	77	34	31	60	32	32	21	24	36	5	17	42	38	3	35	31	35	25	22	34	27	36	29	68	17	34	56	15	104	30	70	50	110	16	78	37	57	9	77
12866_66_79	409	272	120	96	74	41	23	48	76	24	27	57	23	44	23	22	37	30	20	40	10	20	31	80	98	25	42	24	10	33	36	16	40	50	90	13	149	71	35	39	101	46	46	66	43	38	85	45	39
12930_88_30	844	662	162	70	178	145	57	72	143	169	57	84	29	76	42	25	46	15	35	28	67	67	26	51	68	19	66	33	27	40	32	71	77	61	59	21	93	41	123	94	134	95	190	37	291	115	93	75	20
12940_20_68	186	84	16	39	13	54	35	11	45	11	28	16	31	53	9	19	30	12	42	10	23	14	15	2	34	28	28	19	19	22	17	18	13	18	18	4	21	14	55	82	13	37	43	9	46	46	29	11	54
13012_40_99	286	44	39	51	61	165	25	48	29	12	8	17	11	32	28	16	63	42	79	40	29	12	23	52	81	9	58	8	24	40	54	19	36	38	5	20	20	23	70	76	19	57	17	17	18	15	37	30	18
13021_70_50	622	455	174	44	306	88	64	107	100	199	101	241	73	145	78	66	85	30	74	43	108	33	33	44	247	26	102	93	82	54	77	92	46	41	99	110	28	128	105	82	105	143	187	157	312	121	211	111	46
13042_42_81	153	289	105	22	40	40	44	42	25	37	32	54	17	11	5	8	14	27	22	7	23	33	9	9	75	30	12	8	19	13	16	14	33	29	23	11	34	16	32	18	75	19	19	12	41	16	32	19	53
13115_20_61	300	180	57	62	9	23	24	16	13	25	20	5	48	41	75	103	7	5	49	53	267	129	60	95	8	58	14	22	36	78	302	46	94	59	26	25	24	30	56	47	84	87	127	62	72	92	63	22	86
13137_62_42	331	516	127	7	44	25	19	38	62	111	23	26	19	33	11	12	42	24	24	10	8	11	17	12	36	67	18	20	17	17	9	7	8	16	69	11	68	22	9	49	35	24	45	55	39	14	16	18	97
13154_35_119	348	289	2	60	15	0	149	77	85	29	1	61	12	7	0	25	21	2	31	36	39	91	9	51	18	41	31	59	32	38	26	7	10	31	28	58	29	4	37	35	106	55	42	53	98	58	14	64	94
13179_35_82	375	207	82	24	115	60	48	31	56	36	54	82	20	43	11	8	33	24	42	18	24	14	8	37	67	27	20	8	15	23	8	10	25	9	57	7	62	31	37	40	45	41	41	6	72	57	6	37	33
13186_75_38	321	988	48	47	39	88	104	5	41	52	56	186	66	36	37	20	27	36	40	27	42	17	10	32	34	37	8	11	10	24	14	35	26	19	18	38	36	48	39	31	46	76	135	50	126	37	103	19	13
13186_75_39	321	988	48	47	39	88	104	5	41	52	56	186	66	36	37	20	27	36	40	27	42	17	10	32	34	37	8	11	10	24	14	35	26	19	18	38	36	48	39	31	46	76	135	50	126	37	103	19	13
13188_48_73	396	995	149	73	80	59	160	73	204	146	88	141	89	162	31	66	33	66	79	64	132	152	78	109	243	151	67	38	86	79	64	70	13	43	71	29	227	129	71	277	142	123	196	105	180	187	92	157	115
13204_107_42	833	562	169	55	222	184	130	61	76	62	43	118	72	68	33	38	27	53	41	32	87	68	31	47	117	39	59	39	61	64	57	62	34	97	106	47	67	89	103	85	167	93	107	90	227	74	161	95	58
13304_27_24	419	182	33	64	22	25	39	50	57	9	47	57	34	19	8	14	8	34	24	24	57	72	9	45	33	11	48	16	6	17	13	32	49	37	10	38	68	25	64	25	45	33	72	92	22	64	114	31	93
13308_31_47	252	621	36	34	40	6	10	39	29	26	25	10	45	60	23	36	69	24	17	7	54	50	20	34	61	20	19	12	22	2	13	18	18	16	6	7	5	47	15	49	14	68	18	56	64	120	44	6	31
13334_65_47	515	502	50	36	130	78	126	27	97	63	89	43	27	28	40	55	20	9	47	6	69	8	13	22	18	3	6	40	17	41	33	37	47	18	7	14	44	38	97	26	40	27	125	28	29	55	42	47	11
13360_157_118	690	1151	89	132	114	16	58	126	96	113	128	198	44	72	81	40	62	42	103	29	65	39	76	94	83	83	123	35	35	93	40	79	17	55	79	37	88	45	103	107	155	92	145	74	114	109	108	70	111
13380_57_41	109	414	40	51	101	11	61	43	44	37	23	45	54	31	0	16	19	23	32	31	37	27	12	23	67	20	26	20	10	26	21	7	26	40	49	5	56	43	51	58	52	35	63	31	62	20	80	24	15
13403_40_46	429	292	132	76	91	156	89	66	146	41	67	125	36	35	29	30	47	18	101	19	84	80	19	20	76	38	58	26	32	38	50	34	81	19	61	36	141	70	114	51	85	76	122	22	74	58	58	37	99
13453_20_83	129	171	110	84	61	54	13	31	32	129	96	23	22	42	20	9	39	12	44	10	48	16	18	30	108	11	5	7	31	24	39	35	98	8	39	3	117	20	17	75	89	1	64	33	70	13	21	29	40
13457_31_77	371	570	110	96	40	102	134	115	129	58	85	130	50	106	58	33	75	72	77	35	32	17	46	71	99	35	22	35	41	114	33	60	123	64	77	45	73	53	83	75	184	47	67	67	139	142	115	78	82
13463_67_33	440	640	80	62	27	58	56	70	65	12	46	21	31	74	9	13	38	41	63	38	30	48	31	19	83	22	55	15	24	0	32	55	22	8	8	55	27	53	20	38	36	24	40	41	163	41	87	29	84
13542_28_89	226	138	61	15	84	45	17	18	30	33	23	15	37	51	22	47	20	21	16	19	19	0	8	24	11	25	44	51	27	50	16	25	42	6	27	7	1	21	20	36	50	9	37	30	22	43	6	49	32
13561_55_79	332	418	70	24	22	34	70	24	68	67	84	34	56	19	17	2	28	12	47	9	23	1	19	61	53	40	11	17	3	34	18	0	33	2	8	1	71	26	39	75	58	6	152	84	25	75	56	23	40
13577_21_67	210	536	45	44	36	32	82	49	74	29	31	31	91	50	40	38	55	22	42	23	35	36	34	23	102	36	63	41	44	30	30	27	33	33	54	26	37	26	60	94	64	36	117	35	53	41	56	29	51
13590_26_84	570	261	89	30	120	110	58	63	87	17	34	32	25	51	15	11	20	30	42	14	66	7	6	63	124	32	33	31	28	29	30	34	11	21	30	27	17	75	46	83	145	50	39	16	115	76	61	65	22
13609_60_69	493	273	64	10	122	48	29	33	35	57	45	33	17	15	9	14	37	6	22	26	36	39	8	41	19	20	18	25	32	11	10	10	41	26	31	14	25	45	26	50	83	36	79	9	25	36	42	19	28
13623_249_90	1885	1552	91	145	261	78	250	210	171	108	109	264	87	103	58	25	122	140	70	185	158	30	54	121	156	77	98	121	178	57	68	62	50	84	81	88	176	98	113	205	91	130	228	129	210	167	180	30	115
13631_65_51	95	458	51	39	8	4	27	33	51	40	16	19	29	44	23	2	52	22	50	17	19	30	19	4	73	59	12	15	7	7	30	5	35	20	18	37	26	57	57	122	74	6	12	37	52	22	44	37	59
13636_87_32	881	458	12	90	11	43	109	14	49	25	89	101	45	78	90	40	27	102	103	24	53	9	9	7	98	51	39	41	60	63	5	84	115	54	66	9	121	75	35	121	141	68	135	11	58	39	150	59	90
13675_64_107	634	454	78	175	238	56	75	68	72	130	75	79	17	44	21	26	10	25	27	12	74	39	17	42	152	19	30	20	31	27	32	16	57	22	121	11	20	60	93	72	125	31	98	76	32	141	106	26	39
13805_151_74	2170	1184	240	253	199	323	237	193	212	161	237	223	119	140	36	136	69	160	157	106	174	171	104	90	332	111	121	124	99	168	92	112	168	86	235	102	211	199	264	254	450	202	307	65	333	309	247	293	156
13817_53_83	478	85	85	43	41	21	72	69	24	59	1	86	8	19	1	24	21	28	14	9	75	48	0	29	32	40	1	11	24	23	26	99	33	27	54	2	69	20	66	86	47	35	56	17	103	6	21	12	19
13830_46_52	439	295	122	37	38	28	30	44	49	12	29	28	34	45	10	24	38	3	34	27	18	14	19	37	43	25	29	25	38	27	3	5	35	31	42	25	35	30	46	61	58	38	88	54	29	28	55	25	15
13840_95_80	1024	629	228	199	72	43	88	198	111	217	193	92	47	73	43	46	97	29	65	55	84	99	72	22	229	40	104	64	126	21	16	92	83	98	42	25	111	116	198	179	193	115	94	27	154	80	140	52	111
13841_136_43	656	964	6	59	131	187	81	72	45	27	78	71	23	85	30	85	116	46	62	22	42	114	72	51	93	10	61	64	33	41	48	41	52	27	77	81	46	84	46	169	113	30	120	103	80	78	81	70	86
13882_38_59	266	331	81	68	111	118	40	44	80	60	16	130	29	25	21	15	24	34	35	16	43	22	32	9	177	43	28	14	36	59	14	8	44	35	16	25	81	30	117	22	110	23	30	6	117	76	32	39	7
13887_40_97	360	281	36	46	131	138	54	122	61	43	62	44	46	26	13	26	20	66	49	29	120	60	30	45	130	18	49	49	15	82	23	56	58	25	77	28	110	29	47	79	113	103	40	98	63	46	81	101	78
13905_29_44	1448	167	28	36	48	32	40	48	82	3	30	153	59	67	29	42	57	64	23	15	52	35	42	36	102	48	44	13	80	65	30	99	59	75	75	22	69	54	38	135	186	76	136	24	186	132	77	42	48
13938_100_71	705	206	125	45	48	53	77	62	85	71	68	83	39	57	34	14	56	29	22	32	37	92	83	52	94	40	20	19	37	15	50	36	125	54	69	67	87	25	20	52	89	70	18	43	16	9	68	41	35
13991_63_34	461	184	66	52	69	100	81	24	90	80	63	61	38	89	44	26	18	88	70	49	66	62	25	6	101	38	3	45	46	23	45	32	76	35	69	25	84	53	26	82	97	97	75	165	27	20	82	14	154
13994_52_77	152	287	16	90	53	47	30	12	32	30	5	68	18	30	13	42	35	17	31	2	84	45	63	21	34	46	5	15	27	34	6	22	15	20	15	14	22	46	56	84	101	41	62	19	21	42	37	46	27
14008_64_121	284	798	78	53	159	52	26	52	32	37	16	17	32	32	3	25	53	26	17	2	33	27	9	10	105	22	32	20	35	23	13	10	30	32	31	10	73	45	81	61	40	3	36	4	112	4	16	42	25
14012_56_112	434	65	92	60	82	47	39	3	58	21	62	81	26	90	31	35	39	42	12	48	37	10	20	38	134	46	20	23	34	48	30	11	37	22	19	11	58	24	128	49	55	62	19	3	64	38	86	26	48
14017_63_82	130	346	13	21	25	35	11	29	55	11	9	16	48	13	28	22	17	8	35	0	45	6	28	26	67	17	43	18	22	35	16	55	52	23	20	37	57	19	34	80	57	17	14	36	33	21	20	43	11
14024_36_26	309	392	41	36	163	291	25	5	111	60	43	151	25	75	70	40	25	63	108	46	57	11	26	38	90	14	58	60	106	60	22	42	39	44	108	72	85	32	73	130	67	129	107	28	183	56	49	23	12
14090_59_106	529	1012	90	34	72	44	114	35	80	12	42	62	28	62	17	18	12	33	46	28	44	14	7	24	95	24	48	14	12	23	31	42	68	41	19	7	50	14	19	83	127	49	52	27	50	91	81	15	12
14106_72_32	542	640	41	1	101	56	47	10	46	31	30	65	14	15	11	17	40	38	22	17	68	2	16	60	30	34	12	19	34	14	29	20	20	8	21	23	62	59	46	75	109	40	40	76	116	39	77	15	40
14150_47_39	47	241	58	18	64	52	57	9	28	12	16	25	14	20	5	17	13	20	14	1	27	16	34	1	43	24	12	12	42	27	22	17	25	9	4	8	16	25	44	61	36	27	29	4	31	19	42	16	38
14216_44_102	316	512	88	51	44	52	72	47	42	86	45	68	54	66	25	47	21	40	54	36	46	25	22	35	176	33	34	25	35	34	19	55	44	36	58	25	60	43	55	81	149	63	112	41	146	66	41	48	59
14226_91_109	790	341	120	179	146	23	67	98	174	175	90	253	39	35	53	50	63	37	72	31	117	52	10	50	58	79	85	44	63	111	28	36	67	61	38	70	61	102	160	100	17	128	95	181	22	87	85	53	82
14231_59_44	617	378	31	36	78	61	36	45	46	11	16	100	17	43	1	22	40	17	33	54	64	32	21	14	38	19	15	52	32	75	13	39	17	37	14	11	8	92	36	7	133	20	38	57	28	14	18	67	117
14248_36_107	312	562	9	45	99	40	77	21	76	47	44	56	18	13	21	21	28	21	42	11	37	33	15	44	38	19	13	17	23	27	31	15	35	45	64	38	48	47	32	51	94	35	11	57	97	50	69	16	41
14270_33_53	258	824	40	107	53	43	29	44	71	48	56	99	19	22	36	25	40	47	48	28	39	40	10	8	73	20	29	31	39	68	35	60	28	8	18	42	116	42	41	73	141	22	60	1	163	61	28	17	61
14282_69_74	544	559	162	122	57	140	163	123	91	63	56	91	40	76	54	38	55	67	64	63	97	49	22	79	100	60	65	48	85	53	36	52	25	37	103	59	75	64	108	66	135	103	66	98	98	89	81	35	109
14318_82_61	543	567	41	66	147	105	25	35	53	18	75	82	51	22	35	22	59	93	26	19	40	49	26	124	77	33	16	39	21	68	58	50	35	62	55	1	172	67	156	116	50	69	130	65	181	121	76	32	38
14327_264_86	755	1609	80	78	85	50	284	121	220	68	69	153	78	96	32	51	54	100	95	58	121	188	63	38	185	115	72	73	83	63	60	138	64	93	202	48	176	130	138	181	222	37	279	58	172	153	63	95	69
14349_61_41	439	97	42	52	48	84	52	50	75	38	62	78	51	57	40	10	54	81	86	9	35	15	66	87	102	37	57	42	15	33	44	54	78	27	50	82	98	63	58	90	99	65	141	61	95	101	5	25	65
14394_47_30	524	395	38	32	25	28	55	39	27	21	37	34	2	11	26	10	16	14	47	10	28	32	6	9	20	28	13	5	5	7	18	25	30	26	28	16	44	14	35	37	41	16	48	32	26	68	41	27	25
14401_61_41	181	371	38	27	33	40	52	33	24	11	8	11	12	29	5	12	9	17	33	5	30	18	5	4	84	14	23	18	13	18	17	13	17	10	29	5	7	23	42	23	54	22	54	15	75	15	2	17	15
14410_23_94	184	183	53	102	162	57	63	42	20	33	50	117	46	31	15	19	29	17	35	34	42	71	27	65	156	5	10	16	107	47	19	66	54	43	12	47	133	90	126	108	41	79	66	53	73	50	84	109	17
14425_39_59	338	135	61	133	192	9	131	31	49	19	43	147	48	4	90	19	41	48	29	33	36	21	7	29	53	57	15	31	16	4	10	22	35	7	71	6	38	10	74	93	122	19	114	97	45	131	25	59	33
14464_124_93	574	1067	64	86	133	146	65	54	129	98	75	89	88	56	22	22	51	37	78	35	57	176	20	20	98	56	53	22	16	73	10	12	35	37	45	50	70	79	190	121	179	63	107	42	241	54	56	41	20
14511_43_112	408	1156	135	89	304	39	83	106	125	106	73	81	75	114	88	48	44	101	42	33	76	65	37	64	73	43	63	34	58	85	33	54	65	82	122	37	92	89	142	133	151	95	61	76	52	184	115	18	109
14586_65_99	603	864	32	58	151	69	81	166	70	88	53	61	18	41	12	28	66	54	62	20	54	33	14	60	81	41	48	29	11	25	39	67	65	40	47	46	99	64	124	174	99	159	120	49	95	50	34	25	88
14613_69_24	438	555	38	26	35	8	33	5	40	119	69	90	14	63	33	30	67	59	54	59	50	41	21	97	16	35	78	38	32	31	6	8	65	35	41	36	123	60	67	127	55	102	79	23	11	51	46	69	67
14630_76_28	389	529	12	86	62	200	53	34	53	72	50	20	32	21	27	33	35	18	62	28	22	41	35	49	46	40	14	24	27	16	22	44	107	27	44	14	41	37	30	34	63	85	169	87	78	37	83	47	50
14652_113_32	327	686	29	39	47	27	17	30	65	22	58	67	18	46	23	19	11	21	55	21	39	9	37	7	51	31	23	12	24	34	6	7	17	37	37	16	38	24	16	65	72	27	66	27	39	56	36	24	50
14669_62_118	168	443	102	32	70	19	11	24	154	3	33	39	19	58	19	6	29	18	28	22	34	19	8	22	77	22	21	12	5	16	25	16	17	33	45	13	32	43	29	31	127	26	3	1	50	8	29	13	1
14765_35_80	246	268	57	89	56	89	80	19	50	87	43	99	59	81	23	22	17	44	41	45	39	26	36	104	130	16	28	30	52	35	12	58	56	35	37	16	189	57	33	85	75	18	36	64	21	68	50	27	59
14784_26_45	256	49	120	39	34	46	66	41	50	36	32	43	30	79	27	43	42	48	43	9	56	25	35	36	44	25	31	25	63	37	16	19	69	54	21	20	70	48	35	108	66	46	62	41	87	71	54	16	81
14787_41_80	298	628	75	61	53	35	47	32	53	78	30	84	59	34	47	25	10	12	53	18	26	4	16	14	41	19	13	24	16	12	30	0	53	4	39	48	87	36	77	137	33	71	51	8	46	23	60	16	77
14809_40_117	371	470	217	62	99	48	64	31	55	42	46	91	17	32	3	6	16	27	17	16	37	33	4	38	94	11	34	5	12	17	19	31	32	25	45	20	26	7	48	40	63	24	79	20	82	37	52	11	33
14814_42_64	376	232	84	86	113	22	67	51	17	70	85	49	58	29	33	19	28	19	33	35	42	9	25	54	67	37	33	18	39	39	21	38	47	28	48	12	53	75	116	144	67	31	58	51	151	15	34	69	17
14868_49_44	479	395	76	65	118	78	57	60	40	52	42	30	21	42	14	30	13	16	35	21	36	21	11	25	67	16	68	14	24	16	18	31	41	31	44	21	47	16	55	63	74	46	97	63	160	57	41	70	38
14898_26_60	500	170	32	40	131	20	49	24	40	102	44	66	32	11	25	11	10	11	55	8	30	12	6	30	53	19	4	15	14	18	27	33	16	18	23	13	67	15	106	36	68	30	29	3	35	53	27	29	30
14902_141_77	659	951	28	97	79	29	86	49	79	71	30	47	42	75	29	25	78	38	121	52	49	10	19	27	106	62	17	52	64	51	29	56	16	56	64	85	57	50	66	81	87	38	74	27	120	107	42	58	32
14906_44_107	404	426	56	85	31	84	40	22	184	76	94	93	50	62	26	54	58	18	43	21	24	41	47	25	34	62	19	51	63	10	26	22	77	31	76	32	43	68	62	33	14	84	31	57	148	39	44	90	134
14941_75_126	560	304	24	48	103	85	67	72	105	29	41	52	27	82	28	24	44	85	59	29	52	50	34	50	88	6	33	23	29	25	11	59	81	32	60	54	115	22	26	75	95	62	70	91	41	234	94	6	38
14998_110_44	259	718	143	60	167	8	80	4	68	1	31	115	27	111	74	43	68	40	78	15	106	71	23	6	28	21	131	30	43	50	22	89	57	53	38	10	73	57	12	52	176	30	31	60	89	44	38	45	87
15050_32_42	432	183	27	32	77	38	44	74	101	95	54	41	24	16	34	13	9	39	32	18	31	31	26	8	45	27	37	23	37	18	23	75	32	20	54	70	69	35	46	67	88	50	111	5	66	24	25	49	49
15072_165_97	1198	655	68	81	145	93	142	95	123	32	125	105	63	95	45	90	46	74	93	73	9	8	75	114	155	39	99	51	45	41	43	16	10	66	18	89	80	123	82	165	114	70	120	64	117	197	105	40	44
15092_87_62	667	168	86	90	98	89	86	49	136	114	70	36	25	45	10	30	22	15	31	5	73	17	9	30	53	36	18	28	12	21	21	5	46	25	41	13	66	53	169	26	71	53	59	21	97	77	108	38	105
15118_29_61	604	213	128	51	179	121	47	41	78	79	78	90	38	43	36	20	27	11	26	2	18	8	5	21	20	51	21	31	32	31	15	16	42	72	38	28	62	18	7	76	26	35	72	0	44	60	58	38	89
15130_31_79	346	238	46	37	45	1	15	26	50	21	4	20	51	20	3	21	35	42	39	43	61	21	21	15	16	30	21	16	19	9	19	15	27	9	26	25	28	24	42	38	13	6	36	2	66	9	1	44	12
15276_44_87	509	358	54	72	151	60	26	66	89	29	44	18	14	34	34	2	31	21	39	28	14	61	50	22	60	23	10	28	26	31	26	15	31	48	33	15	48	24	102	77	66	47	63	47	73	20	17	63	43
15350_38_41	390	282	104	59	65	70	84	40	28	39	18	55	40	49	8	26	11	15	40	23	29	33	18	18	92	32	39	22	27	36	20	22	19	19	31	25	62	19	61	57	97	29	46	13	88	45	84	45	12
15378_36_89	317	313	25	20	32	20	65	28	47	1	38	2	19	19	36	10	36	10	44	7	8	16	33	17	106	56	16	15	23	27	16	55	53	19	10	27	79	38	43	46	45	53	50	2	47	47	45	18	78
15401_49_63	392	565	15	72	34	59	83	7	100	79	68	7	22	42	24	19	47	10	64	8	19	8	20	9	58	12	11	26	21	47	23	29	35	66	41	24	44	36	32	81	103	28	32	35	75	25	49	8	27
15428_45_113	662	397	105	62	112	200	121	88	101	135	16	194	106	92	34	31	45	25	80	49	45	71	26	107	109	36	48	20	31	34	15	9	70	32	42	25	72	23	75	37	113	104	64	118	13	66	48	27	29
15436_35_87	674	252	114	222	97	147	105	97	126	128	112	64	38	40	62	40	51	117	73	26	41	187	66	52	225	50	138	14	84	60	45	109	71	39	90	21	129	26	79	91	86	107	41	41	204	33	34	6	160
15439_71_88	625	690	52	91	44	75	189	98	42	52	31	77	43	62	27	39	40	49	47	29	20	26	29	41	42	25	32	25	44	56	36	22	76	33	51	25	135	40	59	117	102	69	80	90	105	57	73	40	32
15476_55_76	885	63	152	56	67	30	49	127	54	11	115	143	12	78	57	27	69	49	99	80	45	1	18	24	109	49	26	30	52	29	58	77	177	61	60	23	85	32	48	44	135	19	50	87	54	27	48	16	5
15478_125_40	700	381	157	83	134	142	135	67	156	47	97	59	39	53	42	67	98	47	83	60	61	55	23	46	65	75	112	39	88	85	35	29	82	77	66	49	61	113	38	108	110	45	213	66	191	145	109	173	36
15607_35_120	461	251	70	58	172	6	38	3	15	3	74	26	11	56	43	57	31	4	85	28	50	45	24	0	78	26	16	23	46	50	56	49	19	35	33	56	8	58	60	86	21	45	78	61	34	16	39	31	39
15612_61_113	488	342	40	37	10	39	28	28	66	21	14	7	14	36	24	28	17	17	21	20	7	42	22	39	58	40	11	23	24	12	30	6	28	19	14	13	49	6	33	34	21	29	29	32	140	57	13	51	56
15628_51_85	552	377	91	146	166	204	60	46	125	84	77	8	22	29	46	60	91	31	137	49	33	70	38	56	145	48	67	25	47	147	56	74	65	124	26	8	200	89	18	95	136	25	67	175	131	69	111	30	55
15647_132_98	1103	166	28	113	56	60	56	95	48	100	87	118	79	75	20	34	27	11	24	42	15	39	20	16	29	33	31	34	63	50	31	57	76	40	61	50	72	27	40	77	27	172	81	47	58	99	29	55	38
15659_34_58	347	257	79	46	32	42	36	61	25	48	43	37	36	31	1	18	12	14	33	4	36	11	7	10	95	15	28	17	27	29	9	11	55	14	20	7	26	19	67	67	19	57	63	13	118	10	34	11	35
15662_60_79	472	807	60	117	120	123	104	111	153	83	77	142	66	71	10	62	61	51	67	28	84	96	27	81	76	44	48	30	38	75	37	76	36	20	103	53	54	50	24	129	68	95	148	55	124	118	94	111	91
15676_44_36	704	343	145	140	149	69	29	79	103	67	50	47	28	60	27	14	31	21	16	19	62	41	5	31	169	15	20	21	60	16	37	28	28	36	49	7	83	23	99	78	71	98	44	136	139	55	94	38	46
15725_41_75	380	204	63	56	113	16	16	3	67	18	30	71	16	13	33	37	22	34	27	14	56	39	26	10	40	36	20	11	25	27	15	14	61	25	32	12	19	60	73	65	41	43	57	91	28	31	20	45	88
15744_74_101	474	589	272	155	170	168	171	129	260	161	81	189	124	127	69	78	54	111	41	67	145	70	49	155	269	97	182	97	100	128	53	81	86	56	189	76	204	38	185	269	145	116	459	44	180	149	151	38	179
15787_43_38	492	399	212	30	92	91	123	75	99	52	80	57	25	68	50	29	62	31	35	27	89	30	41	62	91	48	41	18	23	33	21	54	22	25	52	25	57	45	105	90	124	49	51	33	121	42	63	15	81
15804_33_113	261	154	30	75	87	30	66	103	42	27	70	70	20	24	27	30	29	59	66	44	63	5	28	94	38	19	48	32	17	76	28	29	68	40	35	31	79	35	98	57	55	34	86	124	88	157	63	0	69
15834_66_29	284	460	39	24	49	56	75	28	44	16	16	25	18	33	21	19	7	43	66	9	57	22	23	21	58	42	20	35	41	32	27	46	32	43	36	17	77	43	63	83	120	41	24	7	64	29	42	25	35
15865_60_53	322	435	66	21	23	1	41	44	44	36	20	40	19	23	11	10	11	6	42	2	44	1	5	36	27	11	12	12	30	29	16	12	22	25	19	8	5	22	56	73	41	58	53	7	124	17	13	38	78
15874_37_37	888	223	26	81	62	66	84	137	100	49	79	29	32	65	51	66	48	33	81	28	41	26	14	56	82	60	57	16	35	44	24	25	50	34	75	7	116	65	168	81	78	48	67	34	71	42	187	37	82
15881_82_51	751	561	89	106	76	36	111	111	120	69	27	65	26	46	35	24	31	34	37	23	53	49	32	54	82	56	46	28	27	33	29	35	24	39	55	22	60	41	75	110	80	50	106	32	78	9	88	32	73
15910_66_24	461	396	27	62	76	25	25	7	136	205	30	95	64	29	46	25	44	23	54	32	33	23	57	51	50	11	85	37	48	23	23	27	11	40	21	10	100	60	71	58	19	79	34	90	79	61	61	107	30
15941_102_55	792	801	89	95	69	143	77	51	80	58	87	154	35	21	19	22	21	14	52	23	94	16	19	9	69	27	21	21	61	18	11	58	155	37	46	50	81	18	57	86	150	102	100	38	132	62	107	66	27
16002_139_78	1554	902	471	88	238	179	176	127	311	235	110	236	91	104	86	83	87	111	85	67	81	152	75	84	246	108	121	77	109	93	64	70	105	78	116	106	148	127	223	271	206	145	253	152	235	301	275	170	73
16011_70_28	586	620	111	30	4	64	37	153	126	38	165	150	12	41	97	30	70	59	67	55	53	114	3	37	72	49	74	27	52	64	54	82	37	28	18	93	31	48	81	96	68	28	115	103	49	30	168	59	31
16050_72_55	643	622	201	50	128	165	170	132	113	28	34	93	46	53	15	43	36	45	28	41	54	72	25	56	127	42	31	20	31	31	41	47	79	22	64	22	99	58	76	98	97	29	120	51	137	86	86	84	68
16055_78_122	354	518	90	71	61	212	145	95	57	60	75	16	18	42	21	27	40	50	42	56	32	52	36	28	176	39	78	47	18	40	11	58	34	17	39	30	49	34	48	80	91	149	104	80	111	135	48	36	82
16092_48_106	405	326	61	136	111	59	62	90	132	87	89	104	48	51	45	46	49	10	97	10	45	30	43	96	156	34	16	65	45	48	45	21	54	41	55	15	177	123	87	139	175	80	148	111	82	97	93	82	82
16173_71_69	494	145	15	61	89	34	22	28	62	1	4	99	46	12	19	17	12	14	26	29	13	35	42	8	31	21	46	21	22	32	20	70	9	47	3	14	60	83	56	58	64	104	74	44	60	30	2	60	52
16213_54_68	459	112	9	9	44	42	54	1	38	13	69	22	25	9	15	18	34	20	14	9	32	9	31	10	95	14	18	16	24	28	18	10	12	4	49	3	35	23	38	88	31	38	37	22	11	2	13	1	40
16214_77_62	551	126	24	27	53	35	44	64	80	107	10	13	16	30	28	13	11	30	38	63	12	2	16	0	55	29	57	13	24	11	17	9	34	15	59	18	13	20	8	25	73	12	66	10	3	44	39	29	57
16225_116_91	1018	435	160	119	163	80	83	120	95	44	61	107	17	72	16	32	31	48	58	4	97	43	45	41	83	34	54	29	43	44	17	67	39	36	33	41	61	41	119	55	114	56	33	21	146	65	71	41	65
16262_25_110	561	145	68	68	21	4	100	33	33	22	60	37	21	40	10	2	17	34	71	16	29	35	5	20	72	18	72	32	43	25	4	12	30	14	31	27	49	24	40	82	59	28	54	10	102	13	62	20	32
16290_27_41	241	207	45	72	78	33	47	90	88	59	81	24	32	40	5	43	50	31	63	60	20	62	34	90	98	12	12	29	25	23	69	5	0	30	12	47	56	71	95	75	125	20	23	26	57	18	132	13	80
16311_51_93	618	386	96	44	170	77	53	60	48	62	47	57	63	41	31	28	36	61	28	26	30	16	31	21	38	45	80	31	40	58	32	26	34	33	73	23	108	51	146	91	47	44	65	60	144	96	59	20	119
16327_32_40	280	385	15	23	11	24	12	6	19	21	86	72	2	28	13	23	54	34	14	39	28	21	14	45	121	45	40	12	11	39	35	18	43	10	16	54	58	84	31	43	84	35	8	53	30	25	38	3	33
16385_26_47	305	224	50	28	16	57	17	21	37	8	13	22	16	58	15	15	27	13	28	9	34	22	7	3	37	26	15	14	18	6	12	5	22	28	28	19	32	16	18	50	59	11	21	12	27	72	79	19	43
16386_97_40	520	655	66	135	121	86	119	102	68	34	50	46	34	52	8	12	17	49	60	36	68	37	16	30	111	27	48	27	12	34	30	27	73	9	47	13	91	18	52	45	69	58	52	21	93	149	114	48	49
16410_36_51	284	29	137	43	37	63	47	85	13	48	14	51	26	40	6	15	11	9	15	22	56	8	7	1	29	44	59	30	31	46	18	17	80	1	105	8	26	41	26	21	19	63	31	43	44	15	56	7	17
16423_69_35	534	104	62	48	225	54	90	94	52	99	88	47	43	14	26	40	17	21	32	15	64	27	26	32	76	22	46	14	23	28	25	13	50	17	78	57	88	49	66	66	100	24	35	15	80	41	63	41	26
16433_166_72	1509	529	209	117	187	169	155	286	46	104	210	178	72	92	102	104	37	68	80	37	151	148	30	102	234	36	155	58	44	109	100	79	191	63	100	50	121	64	141	137	208	83	106	82	313	140	111	72	164
16464_84_112	557	342	44	36	81	68	56	12	83	31	57	68	24	35	14	13	16	33	14	2	26	14	3	23	120	0	41	15	21	27	1	86	37	14	8	21	52	0	53	81	24	23	24	30	72	10	45	46	42
16472_179_84	1510	1101	221	197	196	131	246	143	128	222	128	141	61	101	58	88	71	86	112	49	101	57	34	109	134	85	112	44	67	139	37	81	154	74	106	105	124	51	197	129	192	117	321	175	292	131	202	164	82
16474_47_53	1441	350	146	24	164	88	73	83	100	74	89	126	60	112	58	30	36	50	56	17	50	51	53	31	112	28	53	24	76	60	28	27	111	58	31	59	138	68	200	156	127	55	87	3	158	155	75	23	47
16482_35_39	30	276	17	32	59	21	54	32	57	38	34	28	18	1	12	6	13	38	28	16	21	0	12	10	34	22	46	18	10	50	17	6	24	10	15	27	90	20	15	23	63	2	7	20	12	15	36	52	17
16486_151_57	588	1066	195	90	104	201	121	82	72	59	94	257	51	43	11	51	26	56	71	46	62	107	37	22	144	37	63	17	46	63	13	38	100	52	58	17	66	31	145	123	127	57	149	42	222	149	86	80	45
16490_139_98	1136	934	49	121	98	72	141	175	51	103	174	88	21	105	39	30	55	81	86	70	41	90	42	11	188	44	92	65	85	108	64	54	86	34	49	30	94	102	119	65	166	50	120	84	194	231	101	110	24
16550_21_27	737	286	36	59	62	17	148	16	178	68	58	81	65	69	33	64	58	37	31	50	17	15	33	6	42	56	59	39	62	64	7	71	6	50	104	61	33	101	128	88	184	79	36	44	112	54	138	87	48
16550_21_28	737	286	36	59	62	17	148	16	178	68	58	81	65	69	33	64	58	37	31	50	17	15	33	6	42	56	59	39	62	64	7	71	6	50	104	61	33	101	128	88	184	79	36	44	112	54	138	87	48
16568_207_75	413	1462	76	73	221	44	129	59	123	103	83	86	62	89	52	36	46	36	60	28	88	80	42	97	175	63	41	25	53	59	66	57	42	14	91	26	90	42	116	152	164	134	96	111	138	99	63	77	86
16579_53_68	360	294	107	91	104	40	24	39	61	13	2	29	28	43	52	72	17	12	82	47	51	93	8	43	25	82	42	16	28	43	27	3	19	34	59	12	158	23	122	55	43	89	25	91	66	43	57	10	83
16595_37_128	391	282	49	56	59	53	81	43	136	42	42	61	20	80	17	24	113	18	34	49	52	59	49	94	124	41	36	35	29	53	7	21	34	62	54	43	54	75	32	117	94	85	119	88	80	91	177	43	158
16613_286_62	1605	1836	208	171	143	128	206	77	271	75	286	262	84	168	92	65	70	71	180	33	123	76	135	105	128	36	116	31	95	102	92	68	130	54	196	54	194	112	122	266	98	161	178	115	277	56	171	99	117
16615_21_71	261	171	43	23	121	24	91	22	10	42	34	16	13	28	12	19	12	8	20	26	28	5	29	47	38	7	9	16	19	21	17	25	19	20	25	18	50	35	22	6	32	74	31	15	20	18	19	52	28
16640_74_101	299	512	33	31	36	58	53	35	51	19	51	36	34	68	7	20	5	13	31	22	17	22	22	8	78	24	26	11	22	27	13	19	26	43	28	22	29	49	30	109	23	29	40	3	55	54	38	43	54
16659_37_80	299	337	19	53	51	23	38	34	26	19	31	49	13	29	7	18	7	14	11	17	37	79	8	35	11	3	13	26	34	7	6	20	28	13	12	2	71	52	63	33	78	40	87	30	110	49	31	8	32
16713_78_125	557	442	52	29	38	103	8	30	33	50	31	37	6	19	17	18	8	11	28	10	15	42	24	30	32	5	16	12	21	15	9	9	28	26	3	10	108	10	54	38	27	34	41	5	82	73	44	72	16
16744_80_124	536	560	13	119	50	26	39	36	37	60	38	101	20	33	33	18	12	3	64	48	56	25	35	6	3	5	11	23	70	0	16	15	55	41	27	18	184	20	91	27	72	44	103	51	19	70	69	30	62
16749_23_72	227	326	28	136	82	75	109	75	61	76	34	63	70	28	27	13	25	64	28	48	121	82	22	12	163	32	60	55	59	50	20	34	54	37	3	63	86	24	104	75	100	99	44	71	75	72	80	41	53
16798_90_52	774	569	166	30	106	90	108	94	134	65	85	176	48	87	8	48	26	51	98	17	160	92	34	76	201	33	28	41	67	84	35	30	54	48	55	51	109	129	130	136	106	18	94	112	311	71	86	196	90
16826_77_32	262	582	70	35	41	21	39	84	53	61	13	107	38	9	21	29	7	9	29	10	12	21	7	42	75	6	40	11	35	16	11	30	47	30	70	11	78	6	36	23	78	22	16	12	59	60	59	6	18
16827_52_111	461	160	61	19	71	80	43	51	28	32	47	97	21	22	7	20	14	18	25	37	15	36	13	2	24	27	21	13	2	14	13	3	15	26	33	13	24	24	26	58	49	11	80	3	62	79	17	7	11
16835_97_45	852	344	42	49	71	51	90	59	42	28	32	68	32	65	30	51	19	22	47	30	37	73	19	10	59	46	58	34	42	38	27	29	23	40	81	31	73	70	99	53	129	72	47	25	144	43	33	43	40
16837_32_56	204	329	63	40	103	121	82	21	69	33	21	94	52	27	3	12	38	33	35	17	14	46	36	58	58	22	28	22	16	44	22	13	89	12	52	26	56	62	65	57	89	21	34	49	103	75	30	97	55
16872_58_98	519	226	135	31	30	1	59	31	55	38	46	84	104	33	33	16	26	26	63	14	41	63	19	8	75	27	37	14	22	34	7	72	56	20	18	31	23	39	65	57	88	35	72	56	76	32	42	51	44
16914_43_28	82	350	87	20	66	5	47	15	72	95	32	51	32	7	17	25	24	45	10	18	22	30	0	10	95	31	10	15	22	33	25	9	50	16	24	13	47	21	37	34	13	53	75	12	98	117	54	21	19
16935_36_63	302	653	156	50	51	34	90	62	54	26	34	43	20	10	6	11	9	26	27	14	24	23	15	32	55	4	14	18	23	37	8	21	24	50	39	21	11	34	106	44	51	45	33	81	68	64	42	25	40
16973_39_46	249	301	95	28	95	63	58	20	44	32	26	26	24	39	21	15	19	28	21	3	44	24	12	9	101	33	18	4	19	39	18	46	47	9	53	30	46	59	64	43	53	40	76	13	67	108	53	31	75
16983_108_128	531	705	56	85	115	67	122	92	93	37	63	103	81	60	7	33	22	35	52	56	61	46	56	14	38	21	39	20	26	28	3	3	81	30	5	57	80	57	29	70	122	19	95	51	126	8	83	98	43
16986_56_97	621	499	63	37	129	20	76	113	81	37	92	80	51	109	12	65	57	17	105	14	41	86	41	58	95	54	43	29	66	38	25	117	43	18	114	38	57	44	129	77	107	58	170	9	114	61	30	92	70
16995_46_113	179	296	92	52	57	88	77	9	41	8	26	43	49	37	22	22	41	25	17	13	15	23	31	9	48	30	14	1	40	18	29	25	47	18	10	18	8	55	74	56	37	40	77	34	23	126	29	70	76
16998_90_34	643	419	59	36	64	62	73	35	37	24	30	54	25	46	19	22	63	23	69	27	25	37	23	50	169	58	20	15	53	26	19	39	23	55	38	14	72	38	72	95	79	24	52	14	50	36	57	47	33
17033_36_84	346	266	52	51	33	79	15	57	12	34	42	87	20	13	20	14	53	37	49	21	3	28	6	14	91	36	34	4	28	9	44	10	30	21	40	20	43	63	86	62	96	26	28	68	12	20	54	26	3
17039_94_112	611	636	97	166	128	67	57	42	76	31	51	53	66	20	36	29	45	52	56	7	54	52	27	115	128	75	63	46	56	39	43	43	87	32	37	46	63	61	121	111	132	79	72	50	86	70	82	19	114
17080_46_96	285	299	59	67	51	21	102	44	119	22	32	63	80	8	15	63	26	37	23	27	53	49	12	75	159	49	17	38	83	18	38	93	54	85	65	20	81	35	66	81	78	99	98	83	80	47	139	34	47
17087_39_40	424	181	58	22	43	32	68	31	33	27	29	71	38	36	17	13	19	28	31	3	63	27	15	30	31	15	25	28	29	23	17	17	47	17	51	5	58	24	64	40	53	31	68	32	52	8	27	8	25
17121_68_79	474	437	81	78	236	58	13	21	79	85	48	53	33	33	7	17	17	26	29	9	30	37	24	36	84	13	49	22	20	26	15	15	28	43	50	10	24	31	25	65	102	57	65	25	127	22	116	62	12
17170_100_39	117	594	28	66	115	64	29	27	41	37	14	78	34	58	11	10	41	41	28	19	33	22	27	84	19	20	40	23	42	36	27	14	18	29	47	82	54	58	30	55	59	11	61	29	110	2	98	115	44
17195_85_62	530	634	23	43	69	95	43	36	55	67	44	17	16	50	17	22	20	30	37	16	17	9	26	32	22	33	50	13	20	5	32	29	18	20	28	22	53	44	49	5	25	41	82	14	50	5	34	11	10
17246_24_32	233	79	0	91	135	52	39	20	39	34	59	79	22	40	18	10	28	15	56	15	42	17	16	27	59	1	32	8	18	19	3	10	26	14	0	11	73	25	40	17	79	59	83	88	27	27	22	31	17
17280_33_106	256	130	7	35	21	68	86	13	14	38	16	79	12	14	11	38	22	25	25	30	50	47	12	56	84	18	36	8	30	4	20	15	17	42	47	48	48	47	58	87	12	54	40	27	96	15	41	14	60
17285_95_66	1128	750	51	76	99	112	60	122	153	59	99	31	34	65	21	41	21	73	55	23	58	123	42	51	138	43	26	14	34	32	28	91	52	23	71	21	68	44	129	158	81	121	156	77	103	61	92	47	120
17295_31_124	253	238	122	28	92	29	64	23	20	45	26	100	37	19	18	32	7	42	20	17	36	100	8	9	108	3	10	35	10	41	4	30	33	28	38	31	54	16	64	54	12	37	57	12	51	19	71	8	44
17319_32_56	275	212	87	65	13	36	21	61	50	3	19	55	18	7	17	5	29	36	14	9	39	23	15	24	73	11	21	17	13	7	2	32	38	12	40	3	31	27	29	28	13	41	75	5	59	39	72	27	28
17326_21_59	165	124	73	47	79	10	11	16	31	12	44	39	33	11	18	20	12	31	45	10	32	28	35	1	37	2	44	18	37	18	12	11	17	11	29	35	19	40	25	24	88	15	3	35	53	0	14	23	5
17330_21_42	219	431	129	96	123	96	120	73	110	149	92	99	26	50	47	11	36	69	58	15	19	12	21	19	95	75	105	21	21	48	26	22	71	7	31	27	45	57	128	150	84	44	48	87	181	70	54	46	97
17365_56_88	335	423	23	61	47	75	109	48	25	33	61	90	33	26	13	23	25	13	31	23	57	70	3	0	65	20	34	8	28	19	20	13	10	33	9	28	51	22	59	35	10	36	39	140	74	80	18	68	25
17370_54_108	343	336	122	66	123	45	82	35	47	43	58	23	28	48	8	35	28	12	50	35	27	37	13	25	51	49	35	20	19	21	12	10	39	6	47	30	78	18	39	46	88	70	40	15	69	69	32	12	48
17371_24_63	356	242	86	54	110	25	60	58	54	50	43	32	29	44	18	31	18	12	41	23	49	51	31	17	19	37	41	25	33	48	12	11	15	31	57	25	87	51	29	78	48	37	62	24	59	56	82	12	6
17433_21_41	1551	64	83	36	279	2	233	196	61	17	74	155	18	140	53	39	88	67	63	61	121	87	32	4	18	10	174	27	55	38	72	62	111	36	36	9	100	73	188	173	150	13	155	99	233	31	169	53	124
17445_22_69	311	157	75	2	6	16	45	30	64	37	52	42	9	10	25	5	37	30	15	6	51	27	19	7	47	14	18	29	39	9	9	12	16	17	16	1	5	14	92	33	10	20	5	3	43	9	17	23	28
17446_93_81	603	537	85	53	138	122	62	27	137	49	90	153	61	55	32	33	24	56	96	28	73	87	40	90	62	27	74	40	28	57	21	69	18	65	112	21	74	94	90	61	114	124	64	33	170	33	78	117	61
17450_24_118	183	144	35	23	98	5	34	28	22	21	76	31	17	34	14	17	23	34	39	11	14	28	6	24	17	24	20	13	18	36	23	32	4	9	5	30	97	22	48	36	54	41	87	55	16	22	37	13	57
17458_50_115	369	349	40	66	37	123	86	59	43	96	50	48	57	33	28	38	11	21	29	34	38	17	17	15	245	51	57	36	41	63	14	38	15	62	64	104	117	95	34	89	78	46	81	150	110	101	54	60	25
17478_46_31	701	355	6	36	81	135	169	65	51	26	67	101	74	69	19	60	35	55	54	21	70	41	18	50	100	60	20	31	114	27	48	68	8	66	82	23	65	77	118	94	152	71	103	40	78	85	118	96	12
17531_27_24	247	238	95	23	58	120	61	26	50	10	23	99	30	27	7	10	19	13	26	5	25	38	21	20	114	9	44	10	22	17	13	31	16	23	12	20	17	18	115	13	47	14	102	84	93	80	70	68	71
17552_28_120	204	131	125	48	8	105	43	13	122	40	21	104	39	45	6	13	22	35	11	8	5	14	16	13	54	8	16	7	13	19	4	9	11	16	24	19	110	61	12	71	64	2	77	35	64	92	10	14	9
17621_26_71	147	264	132	72	76	181	34	104	56	58	58	31	76	47	20	29	17	74	27	15	23	40	18	40	121	22	56	31	22	38	51	44	61	32	50	23	62	57	72	129	111	56	49	75	75	37	99	48	83
17709_87_73	972	575	324	213	232	116	153	151	299	228	277	165	90	70	95	78	82	225	108	61	101	35	103	207	128	145	97	141	113	120	28	199	28	149	89	107	113	215	214	261	200	254	313	118	185	235	129	146	177
17778_52_98	589	335	87	45	173	147	81	20	25	31	28	58	35	32	10	18	32	44	22	23	55	96	13	35	95	33	30	23	39	37	23	7	63	45	40	19	61	27	82	88	78	37	56	32	144	97	33	35	19
17781_77_120	619	337	111	28	166	103	75	54	48	87	26	78	20	21	12	18	45	46	17	11	41	40	11	23	49	31	22	10	22	8	37	19	25	25	79	23	75	54	106	75	79	12	80	23	95	44	48	6	31
17790_61_116	562	195	56	57	70	57	77	65	15	4	12	21	20	43	21	13	19	33	11	52	21	34	22	18	45	33	33	21	26	14	16	29	30	43	86	3	42	70	39	83	35	53	97	53	64	27	55	33	71
17817_36_81	316	326	35	37	33	101	86	50	82	36	36	66	13	23	12	21	27	19	22	22	14	8	51	12	86	10	17	28	30	53	17	33	44	36	22	35	31	58	30	47	51	38	64	30	156	74	46	48	18
17827_33_38	288	124	108	53	185	26	68	21	22	45	61	54	14	22	22	26	43	22	94	20	50	9	14	8	104	35	26	16	38	40	26	40	25	62	40	13	84	41	105	70	52	98	29	77	147	66	50	40	78
17839_70_115	292	470	31	12	14	50	69	1	60	77	29	37	19	42	6	59	49	15	18	15	31	8	3	0	49	36	8	23	15	1	10	32	59	33	1	22	22	24	21	55	23	29	53	21	50	14	3	6	32
17864_21_44	130	170	12	99	52	40	26	25	27	29	33	42	56	34	13	12	22	36	43	10	23	21	1	27	47	30	24	35	41	27	24	23	70	23	19	31	35	45	25	31	42	60	60	18	70	34	53	35	12
17934_58_37	515	81	42	18	28	36	42	20	3	17	4	68	4	40	10	10	67	35	48	17	8	24	10	5	71	20	79	20	62	32	51	46	33	41	29	17	26	32	52	98	123	42	14	1	14	80	22	4	63
17953_38_104	210	179	13	55	74	92	42	44	56	22	26	64	21	31	6	22	7	17	21	17	23	36	10	40	15	8	5	13	11	16	5	36	12	25	15	4	19	9	61	59	34	22	59	62	119	48	29	88	58
18022_45_85	235	369	25	82	91	10	33	71	31	30	30	31	14	15	4	14	18	14	44	16	14	18	4	3	60	17	30	13	49	20	9	27	10	20	59	9	37	48	39	64	55	89	53	10	49	14	36	4	24
18114_55_41	383	280	50	36	94	23	19	37	34	40	46	38	37	41	27	15	17	18	32	4	25	7	21	43	47	18	23	12	19	20	8	49	37	17	16	11	76	55	42	54	53	31	26	6	34	40	21	14	45
18191_69_42	378	436	87	44	89	73	61	51	55	63	16	29	29	15	17	17	13	23	10	6	26	39	1	6	57	16	18	4	13	11	9	32	32	27	27	16	69	30	28	51	61	25	26	40	83	45	37	16	60
18221_33_26	326	200	40	18	53	85	101	34	34	34	5	32	32	28	25	12	22	38	14	10	40	40	5	28	32	13	9	39	14	5	11	14	39	30	26	9	31	48	33	55	47	15	78	11	148	27	26	9	37
18248_30_63	307	185	106	35	24	18	11	30	57	19	47	9	35	44	33	25	31	21	29	18	45	8	18	22	54	20	16	19	8	24	7	10	66	5	22	13	16	22	60	86	18	53	42	11	56	10	18	11	36
18272_54_32	462	509	212	97	85	60	77	18	32	28	50	61	30	61	21	14	66	41	15	27	6	45	13	21	46	33	32	29	8	44	20	21	56	60	17	30	64	44	60	60	88	68	27	29	118	14	63	26	50
18307_55_104	319	407	60	24	76	11	58	60	32	68	24	18	24	37	30	21	30	24	8	30	18	34	10	22	57	57	27	34	44	6	10	13	56	36	19	13	38	18	30	57	63	20	49	27	57	136	41	4	24
18308_55_41	450	302	19	78	151	51	86	108	84	78	67	47	94	71	45	34	48	62	36	35	71	74	42	32	173	103	37	22	44	45	13	67	3	72	33	33	88	57	154	52	81	42	47	68	137	80	47	10	163
18327_24_38	597	368	87	87	118	82	130	39	126	60	40	141	26	49	17	46	28	16	26	17	73	21	38	46	108	37	51	35	19	28	16	15	47	46	57	29	45	31	115	106	49	42	100	34	84	159	119	20	55
18359_104_76	994	555	92	72	171	92	88	76	65	40	105	66	7	36	49	77	58	29	66	33	58	25	34	35	58	83	86	23	52	26	43	27	83	30	63	72	80	103	139	142	104	53	61	64	28	107	85	74	106
18400_49_52	901	701	390	118	104	113	67	132	127	103	101	94	39	49	47	45	47	59	56	64	93	63	36	57	164	27	51	55	67	35	23	115	21	35	97	36	75	60	72	70	149	86	56	185	107	134	49	44	113
18428_76_25	511	391	76	152	168	59	71	75	91	100	110	139	34	87	18	55	59	56	83	64	60	79	63	95	283	34	63	64	96	59	19	52	48	87	99	43	145	73	39	102	152	113	110	57	297	35	85	63	98
18430_112_57	1116	796	215	403	206	119	244	69	240	163	129	229	81	129	96	130	109	103	121	124	118	114	11	116	138	83	121	76	66	101	58	122	71	135	102	142	279	126	222	294	296	107	234	142	206	300	244	106	143
18439_84_29	605	60	6	22	88	55	83	133	112	15	43	30	53	61	40	20	36	13	32	57	42	65	37	29	46	56	28	28	32	45	13	47	55	48	66	18	115	7	44	94	186	48	119	66	78	59	29	8	50
18450_161_103	1226	857	202	83	145	181	183	84	195	14	69	193	74	95	78	71	47	61	86	47	90	143	27	76	187	64	39	48	79	45	52	98	84	50	81	15	199	41	119	237	186	142	78	167	192	63	32	236	122
18454_99_85	400	800	48	40	179	35	38	90	9	92	59	64	46	58	16	49	17	21	30	23	16	1	55	14	82	43	29	28	36	43	11	11	9	68	41	8	69	30	115	121	61	26	14	63	42	66	123	45	73
18492_96_86	704	313	76	108	28	53	89	77	113	47	25	70	57	93	39	17	35	35	41	11	71	33	28	25	67	36	37	37	25	26	28	11	32	23	49	28	81	37	184	65	57	58	74	42	100	86	51	41	27
18524_74_42	678	352	84	150	137	136	113	82	68	153	61	69	37	46	27	37	39	35	41	21	28	15	64	69	53	22	21	9	55	57	61	56	49	55	16	9	72	85	38	86	125	154	126	28	95	60	50	39	66
18542_91_30	803	733	199	106	95	33	94	101	65	77	58	261	67	97	31	131	78	56	134	80	66	57	52	26	96	67	88	103	125	79	114	70	15	70	78	26	216	95	134	103	169	76	144	48	73	106	52	18	43
18572_58_116	2251	473	429	273	186	289	241	161	289	93	133	211	102	246	23	80	122	136	200	99	39	57	84	171	97	136	61	36	155	42	37	60	92	38	137	63	179	136	190	190	128	61	158	67	317	96	127	200	26
18578_78_119	137	574	50	57	90	59	38	28	67	24	23	32	7	9	12	22	12	22	40	3	55	44	23	27	41	29	10	10	12	6	16	24	21	11	15	5	32	4	47	23	26	39	70	20	80	78	12	33	35
18594_21_49	222	38	56	50	183	71	68	35	70	62	26	69	32	45	26	26	37	45	45	13	14	7	24	21	76	35	36	51	16	12	35	9	18	41	43	41	80	34	65	26	50	64	62	54	83	60	72	41	46
18649_38_50	309	434	99	34	122	34	77	39	54	11	29	40	7	21	8	21	16	7	36	14	10	4	17	26	37	17	8	4	16	9	9	9	32	18	28	10	15	20	19	24	30	10	42	10	26	48	32	29	29
18785_23_27	250	179	89	31	121	2	2	76	46	68	18	25	28	19	63	23	19	40	43	14	42	41	28	18	15	25	20	24	18	27	11	27	67	63	9	4	89	65	115	67	1	41	31	14	17	92	26	30	40
18803_60_125	677	337	231	77	102	32	153	24	72	37	46	26	6	60	19	17	42	60	17	54	51	29	14	43	62	43	44	28	19	29	13	22	55	46	21	40	133	47	81	47	52	36	174	50	54	100	42	117	76
18817_40_40	177	349	30	34	59	30	73	30	4	26	22	32	13	13	21	5	15	11	12	5	45	31	11	4	69	11	39	9	73	10	17	27	47	22	10	4	20	31	93	50	71	56	59	80	65	49	55	15	40
18819_148_92	1183	829	476	253	124	186	253	233	136	185	161	162	58	115	38	54	100	101	73	67	75	46	80	209	146	48	61	41	71	79	54	72	52	74	120	35	152	116	154	116	289	113	302	188	206	60	185	65	185
18850_98_28	763	155	109	79	72	44	145	73	68	81	54	71	44	78	25	46	18	61	61	40	77	7	19	10	128	56	33	15	34	34	30	3	4	27	67	13	67	50	70	69	148	23	90	20	74	158	35	39	41
18870_37_83	447	290	40	2	60	58	92	65	28	23	41	72	45	48	18	14	23	44	18	33	14	27	25	47	72	42	37	44	20	27	12	42	28	29	20	17	62	35	88	48	31	108	84	18	125	104	99	37	70
18943_103_100	736	147	21	74	41	46	72	65	54	60	61	20	14	24	27	34	14	27	37	1	15	76	49	11	74	4	39	50	44	23	18	33	16	10	48	15	31	11	49	66	30	41	51	1	30	22	45	29	28
18947_78_68	593	527	35	31	98	53	75	5	31	69	60	66	47	24	9	37	24	3	48	26	24	12	4	119	68	16	52	33	43	24	40	13	70	93	35	48	76	32	106	47	78	50	58	23	51	76	56	21	11
18968_65_121	264	321	60	84	69	35	72	60	86	62	30	53	91	105	46	24	43	23	36	8	29	19	39	138	122	20	43	16	41	53	16	7	36	23	39	35	14	76	107	137	47	47	18	25	98	61	40	2	35
18985_126_84	308	828	8	43	78	36	71	44	33	17	25	74	34	28	10	7	34	25	28	13	29	19	8	26	43	20	11	12	20	71	18	11	23	21	43	66	68	44	53	61	98	48	124	8	128	42	29	52	55
19004_43_78	380	298	125	58	67	64	74	10	43	1	35	51	52	57	23	24	24	27	53	27	65	42	10	24	80	18	48	24	27	18	27	19	12	26	82	18	41	54	76	74	114	61	87	50	80	34	66	74	12
19036_86_101	733	137	118	99	154	59	20	62	82	47	82	73	47	40	51	39	13	53	21	57	56	32	60	59	77	37	45	27	49	14	14	100	39	26	99	51	41	32	127	134	96	32	75	31	84	30	58	44	52
19053_35_99	343	335	107	33	86	39	39	107	37	22	19	25	19	18	10	11	21	1	32	13	39	18	12	22	25	14	10	7	16	34	19	15	36	8	50	22	33	25	38	72	49	22	20	68	107	20	16	39	24
19066_115_41	925	896	168	147	197	138	188	84	278	209	99	180	51	196	114	62	55	131	100	42	90	218	121	58	219	80	84	46	127	78	75	53	13	82	186	95	188	124	220	94	349	128	98	59	157	154	167	120	171
19068_115_108	1564	776	61	88	38	115	113	252	124	223	128	182	90	198	53	65	45	68	69	82	96	155	50	134	103	68	95	37	127	69	16	86	45	67	67	23	232	93	19	171	231	131	184	36	164	78	69	41	40
19071_50_53	379	357	20	22	148	24	87	44	117	10	24	23	77	41	87	30	39	16	30	27	89	15	42	30	99	50	26	32	35	39	23	52	58	21	19	18	68	63	39	197	31	48	66	39	113	26	113	13	110
19078_53_42	479	386	29	9	75	7	8	16	18	24	61	52	29	25	22	38	15	30	26	13	48	9	22	36	44	6	36	23	46	35	14	1	23	26	24	11	83	32	30	41	40	28	40	18	84	87	80	6	75
19123_50_36	849	387	122	68	78	60	113	85	61	71	28	57	47	60	49	12	49	68	49	37	65	53	23	102	89	46	39	23	20	47	32	40	11	40	31	39	47	46	25	31	127	64	63	94	84	17	39	19	33
19151_124_40	1495	791	83	82	106	115	151	173	149	171	128	197	126	113	20	46	44	66	89	50	125	88	47	87	247	93	76	37	77	111	35	121	76	45	172	34	158	86	156	119	259	98	226	119	289	118	114	141	44
19168_41_76	319	488	1	74	30	45	67	52	79	12	51	25	32	16	7	16	4	30	17	18	36	20	23	12	48	20	13	11	21	31	11	15	36	14	74	22	18	48	49	80	99	130	82	80	58	61	17	51	43
19179_38_68	663	268	166	82	79	58	50	94	121	36	25	146	38	23	25	39	24	11	73	29	49	30	50	69	107	52	51	16	13	15	36	49	14	33	60	35	53	67	109	83	49	32	87	139	66	15	66	75	52
19212_104_76	898	845	199	164	164	31	120	114	87	37	87	178	98	71	53	68	66	45	92	24	89	32	47	116	103	65	38	54	46	68	8	44	82	71	57	68	138	45	91	97	154	29	128	84	215	183	36	59	60
19228_35_29	271	1287	15	69	76	18	48	3	63	130	98	73	68	21	10	22	27	67	32	9	34	23	22	28	63	53	10	25	45	71	7	1	73	19	52	35	78	27	14	78	114	23	147	14	34	150	94	22	13
19285_164_112	692	1034	153	108	15	69	32	86	195	141	141	53	52	75	21	47	109	49	102	134	74	31	80	69	115	81	76	51	29	122	64	53	55	24	17	52	136	28	77	86	116	146	102	123	156	136	218	55	155
19294_42_72	300	112	100	42	56	41	54	55	98	30	45	82	25	44	24	36	28	11	27	11	8	26	27	25	35	24	21	9	8	18	12	12	27	16	27	38	43	56	72	43	74	55	103	57	151	51	30	7	72
19335_123_24	380	1102	76	72	88	84	12	22	47	65	27	58	41	54	31	40	24	4	25	28	22	30	5	46	38	31	50	28	23	26	18	9	73	30	36	37	89	67	50	95	77	48	22	28	65	106	82	11	73
19368_79_120	502	73	61	40	53	72	33	62	38	36	49	76	1	108	28	16	13	19	32	7	8	23	8	2	29	26	32	42	15	70	19	40	29	26	14	3	53	28	51	89	75	76	45	3	51	136	56	20	50
19370_231_40	2075	1517	195	294	240	164	294	198	239	143	179	142	90	163	74	78	91	104	139	66	122	75	94	148	195	120	94	125	106	183	137	75	63	108	149	47	72	170	181	232	253	134	208	328	245	378	254	245	149
19384_94_115	769	114	74	75	172	27	81	67	63	39	62	76	35	18	3	18	13	13	33	6	15	30	5	40	71	24	20	15	23	10	10	59	17	15	86	16	38	23	56	90	37	33	116	22	60	50	54	13	16
19462_44_85	412	342	155	33	23	79	86	66	73	24	45	38	47	52	49	31	53	17	85	14	32	49	18	26	45	46	54	5	24	20	37	26	37	38	72	18	48	50	36	47	129	33	46	84	15	56	59	25	68
19485_37_113	144	228	135	25	95	22	33	43	133	50	32	55	56	28	59	39	38	16	61	60	22	7	37	40	84	70	44	27	9	34	20	12	99	16	109	4	74	37	44	88	90	45	88	28	26	39	32	46	43
19568_34_38	328	412	45	50	52	19	66	60	84	66	18	8	34	33	7	36	11	10	49	20	45	26	26	14	75	38	35	27	32	27	16	23	23	12	56	17	50	32	71	31	9	59	57	47	146	45	82	100	48
19575_63_76	596	121	99	27	53	40	24	49	28	91	60	75	48	31	54	31	5	14	104	36	48	41	24	7	93	11	62	26	34	34	20	34	33	26	49	13	33	52	64	81	45	59	42	82	116	35	108	43	47
19582_29_97	736	822	178	56	97	152	38	87	93	102	60	128	48	41	13	33	19	24	12	32	77	32	24	35	141	17	93	67	63	48	3	82	73	23	54	22	28	19	32	109	40	85	69	15	103	24	127	36	27
19582_29_121	736	822	178	55	97	143	38	82	93	102	56	128	40	41	13	33	12	24	8	32	67	32	24	35	127	17	78	65	47	47	3	82	69	22	54	12	28	19	24	87	40	66	60	14	99	24	122	36	16
19587_70_65	407	507	104	2	48	47	66	22	96	4	57	111	41	35	23	49	23	38	11	40	22	2	24	95	112	4	15	56	20	17	23	23	25	21	12	48	91	35	91	43	91	40	48	26	126	72	62	55	56
19588_23_100	136	216	79	20	138	34	83	69	119	9	42	64	10	8	43	59	48	37	67	7	49	6	10	73	79	30	22	29	48	0	18	5	58	56	8	10	35	1	9	72	27	28	24	51	69	88	33	115	85
19590_62_41	720	462	185	51	136	59	55	64	62	52	40	37	69	33	46	27	17	7	76	17	14	26	46	23	161	30	68	22	31	38	11	53	2	24	42	15	133	23	124	77	163	41	84	90	115	44	129	23	25
19592_41_53	553	315	19	57	62	101	17	21	33	16	68	75	31	23	23	20	23	21	23	29	81	55	19	26	64	70	43	20	17	79	13	7	35	29	24	48	21	37	38	42	55	70	121	57	108	79	39	17	52
19603_115_112	305	758	70	49	31	160	43	22	90	64	77	75	15	38	12	11	50	8	41	37	30	97	22	47	91	61	28	18	35	5	6	28	41	30	20	13	81	92	102	69	11	53	121	27	204	26	52	33	58
19688_92_122	130	608	36	25	46	22	85	10	33	27	42	89	26	12	30	37	34	31	60	12	43	52	17	52	74	15	20	9	16	20	25	0	9	24	7	4	26	44	21	86	63	26	26	35	44	64	43	10	23
19820_53_53	1172	416	102	90	152	3	156	72	162	67	74	299	73	53	58	49	78	49	99	12	37	45	53	64	99	35	56	55	50	70	56	59	85	69	27	50	174	55	219	110	53	95	91	76	166	139	83	94	59
19841_79_36	578	588	15	106	104	24	50	76	96	96	57	113	34	80	44	32	74	52	49	44	171	35	34	110	98	34	80	53	42	44	33	42	66	19	38	78	98	43	52	142	94	74	125	92	186	129	116	40	83
19845_99_98	759	301	52	16	121	66	209	46	50	16	64	96	45	21	14	17	5	47	108	13	67	61	28	15	54	19	27	50	22	30	14	17	38	22	56	7	67	23	103	85	153	31	37	10	139	43	111	61	51
19876_47_44	351	254	25	11	110	16	37	11	50	33	8	19	19	14	18	12	29	16	14	12	60	21	17	15	11	8	22	10	25	32	14	7	27	8	3	15	29	12	49	34	27	23	39	2	65	13	49	33	45
19901_32_32	250	190	52	80	63	30	34	28	92	27	35	95	27	49	48	17	38	26	38	6	25	66	14	15	184	20	39	17	35	16	6	5	56	21	53	23	69	23	73	50	77	57	113	6	22	51	40	13	41
19926_36_75	212	403	69	44	42	69	51	47	41	18	20	54	19	43	15	12	49	20	39	19	28	62	15	9	35	33	11	13	19	42	32	1	3	40	14	2	21	11	25	61	62	21	27	26	3	44	26	50	25
19950_34_124	535	191	55	31	46	29	188	86	64	6	87	51	12	55	88	56	31	52	44	27	34	20	41	12	40	19	27	38	34	42	24	24	101	20	42	0	85	27	16	97	134	68	43	38	27	5	92	54	27
19992_45_86	525	342	13	97	59	40	54	13	71	92	27	97	59	46	14	21	38	40	91	72	63	76	25	26	136	89	67	33	12	58	29	52	56	18	26	30	35	81	98	70	96	127	84	26	74	99	120	58	68
20000_35_75	231	292	147	29	110	114	32	39	17	23	12	47	39	23	7	41	18	18	13	29	43	55	28	1	88	33	49	10	25	17	17	19	22	38	51	20	83	32	66	72	73	15	67	25	86	29	38	11	15
20010_127_43	307	775	0	59	96	19	79	7	70	55	29	110	39	42	32	8	33	30	63	21	18	51	18	45	51	31	24	21	28	27	18	17	7	68	38	14	57	62	81	67	105	58	163	29	50	30	19	141	41
20013_32_66	251	76	29	55	60	78	40	5	16	13	28	64	22	11	22	4	21	28	38	33	61	4	10	22	93	1	36	20	18	33	6	23	25	40	10	1	36	62	44	25	119	26	105	25	113	3	43	70	41
20042_45_58	305	277	42	20	20	42	46	23	23	37	32	50	16	57	39	14	17	22	15	11	17	30	29	8	47	15	32	23	19	39	1	28	22	33	27	27	23	23	55	58	74	31	37	26	44	32	40	47	32
20048_56_24	560	439	114	81	226	99	90	120	158	117	88	68	39	73	25	42	37	40	38	6	90	38	10	37	118	42	59	55	65	35	46	48	29	10	86	32	51	16	139	201	130	34	206	64	116	119	87	20	42
20098_50_118	291	285	75	68	38	67	11	26	47	41	2	49	18	48	2	17	13	17	56	26	26	36	28	29	34	7	68	14	18	39	16	19	15	11	33	19	46	29	28	38	85	17	22	18	85	49	22	32	9
20136_75_82	238	644	50	54	61	76	24	25	51	32	15	43	26	36	10	16	26	22	18	23	24	43	16	7	34	17	16	23	23	18	4	21	50	13	16	4	60	29	50	49	87	35	24	20	35	35	56	23	12
20138_149_127	101	990	102	63	59	47	66	17	100	29	54	110	32	42	29	6	16	38	17	14	86	20	20	50	103	7	23	28	14	23	25	44	46	19	105	29	76	45	89	44	98	140	47	69	29	67	85	20	83
20153_85_82	516	718	133	131	209	198	46	156	98	85	58	121	28	61	22	22	41	55	30	49	65	25	31	24	100	31	53	49	57	52	33	32	10	53	66	24	100	58	125	140	108	62	98	85	263	114	117	117	67
20182_55_108	433	498	165	44	47	13	76	35	128	31	41	115	86	47	26	17	62	20	39	28	32	24	7	5	40	22	17	28	29	40	20	36	72	31	19	23	122	69	40	117	44	66	63	48	43	145	54	40	26
20193_29_107	238	66	34	16	7	12	0	25	72	4	10	26	41	31	21	12	17	39	48	3	29	4	47	38	112	43	10	30	18	33	18	23	12	11	14	55	69	24	48	19	7	104	36	6	48	12	60	44	0
20198_112_36	951	863	127	162	143	42	121	40	160	95	105	177	99	128	112	47	66	26	42	14	72	16	44	130	200	57	113	85	103	89	9	84	92	104	56	5	85	87	191	229	182	142	89	132	125	119	184	120	99
20201_161_60	1286	960	162	207	128	199	225	223	122	56	113	174	78	82	62	39	76	81	88	51	104	77	58	162	239	28	143	36	65	65	83	113	51	45	148	63	129	29	197	160	182	80	176	48	290	161	70	240	79
20207_82_24	943	145	168	43	67	111	197	84	190	12	45	93	33	80	16	63	39	63	41	32	68	31	43	34	69	22	38	61	41	67	14	58	23	42	23	11	73	49	52	29	89	80	60	47	164	151	90	47	19
20207_82_46	943	145	168	43	67	111	197	84	190	12	45	93	33	80	16	63	39	63	41	32	68	31	43	34	69	22	38	61	41	67	14	58	23	42	23	11	73	49	52	29	89	80	60	47	164	151	90	47	19
20260_29_104	242	394	67	14	63	18	29	26	89	31	28	22	35	26	13	7	24	9	5	16	28	30	3	7	25	26	14	5	17	5	9	19	33	20	4	29	90	23	52	37	36	37	31	44	87	33	64	0	53
20308_37_83	334	420	105	40	173	41	40	19	61	22	20	31	4	16	28	18	9	36	42	5	40	25	1	34	42	15	21	14	14	29	22	23	18	20	12	12	23	29	66	50	37	27	38	34	71	72	22	20	17
20319_157_82	1198	358	214	110	105	129	162	104	59	62	51	39	39	47	46	47	61	52	99	37	44	67	22	53	101	78	59	35	78	63	27	17	51	62	102	79	53	77	111	124	189	37	101	96	127	132	109	22	151
20332_62_91	362	486	112	104	84	130	44	44	70	11	24	129	68	47	34	15	54	16	81	7	47	75	54	35	18	32	37	23	9	35	19	36	60	60	74	14	68	63	13	142	108	38	111	8	64	67	25	97	53
20373_79_120	448	429	117	55	146	93	151	77	64	33	26	54	54	39	20	38	77	31	48	34	55	22	28	31	128	34	19	33	61	18	29	44	52	13	42	24	74	8	79	66	78	29	55	31	106	61	50	52	30
20383_203_36	1095	1346	171	172	269	70	32	173	166	118	169	227	79	195	91	108	158	89	114	78	106	41	88	209	112	136	141	49	65	53	61	103	71	74	95	50	76	111	147	169	269	99	191	187	146	135	217	97	44
20404_46_47	314	455	20	17	79	4	77	71	85	25	41	59	92	33	2	14	11	21	46	6	26	15	8	31	33	8	15	19	43	22	23	22	16	11	24	1	63	35	14	47	30	25	79	13	55	7	59	11	57
20423_25_87	134	188	0	19	72	5	66	11	50	32	34	33	26	38	28	18	51	9	16	5	69	21	13	10	104	20	27	21	41	13	20	1	3	10	10	9	39	34	16	26	93	39	30	66	64	34	33	52	59
20436_33_24	335	526	282	105	77	97	50	116	75	33	59	52	54	25	14	21	35	33	11	34	26	75	23	37	130	25	40	22	44	21	29	41	4	34	80	32	19	26	20	88	113	56	86	66	185	39	49	30	9
20455_97_103	1062	658	323	150	98	126	149	78	104	75	129	144	73	124	50	35	45	106	82	127	70	183	58	94	68	78	57	58	83	87	64	33	95	57	42	44	134	106	117	66	192	211	142	160	144	83	159	68	120
20467_53_26	409	237	21	83	104	14	53	32	9	65	7	17	28	29	21	3	5	41	31	24	31	4	6	19	28	24	19	8	16	6	19	20	28	15	1	16	16	21	53	41	73	51	35	4	47	29	32	24	27
20476_60_125	253	1008	284	86	168	108	155	29	145	65	57	54	62	51	46	55	71	41	56	31	124	41	41	67	37	66	75	58	60	28	67	60	90	96	81	138	120	111	42	164	60	87	75	69	105	134	68	56	113
20502_31_24	442	359	127	6	40	31	56	53	88	49	71	41	47	31	44	29	58	47	34	31	14	35	34	38	48	3	22	12	16	36	3	15	28	62	12	20	21	52	32	67	111	42	39	19	43	18	113	32	10
20553_128_82	1089	748	153	213	117	95	111	132	74	67	179	145	83	66	72	49	173	62	27	59	286	82	66	171	208	108	120	149	130	82	152	43	40	30	116	27	65	137	126	153	180	53	87	106	65	238	135	109	173
20572_74_117	127	556	1	26	76	1	48	78	5	63	69	83	16	24	14	13	27	45	11	33	44	37	17	0	46	43	26	20	14	28	19	23	2	20	8	18	7	66	20	99	87	44	15	27	16	16	51	64	33
20602_26_59	723	301	46	91	87	179	16	133	27	63	58	90	58	19	31	8	15	18	15	23	51	37	11	24	131	26	20	4	19	38	17	42	47	39	12	43	56	45	86	89	60	57	87	60	36	54	35	84	27
20638_26_69	207	140	21	55	25	25	72	5	40	8	10	23	19	53	14	48	12	21	9	18	39	16	13	28	44	24	16	17	8	1	37	12	18	22	10	15	27	24	68	57	22	17	29	13	31	15	24	15	12
20645_119_24	1242	1073	162	86	88	77	153	153	115	58	66	104	85	62	27	43	41	99	89	54	59	131	35	61	145	58	78	32	62	54	37	156	87	91	55	49	153	81	147	207	174	77	151	96	194	95	139	207	47
20650_38_33	244	226	15	41	16	59	46	21	70	32	7	21	6	63	30	42	33	50	17	13	80	26	17	40	43	11	35	23	39	20	10	13	33	44	5	20	144	33	34	69	81	10	33	20	62	59	49	7	19
20712_21_72	151	657	70	64	161	234	100	15	73	44	132	109	69	39	53	19	44	50	55	37	50	81	27	65	150	5	51	11	44	40	17	54	51	48	20	16	29	85	109	58	88	56	134	16	63	61	19	68	53
20733_38_40	335	152	144	38	153	119	26	57	59	18	52	67	33	37	7	20	19	33	32	6	2	12	10	42	93	30	47	9	58	49	28	37	52	54	45	45	27	14	50	71	46	75	30	11	87	83	45	9	19
20743_45_124	345	165	81	47	49	67	8	32	52	40	25	35	27	12	11	15	13	24	17	5	74	16	13	8	15	6	32	10	22	21	36	21	16	18	25	0	23	22	50	44	64	22	47	21	51	19	46	43	45
20746_53_81	654	277	42	38	3	63	105	53	49	22	43	11	7	66	33	11	10	12	17	36	29	3	9	35	45	24	16	19	11	41	29	45	6	40	7	1	18	33	26	56	44	52	52	17	35	18	11	16	86
20753_94_55	324	571	80	55	62	111	76	66	121	39	58	66	31	32	14	25	34	10	105	26	53	26	53	54	65	36	39	38	48	41	6	47	37	36	43	39	93	59	130	135	236	46	145	9	101	22	49	47	46
20772_87_91	891	768	184	93	52	75	42	38	101	78	106	267	95	94	48	47	25	43	104	17	49	31	23	67	148	70	111	32	73	41	26	99	80	71	78	43	127	75	103	20	65	25	119	120	89	115	120	103	85
20838_58_82	130	474	170	41	115	16	6	38	42	25	61	25	36	20	8	24	5	20	31	16	42	51	10	24	31	22	31	8	6	29	13	66	24	17	28	8	48	21	36	58	31	32	46	55	73	97	22	43	14
20839_144_50	1157	125	21	84	61	29	48	11	91	2	55	112	56	35	40	18	22	41	46	25	80	11	26	16	84	30	83	19	34	1	1	56	68	57	73	13	72	22	36	82	84	120	12	48	19	76	75	9	52
20900_85_124	347	517	22	56	113	97	93	23	31	68	42	55	44	61	54	57	39	54	58	13	19	34	27	59	51	45	27	13	31	19	13	28	65	39	52	9	62	23	81	16	36	41	97	61	36	91	48	40	43
20959_22_103	196	261	109	61	51	9	39	75	57	38	15	28	31	28	8	2	14	11	6	19	39	8	1	34	18	5	20	13	8	20	10	20	18	17	21	12	25	26	23	13	45	27	89	16	48	53	61	21	52
20965_166_86	1119	498	50	143	321	82	110	99	86	97	88	79	80	128	53	59	95	98	55	34	42	94	65	149	251	46	123	69	77	87	73	75	94	146	79	57	180	122	150	88	172	86	104	59	304	239	102	79	72
21033_61_108	416	402	125	38	137	122	135	59	127	50	46	107	35	60	82	46	23	20	40	24	52	38	38	39	95	66	21	59	52	22	4	62	50	58	62	12	32	40	73	118	55	62	108	81	43	16	81	61	76
21069_39_39	487	230	77	26	44	101	41	27	75	24	17	48	4	36	28	19	19	8	14	5	49	21	15	43	42	6	12	22	40	21	14	18	21	16	52	9	14	35	31	36	48	10	13	13	59	26	21	16	34
21071_126_73	872	407	119	67	252	81	98	61	232	134	139	175	75	140	26	77	43	61	70	29	64	93	40	35	48	74	86	63	31	72	58	40	107	85	64	134	115	116	94	138	197	94	172	95	157	34	145	49	129
21118_35_66	866	695	176	133	145	115	266	83	150	108	145	163	87	102	41	44	75	97	67	40	63	121	47	68	122	68	57	68	85	38	38	78	74	87	129	44	115	27	121	120	149	137	116	87	94	80	192	42	121
21125_141_118	177	822	60	7	63	48	75	12	48	42	44	92	21	36	22	33	32	16	30	19	71	23	9	42	58	19	44	21	35	36	17	42	100	22	59	31	109	34	70	63	37	50	56	39	103	95	24	11	85
21169_24_126	243	85	53	36	103	27	42	55	32	26	38	40	27	67	12	22	7	14	31	21	67	32	21	42	125	57	74	23	52	31	25	9	54	7	46	4	71	36	76	75	82	22	123	37	69	75	24	62	19
21170_177_87	1483	610	145	188	177	70	103	148	219	74	107	102	70	124	198	60	118	22	80	100	105	132	72	60	108	69	96	32	98	99	71	77	109	86	108	173	171	144	105	213	236	214	148	106	280	59	114	158	167
21190_128_113	982	81	176	59	126	26	59	78	60	47	37	51	24	42	33	42	30	39	72	54	51	15	50	11	61	29	42	24	66	42	60	8	6	47	45	22	100	27	108	118	48	57	84	77	84	54	38	31	33
21194_162_87	1000	721	140	46	34	23	79	56	48	57	78	132	8	129	61	25	53	10	16	60	111	39	53	56	121	80	138	5	33	66	19	109	90	103	36	6	66	55	206	197	88	14	106	62	81	85	118	84	132
21299_88_85	594	592	48	79	119	66	81	105	125	85	124	78	66	110	37	12	46	37	67	20	51	19	34	47	30	20	52	45	51	45	17	22	86	29	49	77	47	76	79	88	104	49	91	131	89	156	76	72	30
21310_42_128	494	269	89	15	19	75	61	22	71	7	34	55	19	12	8	11	28	19	41	29	22	14	17	11	29	22	9	12	7	36	10	18	49	14	1	5	28	23	41	58	82	9	43	26	42	39	51	26	8
21312_231_126	420	1482	83	99	81	86	87	91	53	49	66	135	82	51	21	50	56	33	69	41	40	90	26	66	165	60	30	44	40	55	28	55	52	51	73	41	211	55	79	160	216	100	81	94	83	127	207	46	81
21348_83_57	863	614	106	112	267	22	128	114	153	39	78	79	85	80	162	53	81	44	70	15	63	102	69	66	102	58	47	45	69	46	30	30	73	33	31	70	110	93	116	33	87	51	55	37	54	112	115	175	101
21359_52_25	238	443	66	34	35	27	29	49	42	13	43	21	29	37	7	10	14	24	27	14	20	38	9	13	41	10	10	23	15	16	12	17	57	46	15	16	44	37	37	40	26	36	41	7	30	15	12	27	47
21406_65_98	590	677	103	54	60	53	41	44	76	18	9	16	55	33	3	32	29	26	14	11	38	32	4	19	72	25	37	24	19	23	13	25	33	45	25	8	52	50	95	75	86	50	156	21	120	18	48	9	42
21425_113_37	927	639	66	172	81	34	32	121	196	40	54	77	58	42	30	45	36	47	73	50	139	43	32	33	104	30	19	70	55	71	27	32	0	65	83	50	156	84	54	17	77	58	24	54	47	49	134	194	84
21425_113_38	927	639	66	172	81	34	32	121	196	40	54	77	58	42	30	45	36	47	73	50	139	43	32	33	104	30	19	70	55	71	27	32	0	65	83	50	156	84	54	17	77	58	24	54	47	49	134	194	84
21488_55_82	342	326	85	42	62	5	60	38	32	24	26	18	28	21	5	10	15	18	4	22	31	54	14	18	11	4	22	8	19	14	16	27	27	36	26	3	15	16	17	25	93	37	25	2	104	44	47	25	17
21503_149_81	1132	545	109	91	74	126	209	112	83	64	198	72	112	54	86	53	92	55	70	80	40	49	31	3	160	57	98	70	32	50	35	2	70	44	17	48	162	117	141	118	81	130	36	50	103	75	70	20	34
21514_59_72	287	520	62	161	175	125	47	17	56	89	35	72	21	33	29	17	18	39	28	28	100	42	25	45	73	24	24	19	30	32	10	41	22	44	50	13	46	43	64	80	110	50	46	35	129	81	56	36	82
21520_74_108	732	367	113	52	75	103	121	22	68	44	10	35	88	67	13	37	21	31	48	37	45	49	16	17	97	28	64	35	43	31	7	69	24	17	29	18	34	33	89	106	56	28	31	52	219	38	66	20	67
21547_85_63	721	340	67	25	64	130	112	40	68	32	35	9	31	40	8	58	35	25	11	23	44	19	23	31	53	8	29	23	25	17	34	11	19	22	52	5	66	11	65	59	35	22	21	49	133	28	57	36	11
21551_95_106	380	646	68	29	90	20	131	23	60	70	15	51	45	29	14	27	27	25	16	17	35	86	11	26	20	23	47	17	24	20	12	11	16	28	39	37	70	35	62	74	112	35	101	43	85	33	47	74	18
21628_82_56	834	708	63	46	85	168	89	76	100	94	37	50	38	75	17	27	33	30	64	42	27	54	18	47	67	34	40	24	31	56	25	21	24	34	37	18	70	21	27	49	33	34	63	18	83	111	120	22	57
21666_35_62	246	288	20	56	41	48	70	37	72	22	25	30	11	48	19	26	18	30	13	21	29	8	23	20	48	30	19	13	21	14	16	33	77	45	36	28	32	22	56	85	43	22	10	2	43	20	25	27	41
21675_128_89	901	728	154	60	276	123	110	218	156	38	63	116	15	36	17	38	26	34	61	46	99	39	32	72	124	68	37	59	62	26	5	61	50	46	77	21	150	49	125	189	169	73	77	81	196	13	27	38	10
21684_78_77	584	128	91	35	141	21	56	7	90	22	17	77	40	21	47	35	31	49	15	13	38	10	37	46	98	21	15	9	26	4	20	8	30	22	44	25	49	29	37	65	103	69	48	28	29	42	37	4	36
21696_76_75	602	323	40	69	78	107	124	49	54	41	55	75	54	44	5	30	20	36	45	25	46	52	2	32	43	44	54	27	34	29	11	26	42	37	22	27	93	38	106	96	152	51	82	18	102	48	30	52	42
21734_33_73	326	264	78	61	104	79	62	17	19	56	95	25	36	21	32	47	44	65	38	16	73	42	64	39	119	53	32	43	47	54	4	0	65	62	34	33	63	30	35	77	158	63	97	74	71	23	80	109	66
21756_36_94	282	344	68	65	53	51	93	39	103	103	99	31	36	119	69	49	19	44	77	36	21	9	39	39	72	39	17	26	29	52	41	61	29	29	19	18	105	70	72	56	44	58	43	101	35	44	75	9	47
21758_24_91	139	158	62	18	46	38	50	18	20	9	22	37	51	11	2	20	15	24	23	9	35	28	25	3	62	5	19	2	80	33	27	19	0	20	14	9	19	49	33	36	39	22	41	19	48	36	38	15	9
21758_24_92	139	158	62	18	46	38	50	18	20	9	22	37	51	11	2	20	15	24	23	9	35	28	25	3	62	5	19	2	80	33	27	19	0	20	14	9	19	49	33	36	39	22	41	19	48	36	38	15	9
21767_58_103	204	342	19	40	26	106	69	29	32	35	50	46	25	33	1	8	36	24	15	6	27	56	14	44	167	12	21	11	24	27	7	16	16	44	28	14	75	17	103	42	53	43	33	35	144	66	51	25	8
21798_26_118	283	273	19	6	13	31	50	21	90	12	29	0	8	35	22	20	15	18	23	10	21	11	7	33	77	25	27	10	25	26	7	14	68	35	68	6	29	52	43	101	70	59	16	1	41	60	9	20	56
21844_228_70	1000	1618	136	86	209	106	124	62	113	116	129	182	54	81	18	46	63	50	70	57	126	47	25	18	117	97	83	53	71	70	67	88	24	38	106	38	111	77	103	149	137	101	184	55	171	67	145	164	80
21859_71_63	465	461	105	86	64	152	75	55	24	78	40	52	12	16	14	18	29	41	30	21	42	19	17	6	50	23	31	33	33	34	8	43	14	32	19	26	55	40	77	84	89	31	35	57	48	36	24	38	37
21885_76_47	618	115	71	85	225	12	55	74	35	2	20	63	37	21	30	51	57	29	33	9	30	21	11	15	97	22	39	5	43	13	6	27	6	11	32	18	76	7	33	80	83	38	89	36	66	21	36	92	28
21894_75_41	556	734	35	43	139	102	65	57	40	49	17	19	17	44	44	13	39	20	52	25	62	4	19	26	63	14	27	35	16	33	30	40	22	17	49	8	53	23	70	49	40	32	59	7	120	39	30	41	104
21897_48_117	341	196	73	52	124	2	44	8	40	17	28	58	15	43	17	12	43	29	15	64	53	25	44	19	160	15	23	44	27	34	33	44	25	7	17	6	49	46	2	16	58	44	58	26	15	28	57	164	57
21902_209_81	1472	305	68	117	83	46	81	87	118	90	96	53	38	14	34	61	57	13	69	37	66	75	22	18	184	42	38	72	40	39	34	33	51	33	66	9	99	124	110	175	81	124	94	73	34	33	21	90	116
21907_64_96	221	404	1	63	91	27	83	17	28	20	63	102	22	30	17	27	32	26	24	16	16	35	20	21	55	50	2	16	2	7	20	13	11	29	42	40	46	31	59	17	9	70	33	30	35	99	24	34	17
21929_40_31	310	49	31	19	66	61	25	34	43	9	63	33	15	22	24	6	28	15	11	15	25	12	36	59	61	26	25	4	56	23	11	16	30	18	45	4	77	31	92	32	32	22	72	22	34	51	20	51	7
21933_95_125	797	500	11	35	62	81	103	57	55	29	72	116	55	70	15	36	41	32	25	30	39	25	4	47	72	42	42	9	47	93	1	39	26	13	39	60	106	42	118	55	119	34	85	42	118	60	86	5	47
21959_25_54	238	243	134	52	62	19	34	36	38	15	41	114	30	41	13	39	15	24	37	1	55	9	22	17	90	35	32	24	45	22	7	24	34	40	47	54	50	57	39	66	71	52	24	54	65	70	44	43	37
21999_157_52	459	953	69	57	44	63	133	96	143	174	115	139	45	22	43	28	57	38	24	20	45	35	37	73	69	19	45	20	29	31	25	22	18	44	90	13	108	77	62	121	160	111	85	93	65	157	87	73	41
22007_400_49	1067	2937	486	218	399	237	149	373	427	216	164	260	116	221	115	93	161	95	137	37	159	95	122	56	386	121	85	58	224	167	63	146	116	117	150	100	169	208	412	235	261	126	83	145	352	374	310	74	169
22022_183_113	727	1282	204	83	169	103	98	60	124	91	85	62	62	75	40	49	39	55	73	26	71	140	22	30	187	80	68	46	52	28	27	61	59	59	79	61	117	112	111	116	139	51	158	17	177	95	144	87	106
22032_97_65	1148	809	228	96	169	158	84	120	107	120	106	186	108	43	18	40	55	106	99	31	123	91	51	138	97	89	90	51	100	73	61	101	81	55	175	38	131	70	111	170	226	54	203	116	217	146	94	103	32
22140_53_113	434	584	103	41	34	90	105	15	33	127	47	58	21	21	16	15	25	23	25	5	67	59	21	47	85	19	26	7	29	18	4	18	66	26	70	13	110	24	67	73	121	24	94	46	114	85	48	29	26
22192_46_107	143	372	68	39	53	3	1	60	58	2	23	29	20	31	26	18	36	31	12	2	19	7	11	30	41	27	20	5	27	31	15	31	16	33	0	9	22	44	23	23	34	46	3	1	77	82	45	23	26
22193_73_86	352	379	133	37	99	89	50	59	59	45	31	64	24	37	13	25	43	29	16	19	56	55	11	30	89	33	47	22	5	27	24	25	24	31	60	22	40	25	102	42	113	18	83	17	91	28	34	32	42
22219_204_38	1334	806	191	138	262	97	201	195	277	110	84	203	100	88	29	52	86	29	59	66	116	99	57	169	121	79	136	60	74	95	13	68	114	47	183	47	229	78	129	222	163	146	352	90	221	152	150	32	59
22260_50_65	423	347	41	24	53	46	113	21	78	28	112	62	111	90	14	42	24	53	64	10	18	96	17	73	166	48	82	31	61	91	13	50	26	45	90	2	83	50	26	129	112	67	109	36	124	64	108	11	38
22269_38_59	186	204	28	26	18	34	46	68	59	21	10	13	40	18	19	10	9	25	22	1	23	22	11	6	51	18	26	30	26	24	21	0	13	29	8	5	11	10	51	54	46	27	32	10	55	15	40	31	28
22274_104_25	257	667	125	109	126	130	65	130	74	64	25	53	77	36	5	44	40	60	56	27	35	74	9	50	121	37	55	14	75	18	31	36	81	20	76	16	78	76	64	85	117	63	60	26	104	92	97	96	38
22284_23_92	214	137	45	17	5	10	21	15	16	11	34	22	29	32	18	3	8	20	46	7	24	2	15	15	56	12	23	11	34	15	14	12	15	21	25	12	16	36	24	58	29	49	20	10	72	4	31	13	28
22321_39_39	306	755	106	78	111	160	99	40	47	26	36	115	55	40	24	15	34	51	32	48	105	8	17	24	142	37	31	13	74	38	54	73	42	11	29	32	33	28	76	82	131	56	122	82	73	62	57	111	56
22330_20_50	317	134	14	90	18	44	18	78	78	79	65	39	16	50	47	25	55	15	85	12	38	22	17	16	79	15	53	20	21	25	13	33	11	11	9	16	4	28	33	8	92	50	21	42	141	45	62	2	57
22358_77_32	782	759	230	195	205	193	147	186	201	39	46	118	73	20	25	44	94	86	82	38	142	49	23	37	228	79	58	48	37	109	17	77	98	68	152	35	118	34	143	194	163	103	76	150	195	187	145	74	77
22363_31_29	639	252	142	26	36	77	58	46	73	130	40	67	18	27	12	21	10	34	39	15	22	42	7	12	79	29	40	18	22	38	10	30	38	27	21	2	48	25	74	77	95	29	91	43	83	56	50	34	40
22397_53_113	146	311	14	7	14	30	31	50	42	51	43	27	12	8	21	10	12	5	19	25	15	4	14	35	40	1	33	13	9	6	2	11	22	18	9	21	30	33	56	64	38	46	34	7	31	33	20	61	25
22484_37_73	173	251	18	32	37	43	1	4	77	9	18	16	12	53	13	10	22	31	26	7	12	5	4	10	94	10	13	16	19	22	8	10	22	15	20	4	31	8	23	26	52	2	39	28	35	27	36	15	40
22492_74_31	328	529	66	16	106	33	22	30	91	58	71	46	55	21	38	13	34	28	72	12	54	27	12	98	136	25	9	12	24	30	20	63	5	40	12	26	20	20	34	39	65	38	24	26	48	32	15	10	57
22500_51_116	452	618	113	43	44	83	32	77	63	57	46	125	0	93	20	40	53	13	29	18	81	38	46	54	32	69	47	4	32	25	15	71	11	49	18	28	43	35	95	98	151	63	33	62	156	133	128	45	60
22527_65_98	369	592	18	43	9	23	92	26	19	6	83	1	10	41	11	53	32	26	28	34	23	160	42	23	89	43	29	24	79	67	0	9	27	29	74	44	66	23	33	51	109	37	22	25	91	1	91	23	2
22553_197_97	1580	1333	325	169	427	153	209	279	324	224	118	215	87	99	62	82	99	84	137	54	133	206	74	62	303	114	88	40	109	68	85	131	90	101	102	95	176	129	213	164	236	162	256	126	320	256	372	217	144
22554_140_95	1072	338	195	63	88	128	114	68	83	42	116	87	34	70	23	36	30	15	54	56	47	49	39	69	105	28	50	24	53	57	41	44	87	46	66	32	123	50	103	55	127	57	113	39	74	97	38	80	38
22566_153_97	1239	1946	388	204	514	310	279	261	175	153	68	207	51	123	50	85	74	136	122	70	214	103	45	204	145	92	99	71	138	75	68	111	117	137	207	58	152	137	220	258	295	123	246	217	403	128	87	205	222
22606_56_46	423	51	63	20	21	94	89	33	57	33	23	52	34	7	16	16	16	2	64	27	24	15	24	22	52	32	21	11	19	13	7	12	4	18	34	60	21	15	38	19	21	20	95	8	44	16	40	49	60
22617_35_32	247	97	101	95	146	103	43	60	35	54	2	35	4	18	4	17	11	7	16	8	50	30	5	17	39	22	15	14	9	15	5	11	29	13	39	23	10	5	31	34	51	18	41	26	24	19	38	22	13
22685_80_107	609	529	70	64	20	5	117	41	74	166	45	97	42	43	34	35	28	10	55	44	62	76	9	45	126	29	38	16	55	55	19	12	23	30	52	18	57	43	143	80	45	37	77	22	96	42	71	15	90
22700_39_80	287	296	25	40	56	3	48	50	50	23	20	89	11	28	4	23	17	31	26	33	11	6	3	15	81	22	14	12	24	17	17	41	43	16	38	21	27	38	49	62	44	51	64	10	91	38	16	8	20
22707_32_126	179	314	22	44	17	16	25	19	29	72	45	47	5	29	24	19	13	0	35	15	25	29	48	27	107	38	48	1	26	10	26	0	2	4	34	28	17	52	24	41	53	38	26	25	40	35	0	60	72
22717_45_67	200	313	37	63	37	2	79	47	42	23	14	61	33	44	8	25	26	29	14	39	16	37	24	15	18	30	34	17	12	27	4	20	37	21	19	6	13	24	26	52	42	41	111	34	37	2	67	15	31
22719_44_86	212	265	41	19	6	39	88	73	28	17	62	23	42	7	24	8	17	16	11	28	31	20	37	7	43	26	52	7	12	23	21	52	29	28	19	32	61	22	16	29	40	25	83	74	25	45	70	9	28
22723_22_29	189	376	63	16	14	70	66	24	105	43	34	35	43	13	40	36	16	20	22	32	54	49	33	41	80	50	27	13	53	20	35	30	21	23	42	39	51	15	47	42	56	51	49	43	32	21	44	71	23
22729_33_27	490	236	91	94	106	122	46	59	36	19	34	90	19	16	20	36	26	61	25	5	24	91	23	51	20	44	39	16	39	33	46	53	22	47	32	12	44	31	40	57	33	49	14	22	110	62	117	81	103
22768_30_52	180	238	108	43	71	51	54	52	29	50	19	36	9	14	18	6	28	13	15	28	45	10	13	2	42	14	30	30	24	24	21	22	23	14	27	29	15	8	100	29	79	57	83	22	69	78	42	49	33
22835_62_41	419	619	165	74	94	64	61	41	35	81	106	59	24	23	14	23	32	65	28	20	48	43	4	26	92	30	23	34	18	35	36	4	22	24	35	24	38	47	54	22	57	35	138	25	70	91	79	14	23
22839_70_98	538	487	66	92	77	114	166	62	59	55	67	52	27	56	33	31	48	28	78	45	41	85	21	60	143	19	31	21	43	34	47	51	58	37	63	38	67	103	81	31	85	49	121	64	51	128	129	79	71
22847_33_51	233	227	106	25	49	43	35	20	27	96	76	26	22	50	19	15	49	22	51	5	37	3	13	24	57	28	39	34	28	53	37	32	17	20	39	75	74	29	38	87	40	37	55	9	103	39	31	2	33
22870_67_47	645	206	43	46	63	88	95	13	40	26	35	17	44	85	13	47	17	31	25	16	44	37	15	3	105	16	30	28	50	25	18	10	33	32	32	13	29	44	119	46	47	24	30	30	78	27	50	67	21
22880_70_75	391	454	67	53	97	55	33	30	46	29	9	37	32	30	12	17	15	30	26	29	38	23	11	12	98	39	29	10	46	22	12	32	37	42	65	20	47	27	36	64	71	18	16	1	86	72	7	39	49
22905_71_42	308	462	62	49	117	49	46	21	67	50	33	63	69	90	43	41	68	70	78	44	75	34	33	96	183	43	104	41	45	60	18	36	85	50	58	35	86	116	167	143	111	48	128	26	82	92	81	57	67
22950_35_98	291	276	68	9	48	95	53	47	30	47	14	19	17	19	13	14	7	8	26	16	15	11	5	8	25	8	7	3	4	17	8	23	34	19	30	5	39	28	14	31	46	17	18	37	37	35	35	12	9
22953_129_107	731	959	130	141	173	59	57	55	92	21	175	113	38	35	24	47	68	34	47	32	77	39	21	15	84	25	34	16	15	36	10	55	52	59	48	24	130	31	81	114	89	73	141	44	99	101	27	94	49
22971_53_78	231	443	41	31	62	18	48	15	52	3	55	48	28	39	22	32	9	25	30	12	34	13	39	34	26	22	19	13	31	38	7	10	9	22	21	2	56	18	43	41	107	53	100	52	100	39	59	46	49
22993_22_86	236	612	87	43	86	7	27	77	54	37	57	107	6	46	41	32	31	50	32	11	23	7	45	33	91	44	46	29	26	84	12	25	28	27	43	6	87	44	32	41	55	10	29	30	90	27	20	84	49
23047_58_59	265	407	6	38	42	49	46	5	30	31	16	14	34	22	15	20	30	47	15	22	23	25	24	16	53	13	25	20	15	4	19	27	28	6	20	7	28	28	69	49	46	40	77	5	38	8	27	19	22
23056_44_71	282	315	117	65	75	28	69	12	49	14	60	17	30	32	19	11	30	70	14	41	35	39	6	15	50	45	35	0	9	20	7	16	18	36	25	2	70	20	47	67	64	10	64	4	79	5	2	22	42
23104_36_82	362	298	28	26	63	42	48	9	43	7	17	33	21	11	15	13	11	20	24	16	10	12	14	1	15	15	9	11	29	24	27	4	7	27	13	7	4	4	42	15	78	20	66	4	30	53	12	39	1
23128_67_117	541	187	55	30	17	26	9	43	50	2	20	7	10	40	18	22	15	9	21	11	40	11	3	20	111	28	28	1	20	6	6	22	35	23	65	12	64	36	24	87	87	45	40	15	31	9	21	5	26
23136_43_68	286	211	45	4	139	94	89	53	65	21	13	11	36	42	14	26	23	13	75	10	33	11	13	3	74	17	30	12	21	0	24	16	7	20	41	41	33	12	78	183	46	60	31	24	58	23	88	35	32
23144_42_96	340	103	32	30	39	51	22	8	21	43	16	41	14	29	9	22	30	8	25	28	32	43	13	12	58	10	17	13	15	16	6	9	20	16	24	5	42	28	96	22	70	20	51	22	25	7	16	37	6
23146_36_117	490	282	32	36	100	19	53	28	84	59	22	41	42	44	21	30	27	33	28	17	71	55	7	22	88	13	16	12	24	26	16	43	10	12	29	15	50	53	93	45	35	45	46	30	46	56	24	27	17
23150_27_71	289	207	49	26	114	76	55	26	94	52	12	49	43	55	4	23	20	9	20	12	30	20	11	10	113	34	31	18	22	14	6	24	13	9	18	21	60	42	32	78	58	15	43	7	73	44	16	98	43
23234_70_98	387	544	115	28	129	97	112	68	64	54	22	71	58	55	18	33	38	42	38	46	26	83	26	42	48	31	52	25	61	50	26	14	29	15	25	23	46	25	45	25	50	79	62	27	171	35	101	28	26
23236_73_107	624	429	57	36	105	180	63	132	33	65	25	51	31	41	53	36	55	39	72	9	28	41	24	42	77	17	32	18	54	13	45	3	29	52	23	56	52	30	46	61	119	47	61	45	151	134	17	83	63
23252_104_92	812	839	214	158	182	147	93	190	147	94	132	293	83	91	46	76	99	63	122	94	108	84	61	37	158	127	59	59	123	75	72	20	192	60	73	53	257	117	158	182	178	140	244	173	283	119	228	135	160
23254_34_99	256	272	152	55	49	46	58	58	52	15	56	35	22	43	20	21	5	27	31	10	34	42	22	15	61	14	22	15	14	21	21	56	26	40	41	16	52	24	63	45	49	20	20	24	140	35	19	42	26
23263_58_82	446	353	55	82	104	54	54	59	78	36	38	51	11	14	20	44	24	39	30	33	75	10	41	26	33	13	23	23	30	30	32	8	23	40	37	12	54	24	50	68	56	59	40	52	48	43	68	12	26
23274_84_123	376	472	2	80	29	135	81	50	53	10	14	67	15	54	15	12	46	24	35	12	36	20	4	14	124	37	32	11	22	0	13	35	34	17	12	9	36	26	75	22	21	70	42	14	93	20	31	19	41
23301_101_73	782	780	120	38	135	98	23	84	91	85	45	68	33	20	4	16	10	23	42	29	35	17	11	44	34	7	41	15	22	33	17	12	9	48	13	42	64	69	92	28	146	45	48	42	113	119	140	104	77
23413_38_88	372	578	46	21	74	22	57	78	40	27	53	92	30	36	54	5	24	33	21	36	45	26	10	57	65	31	34	25	41	52	24	24	63	25	4	20	70	29	35	34	45	70	83	44	141	24	145	79	30
23423_36_94	305	580	55	47	50	81	36	65	26	3	45	106	24	35	19	21	17	22	32	26	32	9	12	21	18	5	24	17	40	34	14	27	18	18	18	24	75	91	52	124	33	28	44	32	97	64	44	48	33
23428_44_40	339	367	45	53	117	66	114	77	50	18	32	40	11	43	18	12	15	16	14	13	52	55	15	34	83	15	13	14	30	27	14	11	50	37	42	7	62	29	46	69	87	27	21	40	99	42	66	56	20
23430_39_114	286	419	89	24	82	38	18	50	36	14	40	12	14	24	20	34	15	10	31	29	43	50	22	63	7	63	32	36	37	11	15	12	15	44	57	20	71	24	65	61	62	45	44	18	34	68	24	43	18
23520_42_81	26	329	43	56	38	44	41	6	15	45	40	41	11	62	11	20	4	14	39	37	32	21	44	70	20	6	58	26	23	72	1	36	33	15	46	7	90	52	35	4	43	39	69	10	30	49	28	38	13
23543_125_68	875	1039	124	93	64	149	116	122	111	75	108	102	57	37	24	42	35	47	125	50	58	78	55	28	143	57	40	41	46	47	22	42	23	60	70	45	118	72	177	22	26	88	130	30	135	66	52	171	71
23544_45_70	394	220	0	53	89	5	54	11	44	14	24	66	27	82	35	10	36	15	29	12	11	33	2	29	31	28	6	38	26	17	10	37	1	56	40	31	30	25	20	59	51	12	21	38	36	57	26	30	98
23568_52_100	1022	465	90	124	232	65	91	85	175	93	65	59	58	49	19	27	44	88	109	36	85	41	25	65	186	73	104	48	35	21	36	24	30	50	105	32	97	34	51	121	180	64	78	31	98	186	87	89	28
23570_145_107	281	946	103	63	81	21	53	44	42	1	40	39	30	29	32	21	60	55	33	56	28	25	136	12	119	36	55	17	16	10	24	70	11	22	39	30	10	83	17	33	73	116	102	63	80	96	34	3	94
23619_67_90	488	470	95	59	35	17	56	20	91	12	43	73	33	66	21	14	28	22	80	19	17	43	23	58	29	32	40	26	19	31	9	95	28	21	12	21	97	32	58	76	16	27	137	19	40	7	56	76	65
23649_41_92	423	293	38	32	131	11	43	21	55	0	30	91	23	26	27	40	9	29	7	11	49	11	37	13	64	17	28	33	16	38	13	29	43	30	21	32	24	36	22	22	73	79	4	60	73	57	25	1	44
23652_111_75	570	827	78	153	47	87	141	63	114	43	84	142	9	110	42	47	48	41	60	49	62	22	44	142	89	67	92	22	78	63	55	24	76	38	89	68	24	52	97	147	144	126	119	185	68	117	136	22	96
23701_56_96	494	373	50	75	65	171	102	34	85	30	21	62	74	35	24	18	30	21	49	22	35	25	13	22	106	13	44	29	19	48	11	20	60	26	45	38	46	36	44	48	88	30	70	28	41	71	38	109	70
23711_72_40	529	300	132	35	160	82	101	50	67	42	68	29	9	47	23	40	7	34	26	25	25	36	6	70	107	33	36	20	26	44	16	34	43	28	33	12	62	46	51	51	134	68	82	15	90	67	37	37	7
23718_54_100	227	394	58	34	102	18	64	62	37	28	101	62	27	18	30	27	4	51	28	18	77	40	1	31	41	13	34	27	3	21	13	29	3	7	3	26	24	4	29	51	20	37	33	12	63	71	53	8	59
23766_32_64	333	241	12	79	44	39	51	34	54	43	12	27	24	13	4	14	24	26	24	40	16	7	12	12	45	21	14	19	13	14	6	20	2	27	14	18	92	46	36	70	68	32	33	23	34	5	20	10	64
23771_38_69	411	301	100	19	20	22	30	33	53	16	8	36	33	64	14	32	31	5	4	24	46	27	19	1	40	16	20	3	30	35	19	4	11	30	48	5	57	17	19	50	51	10	66	27	58	27	28	3	28
23830_37_98	267	282	154	38	92	24	47	49	36	5	10	36	25	25	10	22	17	32	15	22	51	36	5	30	42	28	42	10	22	9	17	10	29	37	39	20	29	20	37	33	65	33	43	10	74	47	34	47	28
23850_20_124	228	431	43	68	138	78	34	24	40	45	48	26	49	24	26	34	64	22	52	24	29	29	45	49	82	11	7	2	46	16	31	19	57	30	1	3	105	34	75	94	51	91	7	33	102	156	63	68	68
23860_69_101	491	403	169	39	128	36	62	15	77	84	3	54	35	50	6	12	22	15	38	42	75	25	24	12	71	20	29	15	33	18	8	29	35	16	41	14	68	43	76	58	43	20	42	24	34	66	38	31	37
23866_43_96	318	16	48	12	0	98	26	68	83	45	60	30	6	26	16	25	52	7	29	15	21	41	45	30	13	33	15	1	17	16	1	24	15	34	37	1	45	56	148	88	27	60	53	69	59	48	59	9	54
23883_26_103	391	205	70	54	34	107	137	52	85	39	39	79	32	48	12	72	30	17	36	90	75	14	24	26	56	82	85	56	15	19	11	67	35	65	43	8	138	28	26	61	91	68	39	36	87	87	110	27	32
23921_40_32	197	367	82	44	131	66	133	20	64	74	45	56	34	43	29	17	61	20	38	22	37	57	51	34	69	34	21	37	48	47	13	37	64	24	84	16	42	54	97	52	79	17	67	28	67	97	88	21	54
23932_41_69	171	296	1	36	11	1	33	3	46	100	28	22	49	36	14	27	27	49	21	20	13	10	31	7	128	23	17	37	29	16	26	32	67	90	21	0	31	12	2	103	72	44	28	10	55	36	22	75	48
23948_59_31	413	438	34	69	119	71	102	18	62	18	22	40	26	66	17	11	18	19	24	43	31	35	9	44	38	40	54	23	53	24	17	2	8	38	73	48	22	22	43	98	145	36	69	39	49	6	83	27	14
23974_54_41	175	360	54	142	50	42	31	83	74	0	106	109	23	17	38	17	13	24	9	23	62	58	24	50	19	15	48	21	34	75	6	23	53	25	32	30	31	61	41	114	52	37	64	14	37	15	46	24	4
23975_45_79	339	734	131	58	46	12	63	95	288	51	82	190	3	96	63	26	48	83	29	55	26	91	34	165	120	26	24	24	16	51	20	39	97	24	33	74	121	83	108	31	113	38	26	99	27	142	164	26	65
24004_59_66	541	344	173	76	234	74	149	51	82	10	47	186	65	29	12	24	29	62	29	31	49	98	17	81	103	51	68	13	60	17	29	118	47	40	107	10	125	79	91	52	139	69	82	22	78	56	70	106	35
24008_22_82	226	64	34	14	117	65	31	14	62	31	1	61	29	80	18	25	45	25	28	16	31	10	46	14	15	22	9	39	48	39	10	19	6	3	49	7	5	11	40	51	51	22	54	41	79	57	59	4	21
24013_36_65	463	665	54	127	55	79	61	169	82	183	66	134	20	89	57	52	74	22	29	49	59	16	43	14	133	59	78	12	80	18	14	26	49	50	30	47	56	2	91	27	53	174	55	59	118	50	25	18	44
24045_30_69	299	208	56	9	31	24	25	28	33	14	18	39	17	33	6	18	13	12	12	11	31	20	3	12	59	24	20	7	16	20	13	6	12	19	27	3	29	28	83	21	19	19	8	16	87	52	25	14	13
24069_105_104	399	681	51	87	70	35	20	49	78	49	78	17	21	14	19	21	43	29	48	49	5	47	20	33	50	29	40	52	11	29	23	9	50	27	42	35	108	42	125	117	65	42	59	25	32	95	38	30	27
24100_49_113	385	442	81	50	103	117	42	98	60	121	20	20	16	18	3	22	27	13	21	24	62	20	9	72	48	21	13	11	22	33	17	13	0	3	21	53	65	19	76	23	163	79	63	30	109	24	129	81	85
24125_58_123	330	391	29	11	60	14	78	66	47	48	13	20	11	44	33	37	25	51	43	43	8	35	13	23	62	68	22	32	8	15	26	19	37	32	18	7	58	31	16	108	19	102	30	55	81	8	78	76	112
24143_24_92	196	369	31	43	20	46	22	24	55	9	80	47	12	94	4	22	23	50	32	13	32	9	19	4	15	11	34	28	33	14	4	12	48	16	18	26	47	11	55	71	41	19	65	12	18	45	66	4	28
24149_79_83	730	563	128	47	63	228	59	81	90	46	39	79	24	23	14	9	9	9	28	5	27	70	18	32	61	17	26	1	17	17	24	42	37	7	51	11	66	23	127	78	68	71	72	33	64	51	64	58	49
24168_75_85	614	294	246	75	190	28	124	58	81	107	60	107	64	61	28	26	41	37	78	36	47	44	57	46	172	42	50	61	45	57	41	46	80	48	87	74	77	41	118	105	115	56	71	45	125	77	65	32	38
24180_43_35	357	141	102	24	153	85	26	8	44	15	42	37	10	29	9	16	23	14	6	12	19	26	2	44	23	27	25	16	35	10	7	52	7	11	49	11	27	20	109	68	14	68	33	28	44	6	15	41	29
24196_46_53	505	405	27	71	134	67	109	146	72	31	46	19	26	44	10	17	21	51	27	33	55	7	22	34	28	53	7	23	32	56	19	34	110	30	54	40	60	42	163	13	113	16	70	32	76	97	47	140	37
24204_50_47	443	517	33	59	128	20	76	86	28	41	56	14	27	41	26	11	25	20	39	38	62	69	28	5	82	19	66	11	35	56	14	5	84	10	33	39	55	46	94	58	25	46	23	8	17	32	8	31	37
24226_30_115	298	266	88	40	30	46	54	112	31	30	23	72	28	44	50	7	29	14	4	19	59	9	3	5	52	24	2	13	29	16	22	4	10	44	42	9	24	70	29	97	91	22	93	13	78	68	17	125	75
24280_34_102	436	358	29	24	97	113	49	44	57	14	88	57	33	54	11	25	31	34	32	12	15	16	10	5	56	14	27	9	15	18	1	0	74	27	19	24	41	17	30	58	32	45	75	7	92	37	61	24	80
24285_29_73	248	196	97	7	15	11	58	20	28	11	12	33	9	25	13	6	19	40	25	10	19	24	15	18	33	12	27	5	7	17	8	15	18	32	21	4	39	29	81	43	38	15	23	66	46	48	43	34	17
24311_74_122	682	505	107	91	201	140	171	118	194	115	156	68	70	103	48	67	77	57	74	78	83	33	49	44	67	61	32	35	57	57	38	85	24	52	81	78	171	68	156	94	87	64	71	107	90	110	58	125	107
24316_57_83	725	566	45	18	72	56	23	34	101	23	51	16	3	36	11	19	24	9	11	22	19	12	12	5	37	21	18	17	30	10	19	2	13	16	49	17	34	20	49	41	27	83	44	25	83	54	38	7	9
24326_29_23	290	145	111	119	2	48	32	15	80	11	17	53	34	21	2	43	25	21	39	28	30	31	3	27	57	20	36	25	22	21	10	36	4	13	30	38	66	43	14	63	52	17	68	21	66	5	84	90	33
24327_28_29	304	56	46	54	140	60	34	43	86	52	72	4	50	22	9	58	29	32	48	43	22	79	14	17	119	24	51	28	40	37	23	69	45	35	34	29	109	45	29	101	88	56	23	14	50	14	91	22	54
24381_25_120	248	234	39	25	64	106	40	9	15	35	9	26	25	12	15	16	20	15	14	3	35	15	7	38	98	11	25	8	21	12	7	15	30	29	30	29	60	27	70	98	55	4	54	21	97	21	29	26	13
24397_107_66	699	604	42	142	36	27	79	93	87	54	137	86	31	103	47	21	27	45	74	66	9	8	36	18	56	49	24	17	32	19	30	21	53	107	17	42	17	15	77	78	49	118	47	6	81	43	35	85	71
24400_62_81	534	357	43	62	124	26	91	18	36	13	39	83	35	83	10	17	16	31	12	27	43	5	8	8	80	41	26	18	33	34	23	3	85	30	16	19	19	12	29	69	52	31	49	36	30	129	55	33	63
24457_300_32	2370	679	177	271	183	105	411	121	198	67	202	513	183	226	70	158	170	168	328	225	224	123	104	240	157	71	104	78	109	149	115	246	145	297	126	105	272	252	280	507	270	151	175	75	198	413	208	167	116
24481_79_113	237	565	53	13	135	78	50	67	31	12	69	37	19	24	7	11	30	21	56	32	17	33	17	5	47	23	13	3	18	9	4	20	33	66	50	17	29	19	138	53	40	8	34	30	29	69	64	53	25
24521_26_109	281	217	58	48	120	42	33	36	41	5	37	16	13	19	6	17	5	27	21	4	20	13	13	12	77	26	37	24	25	15	18	21	37	9	18	20	42	18	29	45	52	38	40	20	52	48	27	10	11
24559_109_68	865	575	73	106	64	29	45	40	133	76	97	180	82	51	36	8	79	157	47	123	46	60	112	17	142	27	35	46	69	71	36	4	24	15	10	23	84	38	91	108	201	43	108	25	76	48	82	41	133
24616_22_105	268	210	44	60	121	131	67	58	70	106	45	68	40	16	32	29	59	3	54	31	17	56	31	44	111	20	43	19	59	13	30	84	34	31	25	27	71	82	69	95	122	58	49	70	64	117	56	18	20
24628_49_110	393	391	124	53	84	36	28	33	54	16	18	57	16	24	15	8	10	20	26	20	39	49	10	23	91	24	11	10	8	23	2	31	19	15	26	10	26	11	66	70	33	39	65	22	56	54	63	38	33
24642_36_93	457	220	74	46	121	59	120	97	96	42	12	18	44	33	8	19	35	32	32	25	80	26	17	24	84	24	58	23	68	44	22	36	52	23	76	29	75	30	45	116	155	44	39	12	106	105	40	31	18
24649_131_35	438	870	101	115	64	118	58	58	58	44	47	49	62	56	15	19	33	43	32	59	50	12	40	22	51	19	27	34	111	57	62	15	12	52	6	9	46	51	21	69	85	49	99	54	59	124	25	27	23
24655_103_37	1019	458	171	158	84	71	177	52	61	77	101	142	44	36	14	35	56	77	42	22	65	32	23	85	169	87	58	41	34	59	20	49	56	59	34	93	114	64	82	64	85	93	249	47	215	120	106	67	70
24659_39_110	311	253	119	65	62	50	145	32	16	36	42	25	21	27	2	19	13	26	7	17	30	14	6	22	44	9	19	17	35	23	3	19	30	35	13	14	65	14	53	57	54	20	88	27	25	46	20	9	38
24677_33_122	257	240	66	107	31	7	3	57	137	57	35	43	75	73	9	10	54	18	57	30	78	68	20	59	55	33	40	29	15	62	39	3	27	13	6	24	125	55	95	28	100	19	124	5	33	52	87	199	62
24711_51_28	431	145	18	38	133	59	15	47	54	3	17	36	3	30	18	29	32	28	43	17	48	4	17	9	25	11	17	23	27	84	9	11	19	21	11	28	36	21	159	55	52	53	80	16	100	42	16	7	9
24722_33_109	398	234	93	74	95	62	24	57	17	54	41	30	17	14	29	29	21	18	22	10	22	12	5	51	52	21	26	16	29	21	23	17	22	31	58	16	91	37	71	117	96	40	48	52	58	72	13	38	18
24730_46_30	275	291	23	80	38	8	64	22	53	16	9	50	22	22	24	28	15	16	54	28	10	4	6	22	44	24	1	10	6	14	23	16	29	23	18	16	23	17	20	38	32	4	35	30	25	22	12	23	24
24748_97_125	618	725	324	131	131	78	163	151	91	49	68	145	32	24	22	26	48	58	123	30	34	73	11	86	140	24	38	23	35	48	21	70	103	38	81	43	146	80	133	130	110	61	64	73	161	40	113	81	53
24776_309_125	2105	2070	199	302	375	139	171	123	205	175	205	185	226	129	49	39	78	68	198	66	99	125	36	140	205	111	119	80	129	121	71	132	108	77	158	78	210	177	310	225	345	210	320	231	316	256	323	205	211
24777_74_27	476	486	136	49	32	180	91	62	73	15	62	100	32	23	71	27	48	46	49	17	29	20	16	66	140	21	56	52	75	63	26	34	45	41	28	53	69	54	72	87	58	65	187	64	162	42	76	36	42
24823_332_88	2341	2156	417	218	334	308	169	378	245	143	271	235	251	273	49	112	185	116	172	98	233	147	41	105	332	173	112	98	126	238	61	137	196	127	118	117	413	241	281	226	370	64	368	287	301	183	191	265	203
24824_56_97	369	343	75	124	132	177	132	26	6	24	59	47	34	14	11	30	28	31	22	15	50	26	9	48	82	11	39	8	38	26	16	42	42	47	27	72	72	44	107	28	182	33	105	28	136	56	56	30	56
24838_44_52	330	382	36	68	100	211	69	53	58	28	21	30	17	2	14	6	9	13	10	8	31	26	26	48	20	11	23	15	32	30	9	9	1	21	54	24	35	9	97	34	33	23	34	0	129	32	8	37	24
24842_93_73	666	481	77	59	38	167	21	58	79	71	71	45	19	58	64	32	51	34	55	26	43	46	44	17	94	43	15	42	42	36	17	56	43	40	59	55	79	42	39	46	16	49	95	6	71	79	31	19	50
24844_43_42	324	219	65	36	54	37	42	61	38	44	10	50	11	31	6	2	8	12	15	17	35	23	12	18	28	16	11	13	8	15	21	15	33	13	27	9	48	8	28	22	46	38	49	22	38	32	14	42	18
24848_57_41	311	336	67	53	32	82	68	70	101	63	46	26	26	53	33	66	28	40	59	29	39	28	40	56	27	26	32	9	44	20	22	9	36	15	19	2	82	36	42	27	24	65	89	42	42	55	95	0	62
24852_112_127	787	1189	167	130	103	43	100	148	97	162	114	148	47	47	31	35	38	56	86	66	99	66	26	99	116	104	108	38	59	74	72	129	50	76	39	19	133	70	159	108	89	158	235	116	193	94	136	98	85
24899_33_75	322	73	0	35	66	25	77	2	60	62	34	30	16	16	15	11	11	23	35	13	20	13	16	27	4	14	7	11	8	25	3	6	7	23	34	11	31	36	19	23	19	32	54	3	22	33	77	20	23
24909_61_29	371	361	78	48	122	4	67	76	15	58	18	29	15	38	21	15	10	26	40	22	12	13	63	8	50	9	17	32	22	14	14	13	30	5	24	12	31	42	43	37	108	12	71	22	68	18	19	22	80
24917_78_38	532	385	39	45	44	6	31	24	72	23	36	115	46	18	10	13	32	40	56	13	69	19	21	31	61	19	9	12	9	13	16	19	50	13	30	23	21	17	31	23	38	37	45	10	37	56	13	23	19
24928_28_57	106	234	39	54	124	37	47	61	99	68	72	91	61	7	25	29	15	55	62	0	13	4	41	21	70	28	27	18	25	51	5	29	52	23	85	24	119	63	77	78	91	66	56	42	77	53	47	8	97
24953_147_99	662	1054	123	72	242	282	113	168	87	143	113	156	71	101	66	36	29	46	95	24	43	69	58	101	76	76	102	29	36	35	36	39	61	46	142	49	59	74	93	180	148	142	145	84	153	224	127	161	80
24958_54_53	405	659	175	25	39	88	31	42	101	41	37	33	27	23	13	26	10	26	17	1	43	37	1	44	141	23	39	19	35	19	9	24	48	17	19	18	58	25	49	33	86	24	31	35	82	78	47	11	26
24994_46_125	322	585	82	21	129	48	123	50	86	74	31	36	34	72	48	37	66	26	29	46	10	59	23	72	77	40	85	3	51	38	17	30	58	58	24	13	94	28	74	71	80	24	184	43	73	15	82	65	24
25017_21_62	209	193	9	123	55	53	28	67	46	24	12	47	20	73	28	20	27	10	24	14	20	9	18	2	79	30	11	2	32	14	10	6	28	10	6	8	53	18	68	21	77	14	54	2	82	53	24	11	90
25020_45_78	359	160	82	60	64	48	7	49	62	53	20	3	70	49	0	27	24	34	49	3	32	52	4	21	65	16	24	33	42	14	25	11	15	18	11	3	66	23	26	117	62	35	27	10	38	39	28	23	45
25073_72_120	148	380	85	52	71	26	61	39	26	36	10	19	6	5	1	21	13	6	29	15	46	20	12	17	44	13	10	26	14	13	1	7	14	15	3	8	17	31	65	21	41	24	29	12	54	7	50	28	17
25095_32_58	328	366	56	39	71	42	43	55	52	38	21	52	8	59	22	23	40	22	37	4	43	17	8	18	84	30	12	12	25	16	24	37	58	28	31	16	55	11	47	66	41	17	32	16	35	41	30	38	25
25179_29_123	202	147	86	76	65	23	4	10	10	14	8	0	26	84	32	16	42	30	3	15	39	61	14	12	31	42	17	10	18	43	8	1	36	6	39	30	77	23	20	19	61	74	88	47	51	31	48	62	55
25221_30_71	534	255	135	84	73	74	55	93	154	33	17	49	61	36	35	27	42	64	43	2	31	7	39	11	94	29	19	41	65	77	46	16	9	33	66	31	103	70	146	92	21	72	63	25	62	85	52	30	51
25293_72_77	547	256	97	42	76	62	70	50	68	7	49	84	54	24	13	59	22	9	43	2	42	69	26	66	40	3	8	29	26	24	14	28	19	16	50	7	57	39	59	29	71	36	21	15	49	39	38	91	32
25298_26_98	313	181	72	21	86	2	65	15	34	50	24	75	32	34	8	2	23	17	31	20	35	25	3	28	29	1	10	16	8	9	7	30	17	15	24	4	52	25	4	25	24	45	38	28	42	25	44	11	29
25368_50_26	520	277	80	17	18	21	30	22	18	48	72	76	8	20	17	40	9	19	26	11	12	56	15	5	90	55	21	2	18	16	15	8	11	32	5	13	13	32	111	67	87	22	49	23	65	34	9	30	13
25409_82_28	770	141	59	112	91	72	66	47	57	56	36	85	72	12	31	59	18	25	71	11	33	40	41	15	111	44	36	46	41	11	31	41	17	73	26	50	24	44	86	141	67	84	69	50	68	96	30	63	141
25411_140_53	1137	236	51	77	41	94	131	80	93	68	47	33	72	40	44	49	38	70	16	6	49	46	19	35	262	56	42	26	58	41	13	24	75	37	19	28	115	72	69	48	104	44	108	83	73	8	50	75	65
25416_60_118	419	65	5	132	127	5	27	4	80	6	108	86	44	69	11	48	33	18	42	21	34	22	12	9	75	14	28	19	22	21	5	8	7	47	13	43	124	35	79	19	44	37	113	8	22	21	22	5	32
25417_39_88	217	213	23	32	6	70	73	34	25	13	16	51	30	37	25	12	28	42	68	11	38	41	16	43	31	25	39	41	4	50	22	49	2	39	93	29	138	25	71	42	50	89	65	63	37	9	74	8	67
25426_48_57	342	389	46	28	39	42	94	47	52	52	47	78	25	26	17	6	22	35	29	6	34	31	13	42	98	27	32	28	24	22	11	27	26	17	37	13	62	40	19	101	98	13	53	40	22	45	62	41	36
25445_42_33	285	285	55	74	69	18	91	2	174	26	137	60	44	60	17	24	30	47	80	10	120	16	12	45	55	42	31	23	23	30	31	39	30	34	48	31	64	35	103	32	57	83	25	9	22	6	7	0	68
25468_117_37	901	789	222	149	169	41	65	31	46	43	36	88	62	43	28	31	33	23	20	24	39	56	19	23	63	52	61	25	55	25	35	31	88	22	73	53	76	50	77	149	109	43	56	50	129	67	58	42	79
25530_63_64	586	468	114	52	38	160	58	91	67	11	28	82	15	49	14	13	20	30	51	10	23	47	20	13	73	29	16	5	39	30	14	6	65	19	45	42	19	37	92	41	36	62	56	32	194	131	64	44	59
25571_44_84	410	319	45	51	78	4	48	75	38	33	30	62	19	27	7	16	12	15	12	7	21	22	12	17	56	10	2	29	29	38	4	13	20	19	16	11	55	48	26	47	18	21	9	14	102	11	35	76	16
25576_67_125	856	82	48	52	18	28	27	65	123	8	53	80	21	31	32	21	25	21	12	29	50	73	21	4	116	19	27	16	42	19	20	24	47	35	69	21	27	15	56	71	25	69	15	18	103	48	119	9	64
25599_44_123	103	274	23	41	27	73	49	47	76	29	49	64	13	12	4	18	8	30	21	3	11	8	12	3	37	10	14	3	21	10	28	4	20	15	40	7	42	30	64	25	42	22	81	17	56	47	18	44	19
25603_46_72	348	353	60	8	32	42	39	61	44	13	27	33	20	28	8	23	13	17	39	31	38	35	4	19	62	16	15	8	14	25	19	43	23	35	17	17	63	3	9	12	67	19	18	22	74	16	40	27	66
25612_73_83	575	495	69	45	145	49	61	50	40	12	50	21	18	7	21	14	26	62	41	9	56	8	19	36	43	46	8	10	46	36	6	7	18	25	28	18	25	26	84	64	29	36	70	67	40	33	26	5	23
25613_21_29	210	665	69	17	42	5	16	79	13	43	52	41	17	5	34	29	7	15	88	10	23	10	8	36	34	4	19	16	28	47	15	30	21	11	0	11	20	31	63	90	11	19	32	21	47	13	65	59	58
25619_35_97	852	338	10	120	81	23	39	115	67	67	37	125	20	57	61	24	26	26	57	9	33	49	14	54	45	27	51	18	43	23	9	36	31	22	17	51	30	72	64	118	59	76	147	10	168	151	65	11	72
25641_86_89	773	122	14	56	183	53	137	109	66	168	51	76	7	24	3	27	59	14	64	19	7	55	21	22	64	29	35	32	29	19	29	33	47	11	11	54	55	26	16	76	186	31	83	2	114	35	4	71	72
25656_25_68	184	104	8	19	23	16	43	11	25	22	54	55	18	12	8	4	12	6	29	15	16	37	10	5	142	36	15	9	34	15	22	18	22	15	4	14	67	43	28	46	39	35	98	44	32	31	43	63	27
25671_22_43	145	262	102	57	63	73	55	37	52	28	31	29	40	29	6	21	24	9	13	10	46	15	13	27	63	28	13	26	26	21	18	25	32	11	19	16	40	25	34	37	63	38	51	23	70	37	96	1	19
25679_30_49	300	479	45	52	64	67	32	44	40	92	33	45	24	65	13	22	27	50	48	31	35	15	12	19	73	26	23	24	13	39	12	35	37	9	37	20	86	31	56	43	56	55	65	51	84	52	89	59	79
25680_55_112	459	787	218	77	191	240	102	93	92	107	72	96	107	67	19	59	74	61	77	17	74	141	33	57	135	56	75	53	48	68	59	50	13	51	97	32	138	68	122	58	106	95	165	76	105	77	133	61	71
25702_47_26	437	367	53	37	55	23	23	43	62	1	29	19	35	33	13	17	13	26	15	16	38	32	17	28	41	23	39	9	36	13	0	10	8	7	24	13	41	16	47	45	71	64	34	31	55	122	35	22	10
25737_41_104	404	535	91	149	84	38	44	33	79	59	42	52	23	47	14	5	10	44	16	13	50	9	50	32	26	19	21	22	9	3	11	11	12	18	51	16	37	24	41	38	14	98	37	1	46	70	44	71	22
25747_57_103	384	289	11	22	69	62	90	45	64	7	23	69	32	64	13	10	23	21	18	18	18	37	27	42	48	36	6	15	6	26	26	16	23	32	13	10	89	26	23	78	27	18	29	38	61	9	28	12	51
25750_88_29	751	598	142	156	84	63	97	47	85	78	48	51	51	57	30	39	30	36	27	48	49	62	33	59	76	34	40	25	43	38	11	54	59	43	71	51	86	79	37	130	96	96	69	37	83	98	50	48	135
25776_61_110	463	206	83	65	110	104	101	54	51	121	44	73	38	46	39	39	54	49	100	46	37	32	28	5	92	80	123	20	25	35	40	40	60	27	122	57	72	45	71	83	21	51	108	37	18	89	44	101	56
25791_143_86	1180	1324	246	178	253	85	175	64	238	143	113	240	84	82	86	68	86	80	64	60	145	77	26	110	165	95	111	50	122	93	74	135	93	90	121	124	150	113	132	251	182	76	135	132	332	199	200	170	62
25800_56_30	1260	477	16	175	71	42	25	122	100	33	106	78	48	123	36	44	37	57	52	49	32	18	91	32	104	33	52	20	77	52	17	30	41	33	55	13	73	55	176	63	39	47	66	187	163	83	48	74	103
25856_48_121	285	355	38	59	43	0	80	43	43	9	47	35	45	51	17	28	47	36	22	16	46	21	5	56	98	32	14	14	20	42	15	22	27	13	27	40	49	49	21	82	34	33	39	11	71	36	31	41	100
25870_34_94	652	246	56	74	110	135	103	44	44	42	34	31	15	25	10	8	16	14	9	4	38	34	13	32	79	16	18	8	29	8	2	24	54	11	32	5	31	10	42	38	46	34	31	9	24	40	29	54	19
25876_105_58	646	853	140	67	91	188	79	87	110	58	129	137	61	61	53	53	54	33	124	40	126	51	52	83	166	75	35	42	63	50	35	73	67	34	147	58	142	28	134	170	127	73	124	53	176	77	93	88	73
25878_32_74	807	278	87	70	159	75	97	65	58	85	38	61	13	103	8	45	56	30	68	13	54	48	45	16	150	56	80	40	128	76	69	93	61	71	24	93	96	83	96	186	79	84	229	40	68	103	145	91	64
25886_95_24	679	170	92	155	34	3	88	108	43	53	60	121	22	63	23	18	33	30	32	37	15	3	39	74	85	15	34	24	28	33	22	5	19	28	14	11	54	53	20	65	22	62	107	26	96	38	54	61	44
25894_43_39	437	718	61	34	219	130	95	24	99	37	56	100	44	69	61	49	32	58	57	23	81	14	29	52	155	30	63	26	28	31	16	43	40	34	42	4	118	58	141	47	160	80	177	47	182	44	47	41	94
25927_30_62	303	104	60	34	30	21	30	52	40	63	21	40	23	16	6	31	6	9	15	18	20	3	1	21	37	6	7	18	33	21	0	10	40	19	11	15	46	13	52	64	44	18	46	32	32	29	28	14	27
25930_129_115	1038	383	55	49	186	90	125	23	34	41	51	76	28	57	4	2	40	5	21	26	80	101	21	16	124	59	45	25	41	37	48	15	62	45	23	11	56	69	91	108	164	59	102	108	87	94	45	40	78
25931_26_77	253	179	84	38	87	74	50	33	64	16	48	5	8	49	11	17	12	12	15	15	15	7	16	13	57	43	14	13	20	6	11	23	24	23	28	12	44	23	22	24	40	19	23	7	67	22	10	17	38
25934_23_117	253	23	20	71	32	41	30	20	43	35	41	36	61	5	37	31	53	23	26	32	4	46	56	69	14	4	50	6	18	19	26	15	3	32	24	22	85	43	26	5	97	66	101	64	50	82	41	75	28
25938_50_108	589	455	49	51	66	81	74	48	56	30	86	113	15	42	31	46	15	27	6	41	21	48	14	22	49	53	39	19	44	7	15	48	29	3	104	29	73	23	41	45	51	50	38	35	167	23	133	13	47
25963_177_118	906	845	147	105	248	117	155	65	116	30	78	168	154	102	18	45	33	113	76	43	79	107	42	49	56	74	84	22	56	59	54	47	78	35	23	69	210	95	161	219	177	123	197	87	65	54	35	83	88
25977_100_61	793	652	93	83	181	37	183	163	83	42	67	145	47	92	44	60	94	91	35	13	88	8	6	80	70	103	78	27	38	101	23	63	63	50	31	54	220	57	168	146	136	36	126	21	66	175	59	209	249
25978_39_58	261	371	33	77	231	74	83	56	75	78	59	13	40	93	22	29	17	67	50	34	66	26	23	76	84	46	43	22	40	49	17	14	99	37	61	31	69	62	41	74	156	37	94	72	256	117	62	49	62
26004_38_84	237	316	45	34	55	61	53	23	28	74	39	46	18	36	15	15	20	7	34	17	32	20	10	3	61	12	18	15	28	13	18	24	16	18	17	2	17	20	23	34	49	17	58	15	77	13	42	13	25
26027_50_70	261	317	88	155	109	80	41	81	39	41	64	54	21	69	37	83	17	37	40	21	81	29	55	31	97	12	62	41	52	57	44	9	54	49	116	57	76	73	82	65	55	45	79	42	21	65	125	20	81
26066_113_29	902	642	136	80	74	156	35	27	84	40	30	80	47	21	54	32	61	31	28	34	52	31	6	23	48	15	48	17	47	41	7	38	44	15	76	54	45	31	131	121	81	70	113	13	58	41	91	11	30
26079_66_57	446	30	14	108	15	68	34	28	40	17	44	47	37	23	9	32	24	16	18	0	48	118	17	2	12	16	17	15	41	14	24	29	20	11	16	9	29	30	29	97	89	25	65	46	36	62	29	18	25
26098_43_124	347	224	62	67	22	56	53	35	62	60	38	27	25	7	13	15	17	11	46	13	30	28	7	8	63	17	40	10	24	1	13	15	12	15	39	26	39	20	43	65	75	23	8	47	68	34	22	24	23
26124_145_30	904	958	82	97	163	58	30	136	94	85	82	191	48	104	54	31	24	77	68	31	48	59	17	32	166	33	90	54	80	57	22	20	57	52	46	45	117	38	101	85	114	78	203	43	168	54	214	33	87
26139_107_111	962	819	147	126	214	73	141	216	269	208	136	244	57	30	56	51	80	64	69	31	80	128	33	84	31	134	83	56	71	145	89	68	86	91	137	22	233	84	131	130	206	102	60	99	147	200	165	63	129
26150_46_68	289	130	60	94	42	70	86	110	69	51	43	95	36	56	9	37	29	60	25	29	44	33	18	43	105	11	23	13	21	35	32	23	14	23	30	18	44	28	28	103	67	81	72	22	80	68	61	48	30
26219_56_58	144	396	12	28	15	29	30	7	84	33	43	52	16	49	14	15	38	5	26	22	19	16	13	15	115	10	14	28	7	59	35	18	23	32	58	11	39	19	64	44	51	51	94	5	18	12	54	8	27
26277_22_38	220	333	88	45	13	13	36	41	20	10	34	26	13	28	23	4	15	7	44	29	14	10	1	10	63	9	19	6	9	4	13	3	15	32	42	4	51	28	30	85	39	22	101	19	45	41	49	11	26
26339_74_29	583	389	62	75	109	27	65	24	73	24	50	122	76	76	67	41	78	35	15	8	46	155	43	87	85	16	49	17	42	41	26	38	58	35	61	43	16	31	121	130	145	65	44	132	101	24	98	94	47
26369_39_35	308	369	62	45	63	53	42	59	28	28	57	35	27	28	23	21	15	36	13	8	29	20	26	18	63	10	13	6	15	17	11	7	10	23	51	5	60	27	36	36	67	61	7	25	134	78	20	83	47
26377_121_110	938	320	317	146	80	195	138	159	207	139	70	115	27	119	31	55	67	57	134	64	124	79	39	44	117	92	23	19	66	79	56	61	45	32	66	100	158	73	169	156	122	135	105	57	149	153	70	71	104
26411_81_76	700	440	60	67	108	29	122	54	40	35	2	112	17	49	9	20	17	24	20	5	29	7	2	17	68	21	2	17	60	53	9	7	37	7	107	5	25	32	25	19	142	38	67	47	78	16	34	18	22
26476_21_118	205	182	25	5	11	21	40	44	34	52	10	97	9	19	18	30	18	20	22	3	14	3	15	51	21	22	23	11	23	35	13	44	33	17	23	1	92	10	28	21	39	19	41	20	45	50	24	26	37
26483_24_104	222	272	16	25	55	33	6	47	77	3	26	56	20	11	18	19	14	26	25	21	48	5	41	53	52	41	27	39	3	36	9	24	30	9	51	26	46	17	56	55	47	42	65	68	125	62	67	6	31
26497_42_91	347	90	37	30	19	26	38	45	35	35	61	28	25	49	22	20	8	23	27	11	33	11	14	11	39	51	44	18	18	21	19	20	3	43	38	22	40	20	52	44	36	18	39	24	100	65	34	26	52
26505_24_29	322	221	111	90	49	180	69	14	42	0	57	76	3	44	22	28	18	32	24	10	39	17	25	38	61	38	31	22	38	23	24	22	66	32	37	10	45	28	57	54	40	45	51	45	103	17	53	29	7
26515_50_108	438	101	44	70	72	92	28	23	52	35	17	38	28	19	40	31	15	36	46	12	34	24	9	3	52	34	39	12	17	17	41	7	12	7	33	20	47	23	42	22	38	16	89	35	67	47	41	22	41
26541_73_28	1157	593	31	102	96	117	75	93	99	28	77	101	48	54	39	30	43	32	59	10	12	11	23	24	94	32	10	22	16	26	9	39	51	30	6	18	35	85	47	73	39	29	82	19	50	34	28	22	7
26565_42_80	160	262	47	41	36	63	20	11	33	16	16	20	14	36	7	22	10	11	20	5	39	14	7	18	45	8	26	6	14	21	19	20	9	8	18	8	59	22	14	33	52	18	50	9	83	19	33	19	20
26571_121_70	724	417	60	86	106	164	48	198	157	117	89	166	57	109	49	30	54	75	81	74	48	63	84	92	126	42	95	62	35	38	27	80	53	26	112	53	153	55	58	55	123	76	89	54	108	154	146	75	148
26610_48_38	425	193	46	115	18	6	79	63	44	65	24	35	20	53	28	29	31	53	87	22	72	12	50	49	139	11	15	26	41	26	23	8	75	36	8	24	50	17	91	39	109	66	34	54	46	38	8	26	134
26615_31_115	527	312	62	102	60	28	63	13	119	24	56	136	14	32	17	8	47	7	32	18	4	3	33	33	47	62	36	6	15	23	19	28	11	16	29	11	55	52	65	96	105	62	44	3	26	16	14	3	76
26647_27_90	1094	226	40	171	349	125	230	169	320	106	110	133	81	84	77	70	83	39	50	120	136	45	63	15	158	84	50	55	124	137	49	38	112	67	112	63	279	111	164	60	131	167	83	259	146	162	237	122	245
26679_31_24	384	450	73	64	30	29	78	30	48	23	34	38	31	44	6	37	43	31	40	24	23	31	10	17	95	26	22	22	29	30	17	47	48	31	31	20	44	28	41	30	60	22	59	35	103	40	52	63	25
26711_107_103	698	908	91	37	58	50	143	191	172	142	34	165	101	185	98	55	142	118	93	35	68	9	73	100	68	123	122	64	76	125	104	14	81	113	73	167	167	221	146	110	170	286	208	102	76	134	45	24	76
26719_61_126	452	468	241	75	186	42	64	45	208	49	25	86	55	40	24	25	47	64	18	18	50	59	4	15	58	87	59	24	16	48	10	23	48	74	93	40	144	45	87	35	39	79	72	55	13	57	54	40	70
26722_31_47	209	427	81	56	18	135	20	35	49	4	65	7	43	29	22	22	46	20	18	14	5	47	16	13	52	52	24	16	45	23	19	29	17	20	26	3	53	20	97	36	35	43	66	24	24	52	33	36	28
26729_43_82	380	559	81	61	51	133	58	61	90	23	45	36	13	56	17	25	8	31	27	15	22	24	12	63	61	16	4	45	13	25	19	28	32	10	23	28	42	41	20	106	71	31	88	48	82	95	78	98	34
26762_81_84	239	554	22	26	94	20	37	16	57	42	52	15	35	38	18	19	14	17	21	11	5	7	11	6	40	34	27	31	14	23	22	14	13	25	11	41	20	36	109	62	56	41	33	11	93	50	17	23	17
26807_33_128	428	229	116	42	162	8	77	12	67	25	90	24	39	39	7	29	59	47	102	28	38	27	55	41	84	49	19	4	22	75	16	54	72	19	62	5	111	33	78	161	184	60	253	39	2	30	42	64	136
26813_48_93	430	59	26	30	64	53	49	2	34	53	48	20	70	14	0	43	30	34	14	36	30	99	16	16	39	23	69	51	6	25	23	25	37	52	11	15	30	28	110	57	30	33	29	12	14	34	28	19	23
26872_32_71	297	323	78	33	107	60	39	27	56	20	36	52	19	52	14	34	11	64	34	23	36	43	28	2	49	8	23	29	31	34	14	18	28	32	19	10	133	46	51	59	41	42	66	41	140	57	41	31	54
26913_63_47	525	474	73	67	106	126	27	47	70	61	14	28	23	52	6	13	12	26	17	8	41	10	28	20	16	8	12	10	32	8	5	50	17	21	10	8	44	44	52	32	42	37	58	6	22	16	71	41	39
26915_45_37	411	322	7	27	39	64	46	10	46	78	17	40	21	28	0	32	15	9	27	24	17	13	32	8	62	18	23	49	8	15	14	49	11	51	11	22	11	23	13	100	39	30	29	27	53	55	15	26	10
26937_51_81	436	160	84	30	52	55	97	7	24	20	103	14	40	23	35	29	11	52	35	9	9	65	19	59	34	32	9	8	27	3	13	11	7	32	20	7	89	30	30	20	113	25	39	1	1	14	12	5	66
26955_62_26	507	173	132	14	82	67	69	54	16	52	40	77	27	23	8	20	27	24	33	23	54	48	5	10	73	27	25	22	15	34	9	10	29	33	41	5	10	35	52	60	59	19	84	32	98	28	22	1	14
26964_45_39	416	362	40	103	165	7	99	98	81	35	49	23	41	32	32	41	40	16	30	19	19	68	33	17	30	36	28	27	35	21	19	36	26	5	25	31	55	56	69	58	35	56	61	124	107	75	75	44	127
26996_73_70	573	220	119	97	56	82	44	29	58	13	26	26	36	22	11	11	17	37	20	14	42	45	11	2	44	16	13	15	16	33	5	2	25	43	18	1	19	34	144	53	55	14	72	19	42	13	85	33	52
27032_56_114	325	316	25	37	127	78	39	27	41	15	30	69	7	102	40	12	35	41	8	12	45	88	41	18	19	26	15	15	84	35	17	4	13	14	12	44	15	16	92	38	88	9	29	9	70	21	160	48	58
27046_93_57	750	658	133	141	99	76	192	73	74	90	32	114	109	92	54	33	63	87	54	35	49	62	38	42	113	59	15	35	60	87	13	81	52	78	54	20	111	89	68	65	123	37	118	64	104	49	174	109	124
27071_50_31	516	1009	110	129	162	97	177	54	63	68	110	65	70	102	68	76	101	7	105	55	154	168	18	47	272	114	114	55	167	70	76	122	54	74	121	58	111	27	69	42	88	47	19	111	210	116	134	3	72
27087_48_52	473	648	35	12	65	73	103	55	40	18	23	31	11	43	28	12	50	35	15	39	8	37	16	11	89	14	26	16	39	15	19	11	29	27	36	7	34	55	36	59	39	43	89	67	2	40	98	47	44
27091_37_76	353	807	165	64	16	28	22	50	40	94	22	44	14	42	21	8	46	7	16	31	14	27	24	14	114	17	15	13	9	18	35	49	46	18	44	5	26	14	20	17	56	32	38	39	101	100	26	70	24
27128_62_38	188	458	59	95	79	135	46	26	43	41	54	37	33	33	19	42	18	33	52	12	31	16	11	5	29	34	27	12	8	53	24	40	38	21	10	59	75	60	70	37	113	31	40	27	136	50	64	41	5
27131_45_35	604	304	136	82	90	56	78	79	72	20	28	78	96	79	33	27	50	17	34	40	67	37	38	32	80	38	81	35	25	25	20	56	49	50	77	47	63	44	48	114	136	64	57	25	117	71	34	58	43
27157_39_51	261	198	13	84	104	30	38	51	15	25	60	45	24	23	11	26	11	40	37	17	42	17	12	15	31	26	25	7	28	10	21	19	33	18	47	47	32	17	45	57	51	34	91	18	26	44	64	11	40
27173_38_88	297	306	37	42	34	27	13	25	75	31	35	70	18	19	11	17	15	25	25	3	17	26	16	47	115	18	22	10	29	48	5	7	30	27	6	23	39	28	35	53	38	43	123	59	182	42	49	26	22
27188_108_62	976	776	227	230	162	129	106	134	118	99	66	152	115	53	65	52	100	41	97	31	69	116	28	76	98	48	68	86	112	92	56	105	76	76	71	61	67	31	146	96	178	80	209	116	168	92	110	162	109
27210_21_126	153	390	51	37	78	30	57	41	16	17	26	40	12	20	14	21	16	11	24	4	35	19	1	17	52	23	7	8	20	12	11	18	22	12	48	7	37	14	35	33	6	19	19	22	86	25	27	33	31
27223_63_45	435	432	46	81	40	58	38	41	51	29	35	28	33	52	18	32	25	32	57	31	52	24	8	23	99	33	24	14	69	36	25	33	42	35	20	9	49	21	77	75	61	29	155	44	93	122	42	11	11
27246_46_110	394	392	105	98	59	171	116	70	94	1	63	70	15	54	45	38	36	14	83	36	42	56	29	73	99	48	26	35	27	14	33	81	58	65	61	56	54	34	70	87	158	122	145	49	106	66	18	59	94
27259_62_74	257	453	30	40	93	104	65	17	92	34	28	14	50	20	13	13	20	39	12	29	48	48	17	5	52	26	22	43	24	18	34	43	36	59	7	16	22	25	53	99	44	64	51	15	23	67	38	42	16
27272_30_96	343	634	65	152	185	75	3	35	52	44	85	145	32	65	38	43	26	37	53	7	59	35	15	32	139	10	57	37	61	29	16	32	48	44	19	28	101	77	95	96	36	36	102	105	156	34	87	57	31
27287_25_75	173	183	15	54	31	14	82	10	20	107	18	43	50	14	35	29	88	21	46	13	32	6	48	25	80	37	126	12	9	19	40	67	28	37	36	23	71	40	4	152	11	49	56	44	46	23	7	10	48
27290_117_93	950	748	166	46	163	97	68	71	72	35	121	124	25	97	5	59	38	35	72	13	71	65	44	11	99	39	24	41	40	27	26	15	47	47	84	23	94	33	116	83	83	101	135	72	137	16	37	100	38
Mean	495.435	433.655	86.3034	67.6271	92.4496	69.5707	73.2122	60.7974	75.048	52.0468	53.8501	72.9832	39.0971	49.042	27.4257	29.6043	35.6547	35.5731	45.2722	27.3693	48.554	41.5815	25.8058	37.9065	81.3993	35.5695	39.012	26.6631	37.753	36.8657	24.8022	35.1787	41.2074	34.7542	45.2146	28.3441	70.012	46.0588	72.4856	77.488	86.0072	54.44	77.5108	45.759	91.1271	65.6427	64.2266	48.3921	53.1115
Min	26	16	0	1	0	0	0	1	3	0	1	0	0	0	0	1	0	0	2	0	1	0	0	0	1	0	1	0	2	0	0	0	0	1	0	0	1	0	0	4	1	1	1	0	1	0	0	0	0
Max	2370	2937	486	403	514	419	411	378	427	235	286	513	251	273	198	158	185	225	328	225	286	218	136	240	386	173	182	149	224	238	302	246	196	297	235	173	413	252	418	507	450	286	459	328	403	413	372	293	249
Low Mean, F2	0.148681
High Mean, F2	155.078
Min mean per marker	26.466
Max mean per marker	254.199
[truncated: 145 more columns]
