# Supplementary material for: Genetic and comparative mapping of Lupinus luteus L. highlight syntenic regions with major orthologous genes controlling anthracnose resistance and flowering time
Source: Sci Rep. 2020 Nov 5;10:19174. doi: 10.1038/s41598-020-76197-w (PMC7645761; doi:10.1038/s41598-020-76197-w)
Supplement: Supplementary file 7 — Supplementary Table S3. [file 41598_2020_76197_MOESM7_ESM.xlsx]

## Sheet: report
Genetic and comparative mapping of Lupinus luteus L. highlight syntenic regions with major orthologous genes controlling anthracnose resistance and flowering time
Nicole Lichtin1, Haroldo Salvo-Garrido1, Bradley Till1, Peter DS Caligari 1, Annally Rupayan1, Fernando Westermeyer1 and Marcos Olivos 1
Author affiliations:
1 CGNA (Agriaquaculture Nutritional Genomic Center), Las Heras 350, Temuco, Chile
*Corresponding author: Salvo-Garrido Haroldo; haroldo.salvo@cgna.cl
Supplementary Table S3. Scaffold statistics from de novo assembly of L. luteus
Assembly	Core 98
# contigs (>= 0 bp)	1749659
# contigs (>= 1000 bp)	141793
# contigs (>= 5000 bp)	17926
# contigs (>= 10000 bp)	3771
# contigs (>= 25000 bp)	96
# contigs (>= 50000 bp)	1
Total length (>= 0 bp)	771510694
Total length (>= 1000 bp)	397652446
Total length (>= 5000 bp)	148598847
Total length (>= 10000 bp)	52271782
Total length (>= 25000 bp)	2822037
Total length (>= 50000 bp)	51295
# contigs	311789
Largest contig	51295
Total length	514413546
GC (%)	33.23
N50	2495
N75	1076
L50	49228
L75	130368
# N's per 100 kbp	32963.8
