# Supplementary material for: Genetic and comparative mapping of Lupinus luteus L. highlight syntenic regions with major orthologous genes controlling anthracnose resistance and flowering time
Source: Sci Rep. 2020 Nov 5;10:19174. doi: 10.1038/s41598-020-76197-w (PMC7645761; doi:10.1038/s41598-020-76197-w)
Supplement: Supplementary file 8 — Supplementary Table S4. [file 41598_2020_76197_MOESM8_ESM.xlsx]

## Sheet: Hoja2
Genetic and comparative mapping of Lupinus luteus L. highlight syntenic regions with major orthologous genes controlling anthracnose resistance and flowering time
Nicole Lichtin1, Haroldo Salvo-Garrido1, Bradley Till1, Peter DS Caligari 1, Annally Rupayan1, Fernando Westermeyer1 and Marcos Olivos 1
Author affiliations:
1 CGNA (Agriaquaculture Nutritional Genomic Center), Las Heras 350, Temuco, Chile
*Corresponding author: Salvo-Garrido Haroldo; haroldo.salvo@cgna.cl
Supplementary Table S4. Analogous markers betweeen L. luteus and L. angustifolius, using L. luteus scaffold sequences for primer desing
L. angustifolius markers	L. luteus markers	L. luteus scaffold sequences
Leg218	sca176321	CTTTATATTCATGTTTGCTTGTCTTGTTGCCATGCAGTGACCATTGTTCACTTGCTAAGAGCTATCTTTTTTATTCTTCCCATTATCGCANNNNNNNNNNNNNNNNNNNNNNNNNNNNNNNNNNNNNNNNNNNNNNNNNNNNNNNNNNNNGGCATAGGCAATCAACTGATCACCCTATCAAGTTCATTTTAAGAAGGCATCCATATTCTCTCAAATTTAAAATCAAACCAGGTGTGTATTTTCTTCTGTTCAACCTTATTGCCTTATTTACATCAAAATAACAAGATGCAATGGAGGATGATGCACTTTATAGTGTAATGTATTGAAGTTATGATTTTGTTAGGTCCTGAAGGTGGTAGTATGGATGGTCGTGCAAAGAATATATCTTCATTTATTTTT…
Lup093	sca307294	GTGTATATGTTAATGTTTTGTGGTACTTCAATTCAAGAAAAAGTTAAAAACTGCTTCGTTGCATGTGACATGGGTTTTGCATATTGATTTCCTCTGCTCAAACTATGTGTATTTGAAGCTGTTTCTTGTTCATTTTCATCTCTTTTTTGGAAGGTAATTCGGGAGCTAAGTGGTGTAATTATCTCTAGAGCCCCAAAGCTATGCAACTTTGTGGAGTGGAGGGGACTCAAAGTTGTTTATAAAAGGTTGGTATCTCAAGAATGTTTACTTTTCGGTTGCTTATGTTGCATCACAAATTGAACTGTAATTGAGAGTCTTTTTTGTTTTGGTTATTGTTGAATTGTTCAGATATGCTAGCCTCTACTTCTGCATCTGCAATGATCAAGAGGACAATGAATT…
LaSSR_034	sca166246	CTTTAGAGCTTCAGAGCTATATTATGTTGCAAGTTGTGAAGCCCCAGCATTCTAACATCAACTTCTTTCTTTCATAAAGCTTTATTAAAAATGTATACTTTCTAACAATTCATTAATTGATAAAATCAAAATCCTCCTAACATTTTATTAAACTTTTATGAGCAGAAATAAATGTTTCTAAGCTGTCCCCACTGCCACTATCCCTCTGGACCAATGAGGCAATGACCATCATCACTCACATGAAAACTTATGCGTTGAAGTAATCAATAAATTTTTTATAATACATTAAATTTTCAATTATAATTAAATTTAATCATTAATGATAGTATAAAAAAAACATAAATACATTTATCTTCAAATATAATATATTATACATCTTCATACAAAATTTTCTCNNNN…
Lup346	sca187896	TTGAAATTTCACTTAAGGACCTACGGTTTCACCATAAACACAACCACAACGGTTAAATAAATTAAAGCTAGACCAAATAGAATTAAATNNNNNNNNNNNNNNNNNNNNNNNNNNNNNNNNNNNNNNNNNNNNNNNNNNNNNNNNNNNNNNNNNNNNNNNNNNNNNNNNNNNNNNNNNNNNNNNNNNNNNNNNNNNNNNNNNNNANNNNNNNNNNATAAATTAAAGCTAGACCAAATAGAATTAAATCAACTAATAATTCCAATTTAGGAATTAGGTCTTTAAAATGGACAGATTTTCAACAACATCAAATCACACTAAATTAAATATTAACCCTATTTTGGAATCATAAATTCAAAAGCTNNNNNNNNNNNNNNNNNNNNNNNNNNNNNNNNNNNNNNN…
LaIND_228	sca225267	TTATGTAGATTCTCATATATAGCAAGATCAAAATAGTCAAATGTTCGATTGCTAAAGTAACACCGTATCTCGAAAAAATAATAGTTCATTAGATACTCTTAGTTATTCTGAAAAAGATAATCTTTAGTAGAGNNNNNNNNNNNNNNNNNNNNNNNNNNNNNNNNNNNNNNNNNNNNNNNNTGTACATTTTCCATACAGAGTTGATAACCAAGGAAGCACTAGCAGGGAGAGGGGGGAAAATAGCTTCCAAAAAGCAGAAAAAGGAGAATTAGTTTTGCTTCCTTTTTTCTTTTTCTTGCAGCTTCTGCTAAGCATCTTTGCCTCACTTTTCTTATCTTTTCCCCTCCCACTACTTCATTCCTCTTAGAAATTTTTTACAACATAAACTCTCTGGTTTCT…
LaIND_187	sca90934	TTATCTAAATTCTAAATGTAAATCTTCCATGGCACAGGCGCTCAGTTGAGACTTTTCGAGACTACAAATATCTCGGAACTCGGCTCCGTGATGATGGAACAGTTGGGGAGTAAGCTGCTCTATTTTCACCCTTCTTTTATTTTCAACTTTATTATTTCCATTCTTATCATCATTTCCACTCTCCAGCTACAAGTGGATCACTTTTGGAGAAGCAGGAACTGCACGCTCAGCAATTGGCTCTGCTTTGATTTCTCATGGAATTCCAAAGGTATNNNNNNNNNNNNNNNNNNNNNNNNNNNNNNNNNNNNNNNNNNNNNNNNNNNNNNNNNNNNNNNNNNNNNNNNNNNNNNNNNNNNNNNNNNNNNNNNNNNNNNNNNNNNNNNNNNNNNNNNNNNNNNN…
LaIND_070	sca172949	TCTTTATGCTACTCAGTGGGCAAAGAAGGTGCAGATATGATATAATATATACATGAGCATACAGAGATATATAGAATGTTGTAGTTATAGTATTTAAAAGTTTGTAATNNNNNNNNNNNNNNNNNNNNNNNNNNNNNNNNNNNNNNNNNNNNNNNNNNNNNNNNNNNNNNNNNNNNNNNNNNNNNGTGGTCTATCCTTATTTTTCATCCTATTTGATGAATCATTAAACAGCACGATATAATTTTATGACACATGTTAGTTAATACGTGCATGNNNNNNNNNNNNNNNNNNNNNNNNNNNNNNNNNNNNNNNNNNNACTATTATTTTTATCCTGTTATAAGCGTGTCTGTCTTGGATATAACATAAACACGTGAATATTCTGGAGTATTTATTGGTTGC…
Lup248	sca223870	TAATAATATAACATTATGAATTAATAATTTATATATATTTAGAAAAGAATAGCGGGTCCGAGTATCCATGGGTCTGAATACCTCATTACCCAGACTCATACATATCCAACAANNNNNNNNNNNNNNNNNNNNNNNNNNNNNNNNNNNNNNNNNNNNNNNNNNNNNNNNNNNNNNNNNNNNNNNNNNNNNNCGAGTCTTAAAATTTTGGATCCTAATTATATACGGGTCCAAAATATGGACCCAGATCCAACCCACAATAGATATCTTTTNNNNNNNNNNNNNNNNNNNNNNNNNNNNNNNNNNNNNNNNNNNNNNNNNNNNNNNNNNNNNNNNNNNNNNNNNNNNNNNNNNNNNNNNNNNNNNNNNNNNNNNNNNNNNNNNNNNNNNNNNNNNNNNNNN…
LaSNP_144	sca54682	NNNNNNNNNNNNNNNNNGTCGCTTATAGGAATCNAATCATCGATCCTAAAAATTTAATAAGGTCTTACACTACTAGACCAACGTCTTATAGTTTATACTANNNNNNNNNNNNNNNNNNNNNNNNNNNNNNNNNNNNNNNNNNNNNNNNNNNNNNNNNNNNNNNNNNNNNNNNNNNNNNNNNNNNNNNNNNNNNNNNNNNNNNNNNNNNNNNNNNNNNNNNNNNNNNNNNNNNNNNNNTTTTAGCCCAATGGCCCCATAAGAAACAATGGAGATCCACAATTTATTANTTGTTAGGGCATTTAGCCCAATGGACTATAATATATTAGTGAGCATACAATAAAAAACAAATTTTTTAGTAGTACCACAATATTTTATCACCATTTACGTAAGAAATTACTT…
LaIND_085	sca19952	TACGAATTAGTCTATAGCATGTTTACATGATATAGTTAAATACTTAAGTTGCACATGACATGTTACATTTTTTCTTAGAAGATAGAGATCATTAAAGTTAGCTCATGATGGAAATTAAAACTATCTGATCCAATCTCCAAACCCTTCTCAAACATTTATTAAGTTAGCTAGAACATGACTGTAATAAATAGCAGAAACTATTTTGAAATACATATATGGAAAAAAATGAAACGTAGTAAAAATATGTCCAAAAAATGAAATAGTTGAATCCAAAAAATGAAAAANNNNNNNNNNNNNNNNNNNNNNNNNNNNNNNNNNNNNNNNNNNNNNNNNNNNNNNNNNNNNNNNNNGTAAACGGATATGTTGGTTCAAGTGATACATGCTTGATTGTCATTGCCC…
LaIND_207	sca86797	TGTTCAACCAATCATGGGATTGTGGTACATCGACTAACACAAATTATGGGACAGAAGATGTGGTTTGATTAATTAGATACTGTGAATTGAGCAACTTGCAACCCATGCACTNNNNNNNNNNNNNNNNNNNNNNNNNNNNNNNNNNNNNNNNNNNNNNNNNNNNNNNNNNNNNNNNNNNNNNNNNNNNNNNNNNCATATCAAAAAAGAGTGACAAGTCACGTCTTTTATACAAGTTAATCTAACTAGAAAACATAATTATCCTAACTAGGAGACATNNNNNNNNNNNNNNNNNNNNNNNNNNNNNNNNNNNNNNNNNNNNNNNNNNNNNNNNNNNNNNNNNNNNNNNNNNNNNNNNNNNNNNNNNNNNNNNNNNNNNNNNNNATGTCAATCCAATGTCAC…
Leg128	sca409616	NAATAGAAACCCTAACCCATTTTTCATTTTTTCCTTCTCTCTTCTCCTTCTTCCTTCTCTCTAAGACCTGAGTTTTGCCACTGGAACTGCTGCCACCNNNGCCACTGCCTCCGTCGNCGCCGCCNCCGCCTCACACATGTTAATTTTGTGTTATTGTATTATTNNNNNNNNNNNNNNNNNNNNNNNNNNNNNNNNNNNNNNNNNNNNNNNNNNNNNNNNNNNNNNNNNNNNNNNNNNNNNNNNNNNNNNNNNNNNNNNNNNNNNNNNNNNNNNNNNNNNNNNNNNNNNNNNNNNNNNNTTTTTTACTCTGAGAAGCATATGCATTAAAAGCTAAAACAAGTAATTAAATGAACTCAGAATATGCGTTCAGTTTTGTAATAACTGATCTATATGTTGAGT…
LaSNP_388	sca465956	NNNNNTCTTATTCTTATTTGAGTCTTATAATATCTATATTTTTCTCACAACATCTATATTCTTTCTCACTTTCCTTTGGTTAAAAACAACTAAGAATTATTCTTATTTAAAAACAACTCTATAAATAAAAATGTCACGATCAAGAACAAAAAGAATGTTTTTATTTTATTAAAAAATATCTAAATTTCAAGTGACCGAAAAGAAATTCATTTTTTCATTGAGACAATATCAGACATTTCAGATGTATGTCAAGGGTGCCAACATTGATAAATTGAAAAGGAGAAAGGGTGAGATGTCACAAAACAATATACTCTAGTTTCTGTATCAGTGCAGTGGCATAGTAAAACCAATATTTTATGACTAATGNNNNNNNNNNNNNNNNNNNNTATAAAGAAAAAT…
Lup135	sca451189	NNNNNNNNNNNNNNNNNNNNNNNNNNNNNNTGTGCTTGTTACATTAAGAGTTCATAACTCTAATTCCACAATCTGGTGAGATGTTAGAATACTAATTAGTTCAACAGCATTGATCTCATAATGGTTAATTAAAATTGATATAAAAGGAGAGTAGAGAAGATTTGCATTGTCTTCTGACCTAAGAGTATCTATTGGATTTATTCAAGTGTNAAGTCTCACATTGGATATGTNGGGAAGANTGAAAGAGTTTATAAGTAGGAAAGGTCNATGGAACTAATGNCTTAAGGTTTTAGTTCAAGACGTGATGTCTCANNNNNNNNNNNNNNNNNNNNNNNNNNNNNNNNNNNNNNNNNNNNNNNNNNNNNNNNNNNNNNNNNNNNNNNNNNNNNNNNNNNNNNN…
Lup181	sca338863	GACCCNTTTATGATTAAGAAATTAAAACGCCTATCTCGAGGTTTTATAAACTACGAATTTCTTGAACATGTCTAGCAGATTCATTAATCATTTATCATTATGTGCTTACAAAACTTCGTTGGCATAATTTTGGTTGAATATTATAAGCTCTATATGGGTTTGGATTCCACTAATTGTTTACACTTTCTTGTTTCAATTCAACCACTACAATTATAGAGTGATTCGGTGGTGGGGTAACTAAATATTGACTTTAATGTTGATGTATTATTACCTTAATTCTATTATNNNNNNNNNNNNNNNNNNNNNNNNNNNNNNNNNNNNNNNNNNNNNNNNNNNNNNNNNNNNNNNNNNNNNNNNNNNNNNNNNNNNNNNNNNNNNNNNNNNNNNNNNNNNNNNNNN…
Lup147	C70113526	NNNNNNNNNNNNNNNNCGATGAACAAACCTACTTTATGCAAAAAGAATTAACACATAACTAAACTGACATACATTTTACGATAGAATATGCTGATATAAAGGCTATAACTGAGAGAGGGCTTACATCCACATTGAACACAACAATCTCCCCTGCAAGAATTGGATCTTTATTCATGTGTAAGAATAAGATGTCCCCCTGCAAATGACGTGAACGACAATATTCGTCAACTGAACAAAGAAAAGGGTGAAATTGTAGCGACGATTTGCTAGCATAAACTTAAAATAGGAGTACAAAAACACATGGAATACTGTTGATTGAAGAAAATATCGCACACAAAACTAATGAAGCATCGATGCCTCAGATTGACTTACCCTCTTGAATCCCGGCTCCATGCTTCC…
LaIND_095	sca439774	TTCTTTATCAGACAATATTTACAGAGGAAGGAACAATAATGGAGAAAAGTACATCACCAACTACCTAATAACAAAGTACAATGTCCTACCTTAACATCACATCCATAATAACTATCACAAAACAACCTAACATTGCAGGTACTACTAATGCAACATGCTATCNNNNNNNNNNNNNNNNNNNNNNNNNNNNNNNNNNNNNNNNNNNNNNNNNNNNNNNNNNNNNNNNNNNNNNNNNNNNNNNNNNNNNNNNNNNNNNNNNTTAAATCCAATGTTGGGCCATCATGCAGCTTTTAATTGGCTCACATGGATTACTAACCACACCTCTCCCACTGCTTCTGCCATGGCCTGAAGAACTCTCTGCAAGCATTGCCATGAGACTTCCCCCATGGACCCTGCCTT…
Lup115	C70145054	ACCAAGCAATTGGGCAATCCAGTAGAAGAGACCAGTGAGGAGAGTGATGTTGCCTCCAATAGCCAATCCAAAAGTAACAGCAGGGTTCAAATGGCCCCCAGAGATGTTTGCTGCAATGGAAACACCCACAAATAGTGCAAATGCATGGGCCAATGCTACTGCTACAAGACCAGCAGGATCCAAAGCTGCATCTTTTGTAACCTCATCTATATACCCACAAAATTGTGCTATTATTACTATATGGACATTAACTTTAACACTGACATAGAATAATATTAAGGTGGTACTATAATGTATTAAGTTGTTTGTCTAACAGCAAATGTTATACAATTTGTAAGGAGCCACAGTGAAGTACTTACTATAAGCAATGGCTGATCCAACACCAGCAAAGACAAAAAT…
Leg56	sca259710	TTCATTTTCTATAATTTATTGTTCCATGCTTTTACAGACCAATTTCTCAATCACATTTCAAAACATTGCTCTTTTCAGCTTAATTAGGAGTTTGTGGTTGACTCTAGGATCCAGAGATAAGCTCAACCTGTAATGTTCATNNNNNNNNNNNNNNNNNNNNNNNNNNNNNNNNNNNNNNNNNNNNNNNNNNNNNNNNATAGAATAAGTCAAATCCAAATATCTTTATTTGTTACTCCTTCAGGAACATCAAATAAAATTGAATGGTTATATAATTTGATATTAAACATTTATATGCTGCAATTTGAGTTTTTAAGTCTATCATCTCTCAAGTCAATTATGGGTTNNNNNNNNNNNNNNNNNNNNNNNNNNNNNNNNNNNNNNNNNNNNNNNNNNNNNNNN…
Lup330	sca55715	ATTTTGATTTTGATTTTGATTTTGATTTTGTAATTGATCTGATCTGAAATGAAACCATAACAATATTAGATGGGAAAACTTTCAAGAAGCCACGTCGTCCATATGAGAAGGAACGATTGGACTCAGAATTGAAGCTCGTTGGTGAGTACGGGCTTCGATGCAAGAGAGAGCTTTGGAGGGTTCAATACGCACTTAGCAGGATCCGTAACAACGCAAGGAATTTGCTGACACTTGATGAGAAGAACCCTCGTCGAATCTTTGAAGGTGAAGCTCTCCTCAGGAGAATGTTTCGTTATGGCCTTCTCGATGAAACTCAGAACAAGCTCGATTATGTNNNNNNNNNNNNNNNNNNNNNNNNNNNNNNNNNNNNNNNNNNNNNNNNNNNNNNNNNNNNNNNNN…
LaIND_211	sca97583	AAGTAGTATTTACAAATAAGATAACTTAATATAAAAATACACANACTATGTTAAAAAACAAAAAAAAATTACTATTAAATTATTAAAATACACAATGTATAAAAAATATGTAATGTGAGAATGTGAATAGAAATAANATGAACATATTTTGGNNNNNNNNNNNNNNNNNNNNNNNNNNNNNNNNNNNNNNNNNNNNNNNNNNNNNNNNNNNNNNNNNNNNNNNNNNNNNNNNNNNNNNNNNNNNNNNNNNNNNNNTAACCAAATGATAAAAAATAAATAGAAAATGATTTGTCATTATCATATGTGTGAGAGTGTATAAGAAGNNNNNNNNNNNNNNNNNNNNNNNNNNNNNNNNNNNNNNNNNNNNNNNNNNNNNNNNNNNNNNNNNNNNNNNNNNNN…
LaSNP_504	sca178790	TCTTTTTCATAGCTCGATAGATAATTTGATAAGCCAATGATTTTTCCATGTTTTAGAATGATAGAACTGTATAAACAACACTTCTATAGTTTTTTGCTTCCTTACTTGGTTGATTTGGTAGAGAGGTAGTTCTTCAGATCCTTGATAGAACTGGCATTATTGACAAAGGATAAGGCGAATAAATCAACTTCCTCAGTGATACCAAAATCAATGTCAGCCCAATCCTGTGGAAAAAATAACAATCTGAGTTTATTAGAAATTCATATACATAAAAAAGTTCTCAAAAACAAAGTGCAATATAAGCAAAAAAAATAGGCCACAGTCTTCTTATCCTCCTTGAATTCTTGGTCTTCATTAATAAGCGAAAAAATAAAGCTGCAATATATATACCTTTGTAGA…
LaSNP_022	sca82470	AAGCTTACATATTAAATTAAACATACTTTAAAAAAATATAAATTATCTATTTGGTAGTAATAGCCCGTAAAATACGGTTCGACGTTTCATATGNNNNNNNNNNNNNNNNNNNNNNNNNNNNNNNNNNNNNNNNNNNNNNNNNNNNNNNNNNNNNNNNNNNNNNNNNNNNNNNNNNNNNNNNNNNNNNNNNNNNNNNGAAGGACTTCTTTTTTCTTTTCTTAAACTTTATTTTGATAAAGTTAAGCAAGAACTAGNNNNNNNNNNNNNNNNNNNNNNNNNNNNNNNNNNNNNNNNNNNNNNNNNNNNNNNNNNNNNNNNNNNNNNNNNNNNNNNNNNNNNNNNNNNNNNNNNNNNNNNNNNNNNNTAAATAATTAAAAATGCTGATGCAATATATAACTT…
Lup166	C70197088	GAAAGCATACCCTGACAAAACAATCATGGAAGTGCATTCTAATTAAGGCAGCTGCAAGTGATGGAGCATTGAGGATATGTTCATGAACAAAGTCTGCAATGATTTCTTCAGCTTTTGGGCAGCTCTTAGCATAGAAACCAAGCTGCAATTGAGCATGAGTGGAGGCAATTAATGCCACAATACAAACAATCAAAACCTTAAAGTAACTCTGTCCTTCCATTCCTATAGTTAGAGTTGGCAGAGAACTTAGAGGCAATATCACTTCTCTTATTTGTGTCTACAATAGTGGTCACTGATCTATATTTTATACTCCTTTGGTTGAGGTTCAGGACAAGAAACAAAGACAAATATCCAGAGAGGATGGTCCATGCAGGTAATTAACATATGCCAAAATAATAC…
Lup160	C70153142	TCCTCCCCACAAGTTAACGAAACTGTTGGACTTGACATCCCACCAATCACGTAGAATTTGTCATCCATAAAAAAACCAGAGCACAATCTACGTGGTGTGTGCATGTTTGGCAACAGTTCCCACGAACCTGAAGAAGAGTCATACAGCTCAGCTGATTTTAGAACTTTTCCAAATCCATCAGTGCCACCGGCAACAATAGCAATTGAACCAAGACTGCTTGATCCAAACAAACAGCGAGATCGGTTCATCCCCTGACACTTCACCCAACCACGGCGAATCAAGTTGTATTTCCAAATAGCAAACTCCATCAACTCCCGACCAAAAACTAAAAGTTCACAGCCTACAGCCAAGGACTCCTTGTCTGCATGGTTGAAACACTCGTCACAGGGCATCTTAGGC…
Lup273	sca457015	NNNNATAGTAGTATGTTTAATTTTTTTTATTTTAACATTGTATTAGTTTATTAGTTGTGTTTTGCAAAGTTCAATGTCAATCTATTAAAATTATCATCGAATGTTGATTCAAGTGGTACATGTTTAATTTTCCTTAAGCAATGTTTCGAATTCGAGTCATGAAAAAAATACTCAGTGAGAGAGTTAGCNNNNNNNNNNNNNNNNNNNNNNNNNNNNNNNNNNNNNNNNNNNNNNNNNNNNNNNNNNNNNNNNNNNNNNNNNNNNNNNNNNNNNNNNNNNNNNNNNNNNNNNNNNNNNNNNNNNTATGAAGGCCCAGCCCATATCTATAACGTCACAGAAACCCTAGNNNNNNNNNNNNNNNNNNNNNNNNNNNNNNNNNNNNNNNNNNNNNNNNNNNGT…
dFTc	sca43802	AAAAACAAAAGATTATAAAATGTAGCCTTCTTATTGGTTTGGGACGGGAAATGGGACACCGTTTGGGACGGATGATCTCCATCCTGGAAAGAGGGCAAAATATTAATGTAAAGAGTCATATAAGTTNNNNNNNNNNNNNNNNNNNNNNNNNNNNNNNNNNNNNNNNNNNNNNNNNNNNNNNNNNNNNNNNNNNNNNNNNNNNNNNAATATGTAATATTATTCATCATCAACCTCCTTCGCCCTAACCATCAAACCACCATCGNNNNNNNNNNNNNNNNNNNNNNNNNNNNNNNNNNNNNNNNNNNNNNNNNNNTAACCACAAAATCACCTTATAACTCCCTACTCGAACCCACAACTTCCTACATTATGTTCCTTAAGACATTCATCTTTACCATTAGA…
Lup130	sca106540	NNNNNGTCTCTATTGATGCCTCTTCTTCCTTTTCTCAGCTGATCTTGGTGGATGGACACGAGTTGTTGTTGAGAAACCATTTGGAAAGGATCTCGGATCAGCAGAAGAACTAAGTAATCAGATAGGAGAGTTATTTGAGGAACCGCAGATTTACCGAATTGATCACTACTTGGGAAAGGAACTAGTGCAGAATTTGGTAAGAGACGTTTATATTGTAACTTCTTTTGTTTTCTTCATGAACTTTGCCTAATCCCTCCATTTGACCCATATTGACAGTTAGTACTCCGCTTTGCAAATCGACTTTTCTTACCTCTATGGAACCGAGACAATATTGACAATGTGCAGGTGCGAATTTTAGTCTCCAAAGTTACAATGTACAACTTTGATTTAAGGGTCAAA…
