# Supplementary material for: Genetic and comparative mapping of Lupinus luteus L. highlight syntenic regions with major orthologous genes controlling anthracnose resistance and flowering time
Source: Sci Rep. 2020 Nov 5;10:19174. doi: 10.1038/s41598-020-76197-w (PMC7645761; doi:10.1038/s41598-020-76197-w)
Supplement: Supplementary file 9 — Supplementary Table S5. [file 41598_2020_76197_MOESM9_ESM.xlsx]

## Sheet: Hoja1
Genetic and comparative mapping of Lupinus luteus L. highlight syntenic regions with major orthologous genes controlling anthracnose resistance and flowering time
Nicole Lichtin1, Haroldo Salvo-Garrido1, Bradley Till1, Peter DS Caligari 1, Annally Rupayan1, Fernando Westermeyer1 and Marcos Olivos 1
Author affiliations:
1 CGNA (Agriaquaculture Nutritional Genomic Center), Las Heras 350, Temuco, Chile
*Corresponding author: Salvo-Garrido Haroldo; haroldo.salvo@cgna.cl
Supplementary Table S5. Linkages groups with distorted markers
Loci	Position (cM)	Level of Significance
LG1
3194_89_51	0.000
19168_41_76	12783	****
22717_45_67	13567
15130_31_79	14751
16410_36_51	15474
25938_50_108	16388
15439_71_88	17591
10503_31_98	18366
25530_63_64	19518
6563_21_45	20196
24069_105_104	20699
9063_51_105	21255
22971_53_78	21685
11850_27_87	22220
5600_119_64	22428
13623_249_90	22621
19068_115_108	22802
19992_45_86	23506
10359_61_69	23984
8850_41_124	24719
18307_55_104	25925
27131_45_35	26662
16423_69_35	27540
23430_39_114	28186
20138_149_127	28996
17934_58_37	30618
22192_46_107	32604
11148_38_63	33564
23234_70_98	38838
19066_115_41	40285
27032_56_114	45625	******
3826_97_62	48500	***
12469_80_78	50776
21628_82_56	54157
11110_23_74	61848
L3itg07197	68567
6141_52_74	81101
20000_35_75	87514
12930_88_30	93421
10743_92_56	100582
22022_183_113	101640
sca176321	103675
16798_90_52	105032
L2itg35008	106232
ctg07817	111694
LG2
18943_103_100	0.000
16744_80_124	2381
19575_63_76	6170
7013_58_46	7435
20455_97_103	9202
21071_126_73	9836
24045_30_69	11941
23948_59_31	12817
23263_58_82	15077
12836_91_70	19921
16640_74_101	27592
LG3
15378_36_89	0.000
23866_43_96	0.567	*****
20423_25_87	1796	****
19592_41_53	3241
8676_27_31	3666
23544_45_70	4675
19368_79_120	5146
10172_51_72	5484
17195_85_62	5974
24559_109_68	7133
16262_25_110	7582
15050_32_42	7948
4869_35_40	8449
6068_63_36	8797
10435_57_107	9189
18985_126_84	9569
7433_151_24	9902
20136_75_82	10444
12117_79_52	10697
16486_151_57	11055
20965_166_86	11186
14282_69_74	11306
16225_116_91	11455
7835_128_118	11661
15941_102_55	11938
16550_21_27	12462
16550_21_28	12462
24285_29_73	13097
23850_20_124	13423
19926_36_75	13792
25641_86_89	14062
24327_28_29	14425
23570_145_107	14766
12829_86_73	15242
5601_73_23	15965
14669_62_118	16435
19568_34_38	16983
23718_54_100	17493
743_30_113	17898
9476_25_115	18372
24909_61_29	19040
16482_35_39	19468
5615_29_103	20361
19950_34_124	22252	****
13012_40_99	22765
21LIN01	35033
16986_56_97	43032
LG4
sca27011	0.000
9382_98_89	13919
sca27011_25	20311
9432_57_45	38314
13137_62_42	40562	******
26098_43_124	41574	****
1714_46_96	43634
14012_56_112	44599	***
13021_70_50	45570
24838_44_52	46451
4902_21_79	47209	****
27188_108_62	47998
24776_309_125	48177
11639_61_84	48798
25894_43_39	49371
20553_128_82	50839
9557_43_124	52242	****
16011_70_28	58334
9255_147_76	59647
17433_21_41	65435	*******
12509_62_117	69418
3855_70_39	72322
sca409063	80344
13840_95_80	82120
15350_38_41	82916
24457_300_32	83659
10478_25_41	84103
27046_93_57	85166
21756_36_94	86209
20959_22_103	87130
25679_30_49	88680
11514_84_38	90283
10097_44_111	93359
17371_24_63	96968
16464_84_112	100564
23136_43_68	102088
8206_133_120	105084
LG5
sca307294	0.000
12178_23_105	8018
25020_45_78	9856
26079_66_57	10202	******
25934_23_117	10826	***
3401_39_24	11513
19588_23_100	12095	***
22330_20_50	12605
8841_53_26	13033	***
20332_62_91	13400
23619_67_90	14220
17790_61_116	14702
14248_36_107	15165
C70288332	15453
25750_88_29	15856
26872_32_71	16062
SNP12678R	16471
18819_148_92	16893
8933_158_94	17199
16311_51_93	17579
26615_31_115	17896
19285_164_112	18383
2758_24_70	18672
21933_95_125	19050
24196_46_53	19367
25612_73_83	19880
11411_115_87	20232
13334_65_47	21027
23274_84_123	21557
27087_48_52	22065	*****
3868_54_73	22404	****
25409_82_28	22905	***
1495_38_124	23590
6058_94_45	24147
sca166246	35117
LG6
25179_29_123	0.000
17552_28_120	2062
21929_40_31	3111
20404_46_47	4382
23413_38_88	5467
13380_57_41	6172
1542_44_120	6832
21503_149_81	7935
14898_26_60	8918
25671_22_43	9447
7190_81_80	9907
8533_27_53	10297
25791_143_86	10690
13805_151_74	10808
20201_161_60	11022
344_84_44	11422
11995_53_113	11883
24168_75_85	12353
14090_59_106	13190
26339_74_29	14465
24953_147_99	15141
14231_59_44	16644
sca187896	17495
10828_20_98	17954
3910_33_92	18589
25445_42_33	19445
17864_21_44	20416
12335_75_61	21651
25702_47_26	24841
16290_27_41	26464
LG7
14511_43_112	0.000
2598_54_74	13325
25680_55_112	35509
LG8
SNP_Golscvd1	0.000
L2ctg122111	14041
20712_21_72	33726
27173_38_88	45177
19901_32_32	46701
11636_43_105	48574
7408_78_68	49374
18578_78_119	50046
21734_33_73	50676
10949_130_97	51651
sca18578	52227
sca209247	52976
4784_45_64	53353
22284_23_92	53881
10585_189_62	54123
14349_61_41	54504
16213_54_68	55010
24842_93_73	55554
15276_44_87	56108
1825_85_39	56892
2363_47_31	57598	****
20900_85_124	57910
22700_39_80	58647
20436_33_24	59529
8333_83_66	60284	****
19603_115_112	61735	*******
595_20_99	62359	****
9199_83_59	64960	*******
ctg20328	72549
12285_87_42	96596
ctg27467	105106
ctg02274	112731
L2ctg02595	118551
LG9
122_62_58	0.000
9539_75_92	26766
18947_78_68	28923
12262_28_77	31057
27091_37_76	32454
17246_24_32	33408
20746_53_81	35911	****
24226_30_115	37011
6171_41_104	38300
18572_58_116	39104
17781_77_120	39655
16055_78_122	41032
25298_26_98	41770
19151_124_40	42265
23428_44_40	42910
16386_97_40	43280
21299_88_85	43709
21514_59_72	44047
22193_73_86	44630
23711_72_40	45244
26729_43_82	46279
12102_23_62	46994
17295_31_124	47972
22847_33_51	48846
23104_36_82	49924
23932_41_69	51194
24397_107_66	52301
24852_112_127	74609
2385_28_84	91858	****
8853_35_89	104064
LG10
24748_97_125	0.000
14809_40_117	15371
14150_47_39	28239
14998_110_44	30816	****
24180_43_35	31811
8126_86_84	33674
25416_60_118	34442
2716_80_96	35916
1966_78_42	36653
17285_95_66	38065
21033_61_108	39273
21798_26_118	39833
18272_54_32	40654
23236_73_107	41401
25931_26_77	41850
14318_82_61	42338
15092_87_62	42710
sca225267	42874
18359_104_76	43315
23830_37_98	44229
10623_50_50	44954
sca13134	45938
22260_50_65	47219
26565_42_80	47942
20839_144_50	49340
13561_55_79	52489
13403_40_46	59021
sca315976	66231
24655_103_37	78559
3032_38_32	89143
LG11
sca90934	0.000
12025_66_31	32841
13453_20_83	42244
10497_69_66	45800	****
sca172949	48073
1799_41_102	49204
16579_53_68	51118
20467_53_26	54885
22835_62_41	56023
21125_141_118	57057
26004_38_84	58299
27210_21_126	58888
20198_112_36	59420
23652_111_75	60020
sca223870	60325
15118_29_61	60695
16837_32_56	61156
17709_87_73	61723
sca54682	61940
24521_26_109	63021
15744_74_101	64012
2388_68_123	64807
22719_44_86	66680
18022_45_85	73909	******
LG12
21310_42_128	0.000
14814_42_64	4229
9684_62_103	7534
2181_34_113	13939	*******
6480_63_106	18724
17121_68_79	20204
19179_38_68	23064
27157_39_51	24225
22905_71_42	25558
9054_102_55	26027
L2ctg24410	26426
19053_35_99	26758
sca6768	27080
24917_78_38	27437
5524_20_32	28118
20048_56_24	28616
13882_38_59	29770
26369_39_35	30525
25017_21_62	33199
15659_34_58	35262
2408_65_32	37638	****
6369_33_109	42919
LG13
15628_51_85	0.000
14024_36_26	25522
26411_81_76	35711
16490_139_98	39151
16568_207_75	43938
sca19952	53058
20207_82_46	59042	****
5888_123_106	60245
5150_53_112	61419	****
24311_74_122	62416
21885_76_47	63037
23921_40_32	63947
11931_39_85	65093	***
18968_65_121	65987
14787_41_80	66762	****
sca82470	67736
22492_74_31	68167
sca86797	68652
19004_43_78	69546
3188_61_86	70085
sca409616	70971
sca87230	71681
10924_31_33	72064
17446_93_81	72809
25870_34_94	73408
sca465956	73579
sca122810	73745
26027_50_70	74132
11909_28_115	74893
6584_31_94	75408
10448_53_36	75955
14906_44_107	76552
6834_61_126	77422
25856_48_121	77973
5010_83_69	78726	****
8561_39_23	79405	****
19876_47_44	80088	***
22484_37_73	80698
26937_51_81	81151
26505_24_29	83011
16002_139_78	84505
21551_95_106	85700
LG14
15607_35_120	0.000	*******
25221_30_71	1164
6115_49_102	2321
25411_140_53	3328	****
15612_61_113	4029
24204_50_47	4613
20743_45_124	5250
15401_49_63	6083
12092_23_75	6694
23128_67_117	7124
8187_56_49	7950
11415_38_50	8451
23047_58_59	8774
sca451189	8889
6227_112_27	9089
20753_94_55	9540
24100_49_113	9873
17817_36_81	10230
26915_45_37	11090
13817_53_83	11545
1492_28_46	12326
20010_127_43	13249	****
10543_33_36	14304
19384_94_115	14857
17087_39_40	16913
24400_62_81	17750
12940_20_68	19056
9654_63_76	21067
13542_28_89	22543
CAP09731BF	29871
20153_85_82	44934
LG15
L2ctg07903	0.000
sca338863	20148
L2ctg38403	30193
L3itg11216	37117
11705_80_27	42772
25599_44_123	50476	****
21547_85_63	55714
4478_79_68	56540	****
22993_22_86	57981	****
24149_79_83	59113
9500_24_36	59745
10902_80_46	60951
15676_44_36	61791
23701_56_96	63089
23543_125_68	63496
14868_49_44	63924
12651_46_126	64167
21488_55_82	64545
20319_157_82	64877
22007_400_49	65307
20602_26_59	65633
1777_72_67	66101
23301_101_73	66758
16826_77_32	67268	****
15647_132_98	67953
25800_56_30	68437
20013_32_66	69388	****
16713_78_125	70323	****
16173_71_69	70912	****
19587_70_65	71742	*****
6291_50_115	72782	******
4600_36_117	73421	*****
26515_50_108	74475	****
5488_57_84	76410
18649_38_50	84636
23649_41_92	87625	*******
C70113526	92306
LG16
20572_74_117	0.000	****
25978_39_58	7640
20098_50_118	13721
16914_43_28	24303	****
6938_61_99	26429
17170_100_39	27428
19228_35_29	28359
25619_35_97	28909
2700_63_122	30152
21999_157_52	31175
16595_37_128	31687
14464_124_93	32671
21170_177_87	33000
22274_104_25	33491
16935_36_63	33865
12207_72_61	34267
3358_67_90	34499
11509_88_46	34559
20383_203_36	34718
13590_26_84	35074
4874_28_31	35489
18524_74_42	36028
18191_69_42	36368
13457_31_77	36918
16474_47_53	38047
21312_231_126	38683
12141_24_92	39341
20182_55_108	40188
26996_73_70	41084
809_68_61	43321	****
8416_24_79	44976
22554_140_95	59537
sca67853	69759
7681_30_65	85603
LG17
22553_197_97	0.000	*******
6350_61_29	4636	*******
L2ctg32729	6611	*******
16872_58_98	8161	*******
19212_104_76	9685	*******
13360_157_118	10039	*******
24649_131_35	10399	*******
25468_117_37	10709	*******
24628_49_110	11068	*******
7552_91_71	11786	*******
10553_63_80	12423	*******
3273_76_35	13584	*******
13463_67_33	14895	*******
11345_34_102	15825	*******
26497_42_91	16742	*******
14327_264_86	36429	****
17827_33_38	58003
L2ctg37349	65763
LG18
sca439774	0.000
22839_70_98	21487
19485_37_113	22621	****
21758_24_92	23935	****
21758_24_91	23935	****
20260_29_104	26036
11796_137_94	27415	****
22140_53_113	28694
21894_75_41	29317
19078_53_42	29872	****
24899_33_75	30779
16995_46_113	31378
17080_46_96	31980
7784_57_58	32903
23252_104_92	33288
26813_48_93	33678
20645_119_24	34245
18430_112_57	34753
5027_67_94	35015
8650_166_125	35379
21406_65_98	35647
18594_21_49	36009
25776_61_110	36208
21359_52_25	36660
24481_79_113	37021
25426_48_57	37646
27246_46_110	38276
26719_61_126	39186
6970_37_29	39732
26722_31_47	40308
13179_35_82	40718
26476_21_118	41597	***
10414_45_35	42390	***
23056_44_71	43438	***
22527_65_98	44447	******
C70145054	48363
LG19
sca259710	0.000
23974_54_41	12451
sca191010	21095
5516_81_32	32044
19370_231_40	35756
27259_62_74	37986
18308_55_41	45231
3627_31_26	54291
26964_45_39	55733
15834_66_29	57062
24824_56_97	57665
27223_63_45	58714
16472_179_84	59338
12163_40_89	60285
16973_39_46	60772
24844_43_42	61357
22321_39_39	61829
16092_48_106	62212
18248_30_63	62887
18439_84_29	63290
20308_37_83	64099
19071_50_53	64739
26913_63_47	65482
15865_60_53	66409
24143_24_92	66972
15436_35_87	67914
19123_50_36	68988
3973_37_29	69762
16749_23_72	70712
24008_22_82	82140	*******
LG20
9483_90_91	0.000	******
26762_81_84	1819	******
24994_46_125	2627
24642_36_93	4035
17370_54_108	4832	*****
24730_46_30	5804
18850_98_28	6930
21859_71_63	7483
25095_32_58	8292
10887_56_49	9187
23254_34_99	9896
26150_46_68	10625	***
19590_62_41	11377
24928_28_57	12186
19820_53_53	12511
16050_72_55	13032
13887_40_97	13563
20042_45_58	14025
19841_79_36	14810
12866_66_79	15783
17778_52_98	17770
22880_70_75	19658
23766_32_64	20574
22358_77_32	22835
7541_78_71	28131
145_62_28	36614
21666_35_62	39661
L2ctg09751	73515
L3itg10912	78324
LG21
4313_102_79	0.000
sca55715	1344
24823_332_88	16998
7811_85_88	31289
11555_29_92	32602
24316_57_83	33495
17953_38_104	35652
23144_42_96	36346
7434_60_116	36963
14902_141_77	37642
16659_37_80	38396
25977_100_61	39345
2259_212_68	39890
1704_68_55	40293
22500_51_116	40803
18542_91_30	41541
13938_100_71	42140
20772_87_91	43036
25073_72_120	43816
21169_24_126	44787
6532_22_30	46146
22397_53_113	47363
12354_32_37	48091
13154_35_119	50045
9014_23_83	56008
11710_77_39	59527
11710_77_38	59527
25930_129_115	66040
LG22
22870_67_47	0.000	*******
21675_128_89	3390
16615_21_71	8198
25747_57_103	9068	****
19688_92_122	10253
16613_286_62	12085
21902_209_81	13016
18221_33_26	13806
24848_57_41	15354
13994_52_77	16220
22723_22_29	16736
17039_94_112	17252
2775_120_24	17497
26066_113_29	18616
18870_37_83	19019
8227_142_97	19441
13188_48_73	19954
21425_113_37	20451
11444_71_122	21040
25293_72_77	21708
sca97583	22077
17450_24_118	23068
25368_50_26	24500
7320_30_76	25234
14226_91_109	25973
4528_55_85	27501
13304_27_24	28763
22269_38_59	29406
LG23
C70197088	0.000
sca458506	9517
22363_31_29	18960
C70153142	24849
23860_69_101	32935
sca457015	47425
12164_58_35	59605	*******
27272_30_96	64930
14941_75_126	66189
sca31611	66833
sca306940	67623
sca43802	68113
13204_107_42	68491
sca46508_36	68924
sca43802_49	68924
sca46508_107	68924
sca46508_103	68924
11384_43_126	69323
21844_228_70	69564
24381_25_120	70114
sca25253	70820
21959_25_54	71914
25927_30_62	73371
14017_63_82	75764
sca106540	88385
19294_42_72	110937
sca359780	132670
LG24
21767_58_103	0.000
sca178790	17774
15725_41_75	18975	******
14630_76_28	22871
4970_20_24	23697
8871_69_93	24926
27128_62_38	26230
22685_80_107	27621
26139_107_111	28425
13830_46_52	29085
26679_31_24	29891
16835_97_45	30283
15881_82_51	30832
3683_53_44	31220
7577_76_35	31777
18428_76_25	32778
18454_99_85	33421
11803_70_27	34510
12423_63_79	35482
6703_143_80	36157
6572_58_73	36946	******
19582_29_97	38454	******
L2ctg33429	46183
17445_22_69	48868	*******
11821_34_61	67975
LG25
20193_29_107	0.000
10921_40_61	1977
14270_33_53	2911
25878_32_74	3862
L2ctg12951	5583
26219_56_58	6382
24958_54_53	7765
14216_44_102	8317
26711_107_103	8929
16385_26_47	9412
22566_153_97	9728
24659_39_110	10113
21520_74_108	10490
26647_27_90	10874
14586_65_99	11261
19036_86_101	11966
24777_74_27	12614
25571_44_84	13901
8183_56_119	15007
14652_113_32	16447
GR2_INDEL15354	17768
12029_49_64	23127
8654_80_52	38401
5549_52_47	54016
LG26
5132_47_123	0.000	******
23423_36_94	3527	****
18114_55_41	6417	***
11602_95_27	9238
21897_48_117	10998
24125_58_123	14461	*****
7840_44_58	17964	*****
17330_21_42	26082
