# Supplementary material for: Genetic and comparative mapping of Lupinus luteus L. highlight syntenic regions with major orthologous genes controlling anthracnose resistance and flowering time
Source: Sci Rep. 2020 Nov 5;10:19174. doi: 10.1038/s41598-020-76197-w (PMC7645761; doi:10.1038/s41598-020-76197-w)
Supplement: Supplementary file 10 — Supplementary Table S6. [file 41598_2020_76197_MOESM10_ESM.xlsx]

## Sheet: Hoja1
Genetic and comparative mapping of Lupinus luteus L. highlight syntenic regions with major orthologous genes controlling anthracnose resistance and flowering time
Nicole Lichtin1, Haroldo Salvo-Garrido1, Bradley Till1, Peter DS Caligari 1, Annally Rupayan1, Fernando Westermeyer1 and Marcos Olivos 1
Author affiliations:
1 CGNA (Agriaquaculture Nutritional Genomic Center), Las Heras 350, Temuco, Chile
*Corresponding author: Salvo-Garrido Haroldo; haroldo.salvo@cgna.cl
Supplementary Table S6. Example of segregation distortion region (SDR) in LG17
Markers	Position (cM)	Level of significance	F2_1_s	F2_18_s	F2_20_s	F2_22_s	F2_28_s	F2_30_s	F2_36_s	F2_37_s	F2_40_s	F2_47_s	F2_61_s	F2_68_s	F2_73_s	F2_80_s	F2_82_s	F2_83_s	F2_84_s	F2_86_s	F2_92_s	F2_95_s	F2_98_s	F2_104_s	F2_113_s	F2_136_s	F2_142_s	F2_146_s	F2_147_s	F2_159_s	F2_169_s	F2_171_s	F2_172_s	F2_174_s	F2_175_s	F2_176_s	F2_183_s	F2_186_s	F2_187_s	F2_188_s	F2_189_s	F2_191_s	F2_194_s	F2_195_s	F2_196_s	F2_198_s	F2_199_s	F2_200_s	F2_201_s
22553_197_97	0.000	*******	A	A	A	H	A	H	A	H	A	A	A	A	A	A	H	A	A	H	A	H	A	A	A	A	A	H	H	A	A	A	A	A	A	A	A	A	A	A	A	A	A	A	A	A	A	A	A
6350_61_29	4636	*******	A	A	A	A	A	H	A	A	A	A	A	A	A	A	A	A	A	A	A	A	A	A	A	A	A	A	A	U	A	A	A	A	A	A	A	A	A	A	A	A	A	A	A	A	A	A	A
L2ctg32729	6611	*******	A	A	A	A	A	A	A	A	A	A	A	A	A	A	A	A	A	A	A	A	A	A	A	A	A	A	A	A	A	A	A	A	A	A	A	A	A	A	A	A	A	A	A	B	B	B	A
16872_58_98	8161	*******	A	A	A	A	A	A	A	A	A	A	A	A	A	A	A	A	A	A	A	A	A	A	A	A	A	A	A	A	A	A	A	A	A	A	A	A	A	A	A	A	A	A	A	A	A	A	A
19212_104_76	9685	*******	A	A	A	A	A	A	A	A	A	A	A	A	A	A	A	A	A	A	A	A	A	A	A	A	A	A	A	A	A	A	A	A	A	A	A	A	A	A	A	A	A	A	A	A	A	A	A
13360_157_118	10039	*******	A	A	A	A	A	A	A	A	A	A	A	A	A	A	A	A	A	A	A	A	A	A	A	A	A	A	A	A	A	A	A	A	A	A	A	A	A	A	A	A	A	A	A	A	A	A	A
24649_131_35	10399	*******	A	A	A	A	A	A	A	A	A	A	A	A	A	A	A	A	A	A	A	A	A	A	A	A	A	A	A	A	A	A	A	A	A	A	A	A	A	A	A	A	A	A	A	A	A	A	A
25468_117_37	10709	*******	A	A	A	A	A	A	A	A	A	A	A	A	A	A	A	A	A	A	A	A	A	A	A	A	A	A	A	A	A	A	A	A	A	A	A	A	A	A	A	A	A	A	A	A	A	A	A
24628_49_110	11068	*******	A	A	A	A	U	A	A	A	A	A	A	A	A	A	A	A	A	A	A	A	A	U	A	A	U	A	A	A	A	A	A	A	A	A	A	A	A	U	A	A	U	A	A	A	A	A	A
7552_91_71	11786	*******	A	A	A	A	A	H	A	A	A	A	A	A	A	A	A	A	A	A	A	A	A	A	A	A	A	A	A	A	A	A	A	A	A	A	A	A	A	A	A	A	A	A	A	A	A	A	A
10553_63_80	12423	*******	A	A	A	A	A	A	A	A	A	A	A	A	A	A	A	A	A	A	A	A	A	A	A	A	A	A	A	A	A	A	A	A	A	A	A	A	A	A	A	A	A	A	A	A	A	A	A
3273_76_35	13584	*******	A	A	A	A	A	A	A	A	A	A	A	A	A	A	A	A	A	A	A	A	A	A	A	A	A	A	A	A	A	A	A	A	A	A	A	A	A	A	A	A	U	A	A	A	A	A	A
13463_67_33	14895	*******	A	A	A	A	A	A	A	A	A	A	A	A	A	A	A	A	A	A	A	A	A	A	A	A	A	A	A	A	A	A	A	A	A	A	A	A	A	A	A	A	A	A	A	A	A	A	A
11345_34_102	15825	*******	A	U	A	A	A	A	A	A	A	A	U	U	A	A	A	A	A	A	A	A	A	H	A	A	A	A	A	A	A	A	A	A	A	A	A	A	A	A	U	A	A	U	A	A	U	A	A
26497_42_91	16742	*******	A	A	A	A	A	A	A	A	A	A	A	A	A	A	A	A	A	A	A	A	A	A	A	A	A	A	A	A	U	A	A	A	A	A	A	A	A	A	A	A	A	A	A	A	A	A	U
14327_264_86	36429	****	A	A	A	A	A	A	H	H	H	A	H	H	B	A	H	A	A	A	A	A	A	A	H	H	B	A	A	A	A	A	H	A	H	A	A	H	A	H	A	A	H	A	H	A	A	H	A
17827_33_38	58003		H	H	A	A	A	A	H	H	H	A	H	H	H	H	H	H	A	A	H	H	H	A	B	H	H	A	H	H	A	H	H	A	H	A	A	H	H	H	B	A	H	H	B	A	A	H	A
L2ctg37349	65763		H	H	B	H	H	H	H	H	H	A	H	H	B	B	H	H	A	A	H	H	H	A	B	H	H	A	H	H	A	H	H	A	H	A	H	H	H	H	B	A	H	H	B	H	A	H	A
U: missing
[truncated: 141 more columns]
