# Supplementary material for: Genetic and comparative mapping of Lupinus luteus L. highlight syntenic regions with major orthologous genes controlling anthracnose resistance and flowering time
Source: Sci Rep. 2020 Nov 5;10:19174. doi: 10.1038/s41598-020-76197-w (PMC7645761; doi:10.1038/s41598-020-76197-w)
Supplement: Supplementary file 11 — Supplementary Table S7. [file 41598_2020_76197_MOESM11_ESM.xlsx]

## Sheet: Sheet1
Genetic and comparative mapping of Lupinus luteus L. highlight syntenic regions with major orthologous genes controlling anthracnose resistance and flowering time
Nicole Lichtin1, Haroldo Salvo-Garrido1, Bradley Till1, Peter DS Caligari 1, Annally Rupayan1, Fernando Westermeyer1 and Marcos Olivos 1
Author affiliations:
1 CGNA (Agriaquaculture Nutritional Genomic Center), Las Heras 350, Temuco, Chile
*Corresponding author: Salvo-Garrido Haroldo; haroldo.salvo@cgna.cl
Supplementary Table S7. Comparative analysis of L. luteus marker sequences with L. angutifolius (Lan) reference genome.
*Markers are sorted according to L. luteus genetic linkage map
L.luteus LG	Marker*	Lan chromosome	Lan start	Lan stop
1	3194_89	chr6	22765370	22765228		Summary LG1					Percent
1	19168_41	scaffold	0	150		# Markers with hit				24
1	22717_45	chr11	24313804	24313943		# L.a chromsomes with matches				9
1	15130_31	scaffold	90000	90150		# Scaffold matches				6	25
1	15439_71	chr3	19954812	19954664		Chromosome with largest matches				chr6
1	10503_31	chr6	19673714	19673863		Number of markers with largest matches				9	37.5
1	25530_63	scaffold	200000	200150		Largest number of contiguous matches				5	20.8333
1	22971_53	scaffold	350875	351025		Largest syntenic block in bp				1690238
1	5600_119	chr6	17755016	17754871
1	19992_45	chr17	9587086	9587230
1	27131_45	chr4	2999420	2999569
1	16423_69	chr18	5686196	5686048
1	23430_39	scaffold	701751	701901
1	20138_149	chr12	3995555	3995406
1	17934_58	chr1	20025984	20025941
1	11148_38	chr3	22659544	22659397
1	23234_70	chr6	8272749	8272899
1	27032_56	chr9	15558520	15558669
1	3826_97	scaffold	1052627	1052777
1	12930_88	chr6	1760061	1759919
1	sca176321	chr6	434854	435180
1	16798_90	chr6	364989	364844
1	L2itg35008	chr6	379660	378094
1	ctg07817	chr6	70014	69823
2	16744_80	scaffold	1403503	1403653		Summary LG2					Percent
2	7013_58	chr8	14919929	14920064		# Markers with hit				8
2	21071_126	chr20	14535904	14535755		# L.a chromsomes with matches				2
2	24045_30	chr8	21678876	21678727		# Scaffold matches				2	0.25
2	23948_59	chr8	21457056	21456983		Chromosome with largest matches				chr8
2	23263_58	scaffold	1754379	1754529		Number of markers with largest matches				5	62.5
2	12836_91	chr8	22462069	22462218		Largest number of contiguous matches				2	25
2	16640_74	chr8	23978399	23978270		Largest syntenic block in bp				2521416
3	15378_36	chr1	33401709	33401853
3	23866_43	chr6	16868624	16868764
3	20423_25	chr7	12689104	12689252
3	19592_41	scaffold	2105255	2105405		Summary LG3					Percent
3	8676_27	scaffold	2456131	2456281		# Markers with hit				28
3	17195_85	scaffold	2807007	2807157		# L.a chromsomes with matches				12
3	16262_25	chr14	10247073	10247198		# Scaffold matches				8	0.285714
3	4869_35	chr11	30077357	30077398		Chromosome with largest matches				chr1
3	6068_63	scaffold	3157882	3158032		Number of markers with largest matches				4	14.2857
3	10435_57	chr2	4930403	4930273		Largest number of contiguous matches				1
3	18985_126	chr15	4760876	4761019		Largest syntenic block in bp				NA
3	16225_116	scaffold	3508758	3508908
3	7835_128	chr6	15349545	15349694
3	15941_102	chr1	27731918	27732063
3	16550_21	chr16	6064985	6065077
3	24285_29	chr19	8107744	8107650
3	23850_20	chr20	11978590	11978462
3	25641_86	scaffold	3859634	3859784
3	24327_28	scaffold	4210510	4210660
3	12829_86	chr18	4867555	4867614
3	5601_73	scaffold	4561386	4561536
3	19568_34	chr4	20006466	20006439
3	743_30	chr20	19696395	19696261
3	9476_25	chr1	8486656	8486522
3	16482_35	chr15	3576963	3576814
3	5615_29	chr11	20134119	20133971
3	13012_40	chr2	12408922	12409071
3	16986_56	chr1	21425074	21424953
4	sca27011	chr4	10170599	10172727		Summary LG4					Percent
4	9382_98	chr4	9944651	9944504		# Markers with hit				19
4	14012_56	scaffold	4912262	4912412		# L.a chromsomes with matches				7	36.8421
4	24838_44	scaffold	5263138	5263288		# Scaffold matches				7	36.8421
4	24776_309	chr10	13137063	13136918		Chromosome with largest matches				chr6, chr4
4	11639_61	chr11	8751068	8751164		Number of markers with largest matches				3	15.7895
4	12509_62	scaffold	5614014	5614164		Largest number of contiguous matches				2	10.5263
4	sca409063	chr4	5374170	5371555		Largest syntenic block in bp				228223
4	15350_38	scaffold	5964889	5965039
4	24457_300	chr6	15349547	15349694
4	27046_93	scaffold	6315765	6315915
4	21756_36	chr14	10148711	10148854
4	20959_22	chr6	23004274	23004421
4	11514_84	scaffold	6666641	6666791
4	10097_44	scaffold	7017517	7017667
4	17371_24	chr9	8347028	8346879
4	16464_84	chr16	2572958	2573101
4	23136_43	chr6	32934238	32934097
4	8206_133	chr9	10016845	10016994
5	sca307294	chr2	23257871	23258291		Summary LG5					Percent
5	12178_23	chr2	21222758	21222877		# Markers with hit				16
5	19588_23	chr9	4215181	4215330		# L.a chromsomes with matches				8
5	8841_53	chr2	1178814	1178963		# Scaffold matches				2	12.5
5	20332_62	chr1	8853960	8853822		Chromosome with largest matches				chr2
5	C70288332	chr2	20845490	20846465		Number of markers with largest matches				7	43.75
5	25750_88	chr20	6884553	6884698		Largest number of contiguous matches				2	12.5
5	26872_32	chr2	19729691	19729542		Largest syntenic block in bp				5079838
5	18819_148	chr4	17368396	17368528
5	8933_158	chr4	12288690	12288816
5	26615_31	chr16	14166969	14167113
5	24196_46	chr13	16104698	16104553
5	25612_73	chr2	12831545	12831436
5	13334_65	scaffold	7368393	7368543
5	3868_54	scaffold	7719269	7719419
5	25409_82	chr11	16441974	16441934
5	sca166246	chr2	1184160	1183996
6	17552_28	chr17	16025327	16025185		Summary LG6					Percent
6	21929_40	scaffold	8070145	8070295		# Markers with hit				10
6	13380_57	chr20	15046981	15047139		# L.a chromsomes with matches				4
6	24168_75	chr17	11554878	11554729		# Scaffold matches				4	40
6	14090_59	scaffold	8421021	8421171		Chromosome with largest matches				chr14,chr17
6	24953_147	chr10	13176638	13176769		Number of markers with largest matches				2	20
6	sca187896	chr14	14182760	14181607		Largest number of contiguous matches				2	20
6	3910_33	scaffold	8771896	8772046		Largest syntenic block in bp				972406
6	17864_21	chr14	13210354	13210499
6	16290_27	scaffold	9122772	9122922
7	14511_43	chr14	16196536	16196387		Summary LG7					Percent
7	2598_54	chr14	15733070	15733213		# Markers with hit				3
7	25680_55	chr14	14870763	14870626		# L.a chromsomes with matches				1
8	SNP_Golscvd1	chr20	4796018	4795477		# Scaffold matches				0	0
8	L2ctg122111	chr12	18236009	18235116		Chromosome with largest matches				chr14
8	20712_21	scaffold	9473648	9473798		Number of markers with largest matches				3	100
8	11636_43	chr12	15315571	15315720		Largest number of contiguous matches				3	100
8	7408_78	chr12	14549099	14548950		Largest syntenic block in bp				1325910
8	sca18578	scaffold	9824524	9824674
8	sca209247	chr12	12092487	12092095		Summary LG8					Percent
8	22284_23	chr12	15361696	15361552		# Markers with hit				14
8	2363_47	chr9	4215181	4215330		# L.a chromsomes with matches				4
8	20900_85	chr16	9758103	9758247		# Scaffold matches				3	21.4286
8	ctg20328	chr12	18448641	18448210		Chromosome with largest matches				chr12
8	12285_87	scaffold	10175400	10175550		Number of markers with largest matches				8	57.1429
8	ctg02274	chr12	1278081	1278445		Largest number of contiguous matches				2	14.2857
8	L2ctg02595	chr12	1621632	1622809		Largest syntenic block in bp				6143914
9	122_62	chr13	983521	983390
9	9539_75	chr13	2574967	2575116
9	18947_78	chr13	3522843	3522992		Summary LG9					Percent
9	12262_28	scaffold	10526276	10526426		# Markers with hit				20
9	27091_37	chr13	4110740	4110593		# L.a chromsomes with matches				7
9	17246_24	chr13	4712706	4712855		# Scaffold matches				4	20
9	20746_53	chr12	14613436	14613581		Chromosome with largest matches				chr13
9	24226_30	scaffold	10877152	10877302		Number of markers with largest matches				9	45
9	18572_58	chr13	5107982	5108053		Largest number of contiguous matches				3	15
9	17781_77	chr7	6794858	6794712		Number of contiguous matches in correct order				3	15
9	25298_26	chr13	7303629	7303773		Largest syntenic block in bp				3729465
9	19151_124	chr1	10586796	10586939
9	21299_88	scaffold	11228028	11228178
9	21514_59	scaffold	11578903	11579053
9	23711_72	chr14	7045165	7045313
9	26729_43	chr19	2249986	2249847
9	12102_23	chr17	9597867	9598024
9	23104_36	chr13	6490280	6490131
9	24397_107	chr7	9488910	9489033
9	24852_112	chr13	14755865	14756014
10	24748_97	chr20	1092858	1092718		Summary LG10					Percent
10	14809_40	chr20	1795601	1795451		# Markers with hit				18
10	14998_110	chr13	13145695	13145832		# L.a chromsomes with matches				9
10	24180_43	chr8	6290071	6289961		# Scaffold matches				2	11.1111
10	8126_86	chr13	7255462	7255324		Chromosome with largest matches				chr20
10	1966_78	chr16	9758103	9758247		Number of markers with largest matches				7	38.8889
10	21033_61	chr6	27359914	27360060		Largest syntenic block in bp				11047852
10	21798_26	chr14	388749	388892
10	18272_54	chr20	10822118	10822217
10	23236_73	scaffold	11929779	11929929
10	14318_82	scaffold	12280655	12280805
10	sca225267	chr20	21868883	21869970
10	23830_37	chr15	12617377	12617273
10	10623_50	chr5	21395044	21394897
10	sca13134	chr20	21542137	21541445
10	13403_40	chr20	20297962	20298109
10	sca315976	chr20	21510107	21509353
10	3032_38	chr3	15244690	15244840
11	sca90934	chr17	134449	137431		Summary LG11					Percent
11	12025_66	chr17	1198540	1198689
11	10497_69	chr17	3044291	3044142		# Markers with hit				18
11	sca172949	chr17	2336541	2337325		# L.a chromsomes with matches				4
11	1799_41	chr17	3974103	3974252		# Scaffold matches				6	33.3333
11	16579_53	scaffold	12631531	12631681		Chromosome with largest matches				chr17
11	20467_53	chr9	4215182	4215330		Largest number of contiguous matches				5	27.7778
11	22835_62	chr17	5428647	5428769		Number of markers with largest matches				9	50
11	21125_141	scaffold	12982407	12982557		Largest syntenic block in bp				7978928
11	27210_21	chr18	8335919	8335972
11	20198_112	chr5	18116582	18116434
11	23652_111	scaffold	13333283	13333433
11	sca223870	chr17	9738087	9739005
11	15118_29	scaffold	13684159	13684309
11	16837_32	chr17	13317258	13317377
11	17709_87	scaffold	14035035	14035185
11	sca54682	chr17	17715382	17717015
11	2388_68	scaffold	14385910	14386060
12	9054_102	chr12	10314609	10314761		Summary LG12					Percent
12	2181_34	chr18	5686196	5686047		# Markers with hit				12
12	6369_33	chr2	4930409	4930271		# L.a chromsomes with matches				6
12	6480_63	scaffold	14736786	14736936		# Scaffold matches				6	50
12	19179_38	scaffold	15087662	15087812		Chromosome with largest matches				NA
12	22905_71	scaffold	15438538	15438688		Number of markers with largest matches				NA
12	sca6768	scaffold	38520	38619		Largest syntenic block in bp				NA
12	5524_20	scaffold	16140290	16140440
12	25017_21	scaffold	16491166	16491316
12	27157_39	chr3	5651805	5651958
12	20048_56	chr4	26300806	26300952
12	L2ctg24410	chr6	25681319	25681592
13	15628_51	chr11	625291	625142		Summary LG13					Percent
13	14024_36	chr11	1128013	1127864		# Markers with hit				28
13	26411_81	chr11	1550554	1550703		# L.a chromsomes with matches				5
13	16490_139	chr11	1473222	1473373		# Scaffold matches				5	17.8571
13	16568_207	chr11	1886023	1885925		Chromosome with largest matches				Chr11
13	sca19952	chr11	2958566	2959614		Largest number of contiguous matches				7	25
13	20207_82	chr11	4538269	4538112		Number of markers with largest matches				15	53.5714
13	5150_53	chr15	10951445	10951600		Largest syntenic block in bp				6571764
13	24311_74	chr15	14411308	14411168
13	21885_76	chr6	16868612	16868758
13	23921_40	chr11	4926742	4926877
13	11931_39	chr11	6971354	6971215
13	18968_65	chr6	16868612	16868752
13	sca82470	chr11	4196870	4200197
13	sca86797	chr11	6857788	6859374
13	19004_43	scaffold	16842042	16842192
13	3188_61	scaffold	17192917	17193067
13	sca409616	chr11	10904903	10906552
13	sca87230	scaffold	54440	55832
13	sca465956	chr11	10770676	10771961
13	sca122810	scaffold	18474	19047
13	17446_93	chr11	8942847	8942931
13	11909_28	chr11	9851220	9851071
13	6834_61	chr19	2465865	2465826
13	5010_83	chr6	11121523	11121660
13	8561_39	scaffold	17543793	17543943
13	16002_139	chr19	13002855	13003004
13	21551_95	chr2	17380036	17379915
14	25221_30	chr3	2914838	2914985		Summary LG14					Percent
14	6115_49	chr5	21397873	21397725		# Markers with hit				15
14	15401_49	scaffold	17894669	17894819		# L.a chromsomes with matches				8
14	23128_67	scaffold	18245545	18245695		# Scaffold matches				3	20
14	8187_56	chr16	9758103	9758247		Chromosome with largest matches				chr3
14	23047_58	chr16	18957714	18957835		Number of markers with largest matches				3	20
14	sca451189	chr2	9543146	9541827		Largest number of contiguous matches				2	13.3333
14	6227_112	chr14	5003383	5003467		Largest syntenic block in bp				10887127
14	20753_94	chr17	20015119	20014997
14	24100_49	chr10	9045885	9045739
14	26915_45	chr5	21397873	21397725
14	10543_33	chr3	5108623	5108474
14	19384_94	scaffold	18596421	18596571
14	17087_39	chr3	15995601	15995455
14	24400_62	chr8	21573868	21574019
15	sca338863	chr5	24772714	24775156		Summary LG15					Percent
15	L2ctg38403	chr5	24153501	24152687		# Markers with hit				17
15	11705_80	chr5	23563626	23563775		# L.a chromsomes with matches				5
15	25599_44	chr5	22430781	22430632		# Scaffold matches				3	17.6471
15	21547_85	chr5	22440692	22440842		Chromosome with largest matches				chr5
15	4478_79	scaffold	18947297	18947447		Number of markers with largest matches				10	58.8235
15	15676_44	chr5	21024312	21024165		Largest number of contiguous matches				5	29.4118
15	14868_49	scaffold	19298173	19298323		Largest syntenic block in bp				3750991
15	21488_55	chr15	4603723	4603871
15	22007_400	chr5	13311014	13311163
15	23301_101	scaffold	19649049	19649199
15	15647_132	chr8	14919929	14920064
15	16713_78	chr5	13319912	13319762
15	19587_70	chr13	17432934	17433086
15	5488_57	chr5	12263905	12264049
15	18649_38	chr14	8526652	8526598
15	C70113526	chr5	11072267	11071631
16	20572_74	scaffold	19999925	20000075		Summary LG16					Percent
16	25978_39	chr15	1946629	1946480		# Markers with hit				23
16	6938_61	chr15	4603723	4603873		# L.a chromsomes with matches				7
16	17170_100	scaffold	20350800	20350950		# Scaffold matches				10	43.4783
16	19228_35	scaffold	20701676	20701826		Chromosome with largest matches				chr15
16	25619_35	scaffold	21052552	21052702		Number of markers with largest matches				7	30.4348
16	16595_37	chr2	8630501	8630353		Largest number of contiguous matches				3	13.0435
16	22274_104	chr13	4023313	4023163		Largest syntenic block in bp				2657393
16	16935_36	scaffold	21403428	21403578
16	12207_72	chr15	14333850	14333992
16	11509_88	chr12	4473476	4473621
16	20383_203	chr20	15174916	15175005
16	13590_26	scaffold	21754304	21754454
16	4874_28	chr7	16067091	16067214
16	18524_74	scaffold	22105180	22105330
16	18191_69	scaffold	22456056	22456206
16	16474_47	chr6	12518090	12518200
16	21312_231	chr15	17575724	17575873
16	12141_24	scaffold	22806932	22807082
16	26996_73	scaffold	23157807	23157957
16	22554_140	chr15	19308773	19308629
16	sca67853	chr15	19709162	19709715
16	7681_30	chr15	20223969	20224118
17	22553_197	scaffold	23508683	23508833		Summary LG17					Percent
17	L2ctg32729	chr3	12584206	12583158		# Markers with hit				11
17	16872_58	chr16	9758103	9758247		# L.a chromsomes with matches				3
17	13360_157	chr5	6167796	6167729		# Scaffold matches				5	45.4545
17	25468_117	scaffold	23859559	23859709		Chromosome with largest matches				chr3
17	7552_91	chr3	20909011	20908862		Number of markers with largest matches				4	36.3636
17	3273_76	scaffold	24210435	24210585		Largest number of contiguous matches				2	18.1818
17	13463_67	scaffold	24561311	24561461		Largest syntenic block in bp				4215423
17	26497_42	scaffold	24912187	24912337
17	14327_264	chr3	23990409	23990262
17	L2ctg37349	chr3	25124285	25124032
18	sca439774	chr18	1676513	1674941		Summary LG18					Percent
18	22839_70	chr18	2064355	2064200		# Markers with hit				26
18	19485_37	chr6	15349545	15349694		# L.a chromsomes with matches				10
18	20260_29	chr18	10461353	10461502		# Scaffold matches				7	26.9231
18	11796_137	scaffold	25263063	25263213		Chromosome with largest matches				chr18
18	22140_53	chr10	9007032	9007181		Number of markers with largest matches				8	30.7692
18	21894_75	chr18	8924428	8924279		Largest number of contiguous matches				2	7.69231
18	19078_53	scaffold	25613939	25614089		Largest syntenic block in bp				389414
18	16995_46	chr12	3995555	3995406
18	23252_104	chr4	17368394	17368527
18	20645_119	scaffold	25964814	25964964
18	18430_112	chr11	21444860	21444729
18	5027_67	chr9	16329416	16329268
18	8650_166	chr3	17232051	17232200
18	18594_21	scaffold	26315690	26315840
18	25776_61	scaffold	26666566	26666716
18	21359_52	chr18	4688058	4687909
18	24481_79	scaffold	27017442	27017592
18	25426_48	scaffold	27368318	27368468
18	26719_61	chr8	13370347	13370470
18	26722_31	chr18	13425722	13425573
18	13179_35	chr3	14091533	14091678
18	10414_45	chr18	10765736	10765891
18	23056_44	chr3	936283	936375
18	22527_65	chr20	13314260	13314409
18	C70145054	chr18	14376761	2602836
19	sca259710	chr4	27079485	27079993		Summary LG19					Percent
19	23974_54	chr4	26866790	26866936		# Markers with hit				18
19	sca191010	chr4	26720204	26721837		# L.a chromsomes with matches				6
19	19370_231	scaffold	27719194	27719344		# Scaffold matches				7	38.8889
19	27259_62	chr4	26191731	26191880		Chromosome with largest matches				chr4
19	18308_55	chr1	9009512	9009417		Number of markers with largest matches				6	33.3333
19	3627_31	chr13	7255462	7255327		Largest number of contiguous matches				3	16.6667
19	15834_66	chr4	24385542	24385482		Largest syntenic block in bp				1902057
19	24824_56	chr4	22483632	22483485
19	27223_63	chr6	24555275	24555141
19	16973_39	scaffold	28070070	28070220
19	16092_48	scaffold	28420946	28421096
19	18248_30	scaffold	28771821	28771971
19	19071_50	scaffold	29122697	29122847
19	15865_60	chr11	19468463	19468608
19	3973_37	scaffold	29473573	29473723
19	16749_23	scaffold	29824449	29824599
19	24008_22	chr7	14406045	14405900
20	9483_90	scaffold	30175325	30175475		Summary LG20					Percent
20	24994_46	scaffold	30526201	30526351		# Markers with hit				16
20	24642_36	chr1	22323929	22324069		# L.a chromsomes with matches				5
20	17370_54	scaffold	30877077	30877227		# Scaffold matches				7	43.75
20	24730_46	chr14	7232753	7232616		Chromosome with largest matches				chr7
20	25095_32	chr8	730876	730728		Number of markers with largest matches				5	31.25
20	10887_56	scaffold	31227953	31228103		Largest number of contiguous matches				5	31.25
20	16050_72	scaffold	31578828	31578978		Largest syntenic block in bp				4426025
20	20042_45	scaffold	31929704	31929854
20	19841_79	scaffold	32280580	32280730
20	12866_66	chr12	3995555	3995406
20	17778_52	chr7	5681905	5681756
20	22880_70	chr7	3952715	3952566
20	22358_77	chr7	3368593	3368441
20	7541_78	chr7	2461830	2461680
20	145_62	chr7	1255880	1256029
21	4313_102	chr4	17117650	17117798		Summary LG21					Percent
21	sca55715	chr1	664080	663598		# Markers with hit				16
21	24823_332	chr1	1331452	1331303		# L.a chromsomes with matches				5
21	7811_85	chr1	34002268	34002417		# Scaffold matches				2	12.5
21	11555_29	chr11	25976846	25976695		Chromosome with largest matches				chr1
21	24316_57	chr4	17774476	17774624		Number of markers with largest matches				7	43.75
21	7434_60	chr1	33029755	33029904		Largest number of contiguous matches				3	18.75
21	2259_212	chr9	13606604	13606720		Largest syntenic block in bp				33338819
21	1704_68	scaffold	32631456	32631606
21	22500_51	chr1	28708158	28708307
21	25073_72	scaffold	32982332	32982482
21	6532_22	chr11	32934082	32933935
21	12354_32	chr11	27821330	27821479
21	9014_23	chr15	4375097	4375003
21	11710_77	chr1	3863493	3863642
21	25930_129	chr1	35469580	35469721
22	21675_128	chr16	2219653	2219803		Summary LG22					Percent
22	16615_21	chr16	4212201	4212350		# Markers with hit				16
22	21902_209	scaffold	33333208	33333358		# L.a chromsomes with matches				7
22	18221_33	chr16	5140124	5139975		# Scaffold matches				5	0.3125
22	24848_57	chr12	3995555	3995406		Chromosome with largest matches				chr16
22	13994_52	scaffold	33684084	33684234		Number of markers with largest matches				5	31.25
22	17039_94	chr16	5334450	5334301		Largest number of contiguous matches				2	12.5
22	2775_120	chr18	2009797	2009912		Largest syntenic block in bp				2920471
22	26066_113	scaffold	34034960	34035110
22	18870_37	chr1	8849266	8849118
22	25293_72	chr3	5108623	5108474
22	sca97583	chr16	17978667	17979318
22	17450_24	scaffold	34385835	34385985
22	14226_91	chr11	18336622	18336747
22	13304_27	scaffold	34736711	34736861
22	22269_38	chr17	19093614	19093543
23	C70197088	chr10	235920	236365		Summary LG23					Percent
23	sca458506	chr10	299654	299985		# Markers with hit				20
23	22363_31	chr10	543321	543201		# L.a chromsomes with matches				1
23	C70153142	chr10	812761	813625		# Scaffold matches				8	40
23	23860_69	scaffold	35087587	35087737		Chromosome with largest matches				Chr10
23	sca457015	chr10	1650987	1651161		Number of markers with largest matches				12	60
23	12164_58	scaffold	35438463	35438613		Largest number of contiguous matches				9	45
23	14941_75	scaffold	35789339	35789489
23	sca31611	chr10	8166963	8168993		Largest syntenic block in bp				15558090
23	sca306940	chr10	7661117	7661746
23	sca43802	chr10	8023418	8024782
23	13204_107	chr10	10945898	10945749
23	sca46508_36	chr10	9711645	9712497
23	sca46508_107	chr10	9711645	9712497
23	sca46508_103	chr10	9711645	9712497
23	11384_43	chr10	10162088	10162193
23	21844_228	scaffold	37192842	37192992
23	sca106540	chr10	15793454	15794010
23	19294_42	scaffold	37543718	37543868
23	sca359780	chr10	15341602	15343608
24	sca178790	chr8	7605130	7605751		Summary LG24					Percent
24	4970_20	chr6	15349545	15349694		# Markers with hit				9
24	26139_107	chr6	15349545	15349694		# L.a chromsomes with matches				4
24	18454_99	chr9	14349350	14349215		# Scaffold matches				0	0
24	12423_63	chr6	7082925	7083058		Chromosome with largest matches				chr8
24	6572_58	chr3	5108620	5108474		Number of markers with largest matches				4	44.4444
24	L2ctg33429	chr8	12007041	12006711		Largest number of contiguous matches				3	33.3333
24	17445_22	chr8	12089151	12089009		Largest syntenic block in bp				1048194
24	11821_34	chr8	11040957	11041106
25	10921_40	scaffold	37894594	37894744		Summary LG25					Percent
25	14270_33	chr17	5016504	5016641		# Markers with hit				15
25	25878_32	chr19	14695591	14695738		# L.a chromsomes with matches				5
25	L2ctg12951	chr19	14606768	14607358		# Scaffold matches				5	33.3333
25	24958_54	chr19	16137719	16137839		Chromosome with largest matches				chr19
25	14216_44	chr16	1171282	1171133		Number of markers with largest matches				4	26.6667
25	16385_26	scaffold	38245470	38245620		Largest number of contiguous matches				3	20
25	22566_153	chr13	12189035	12189135		Largest syntenic block in bp				4470630
25	24659_39	chr17	10637909	10637844
25	14586_65	chr17	6167279	6167425
25	24777_74	scaffold	38596346	38596496
25	25571_44	scaffold	38947222	38947372
25	8183_56	scaffold	39298098	39298248
25	8654_80	chr19	1520667	1520519
25	5549_52	chr8	16661445	16661297		Summary LG26					Percent
26	5132_47	scaffold	39648974	39649124		# Markers with hit				5
26	23423_36	chr9	4215184	4215331		# L.a chromsomes with matches				2
26	18114_55	scaffold	39999850	40000000		# Scaffold matches				2	40
26	21897_48	chr17	9587086	9587230		Chromosome with largest matches				chr9
26	17330_21	chr9	13486762	13486655		Number of markers with largest matches				2	40
						Largest number of contiguous matches				1	20
						Largest syntenic block in bp				NA
