# Supplementary material for: Genetic and comparative mapping of Lupinus luteus L. highlight syntenic regions with major orthologous genes controlling anthracnose resistance and flowering time
Source: Sci Rep. 2020 Nov 5;10:19174. doi: 10.1038/s41598-020-76197-w (PMC7645761; doi:10.1038/s41598-020-76197-w)
Supplement: Supplementary file 12 — Supplementary Table S8. [file 41598_2020_76197_MOESM12_ESM.xlsx]

## Sheet: Sheet1
Genetic and comparative mapping of Lupinus luteus L. highlight syntenic regions with major orthologous genes controlling anthracnose resistance and flowering time
Nicole Lichtin1, Haroldo Salvo-Garrido1, Bradley Till1, Peter DS Caligari 1, Annally Rupayan1, Fernando Westermeyer1 and Marcos Olivos 1
Author affiliations:
1 CGNA (Agriaquaculture Nutritional Genomic Center), Las Heras 350, Temuco, Chile
*Corresponding author: Salvo-Garrido Haroldo; haroldo.salvo@cgna.cl
Supplementary Table S8. Summary of comparative analysis of L. luteusmarkers sequences with the L. angustifolius genome
LG	Largest synteny block*	% scaffold	# L.a Pseudochoromsomes matching	L.a Pseudochromosome with highest match	% markers with highest match
1	1690238	25	9	chr6	37.5
2	2521416	25	2	chr8	25
3	NA	29	12	chr1	14.3
4	228223	36.8	7	chr4, chr6	15.8
5	5112276	12.5	8	chr2	43.8
6	972406	40	4	chr14, chr17	20
7	1325910	0	1	chr14	100
8	6143914	21.4	4	chr12	57.1
9	3729465	20	7	chr13	15
10	11047852	11.1	9	chr20	38.9
11	7978928	33.3	4	chr17	27.8
12	NA	28.6	6	NA	NA
13	7775501	17.9	5	chr11	25
14	10887127	20	8	chr3, chr16	13.3
15	3750991	17.6	5	chr5	29.4
16	2657393	43.5	7	chr15	30.4
17	4215423	45.5	3	chr3	36.4
18	389414	26.9	10	chr18	30.8
19	1902057	38.9	6	chr4	33.3
20	4426025	43.8	5	chr7	31.3
21	33338819	12.5	5	chr1	43.8
22	2920471	31.3	7	chr16	31.3
23	15558191	40	1	chr10	60
24	1048194	0	4	chr8	44.4
25	4470630	33.3	5	chr19	26.7
26	NA	40	2	chr9	40
* Internal matches to scaffolds not counted, NA = value not reported when less than 2 adjacent matches found
