# Supplementary material for: Genetic and comparative mapping of Lupinus luteus L. highlight syntenic regions with major orthologous genes controlling anthracnose resistance and flowering time
Source: Sci Rep. 2020 Nov 5;10:19174. doi: 10.1038/s41598-020-76197-w (PMC7645761; doi:10.1038/s41598-020-76197-w)
Supplement: Supplementary file 13 — Supplementary Table S9. [file 41598_2020_76197_MOESM13_ESM.xlsx]

## Sheet: Hoja1
Genetic and comparative mapping of Lupinus luteus L. highlight syntenic regions with major orthologous genes controlling anthracnose resistance and flowering time
Nicole Lichtin1, Haroldo Salvo-Garrido1, Bradley Till1, Peter DS Caligari 1, Annally Rupayan1, Fernando Westermeyer1 and Marcos Olivos 1
Author affiliations:
1 CGNA (Agriaquaculture Nutritional Genomic Center), Las Heras 350, Temuco, Chile
*Corresponding author: Salvo-Garrido Haroldo; haroldo.salvo@cgna.cl
Supplementary Table S9. Significant markers associated with the QTL for anthracnose resistance and flowering time (DTF) in F2 population by non-parametric mapped method
Kruskal-Wallis
Trait	Group	Nr ind	Position (cM)	Locus	K*	Df	Signif.	Means Core 98	Means AluProt	Hterozygous (H)
Anthracnose resistance	13	188	68.6	sca86797	132.43	2	*******	1.24 (46)	4.57 (53)	2.52 (89)
	13	185	73.6	sca465956	125.83	2	*******	1.31 (46)	4.65 (48)	2.57 (89)
	13	182	73.3	sca122810	121.03	2	*******	1.32 (49)	4.60 (46)	2.56 (89)
	13	185	71.7	sca87230	118.86	2	*******	1.37 (49)	4.57 (49)	2.56 (87)
	13	161	67.7	sca82470	118.46	2	*******	1.20 (41)	4.75 (40)	2.55 (80)
DTF	23	187	68.9	sca46508_36, sca43802_49	139.3	2	*******	110.38 (40)	77.90 (49)	84.81 (98)
	23	185	68.9	sca46508_107, sca46508_103	137.5	2	*******	110.51 (39)	77.90 (49)	84.84 (97)
	23	173	69.3	11384_43_126	133.7	2	*******	109.60 (42)	77.72 (43)	84.90 (88)
	23	174	69.6	21844_228_70	131.4	2	*******	109.64 (42)	77.98 (44)	84.77 (88)
	23	187	68.1	sca43802	130.2	2	*******	109.61 (41)	78.06 (48)	84.72 (98)
*******: P<0.0001
